# Supplementary material for: Crystal structure of (1S,4S)-2,5-diazo­niabi­cyclo[2.2.1]heptane dibromide
Source: Acta Crystallogr E Crystallogr Commun. 2017 Nov 17;73(Pt 12):1861–5. doi: 10.1107/S2056989017015870 (PMC5730240; doi:10.1107/S2056989017015870)
Supplement: Supplementary file 1 [file e-73-01861-sup1.cif]

##############################################################################
#                                                                            #
# This CIF contains the data in a paper accepted for publication in          #
# Acta Crystallographica Section E. It conforms to the requirements of       #
# Notes for Authors for Acta Crystallographica Section E, and has been       #
# peer reviewed under the auspices of the IUCr Commission on Journals.       #
#                                                                            #
# Full details of the Crystallographic Information File format               #
# are given in the paper "The Crystallographic Information File (CIF):       #
# a New Standard Archive File for Crystallography" by S. R. Hall, F. H.      #
# Allen and I. D. Brown [Acta Cryst. (1991), A47, 655-685].                  #
#                                                                            #
# The current version of the core CIF dictionary is obtainable from          #
# ftp://ftp.iucr.org/pub/cif_core.dic.                                       #
#                                                                            #
# Software is freely available for graphical display of the structure(s)     #
# in this CIF. For information consult the CIF software page                 #
# http://www.iucr.org/resources/cif/software.                                #
#                                                                            #
# This file may be used for bona fide research purposes within the           #
# scientific community so long as proper attribution is given to the journal # 
# article from which it was obtained.                                        #
#                                                                            #
##############################################################################
data_I
_audit_creation_method
;
Olex2 1.2
(compiled 2017.03.28 svn.r3405 for OlexSys, GUI svn.r5337)
;
_journal_date_recd_electronic     2017-10-16
_journal_date_accepted     2017-10-31
_journal_name_full     'Acta Crystallographica, Section E'
_journal_year     2017
_journal_volume     73
_journal_issue     12
_journal_page_first     1861
_journal_page_last     1865
_journal_paper_category     GO
_journal_paper_doi     10.1107/S2056989017015870
_journal_coeditor_code     LH5858
_publ_contact_author_name     'Sergey N. Britvin'
_publ_contact_author_address
;
Department of Crystallography, Saint-Petersburg State University,
Universitetskaya Nab. 7/9,
199034 St. Petersburg, Russian Federation
;
_publ_contact_author_email     sergei.britvin@spbu.ru
_publ_contact_author_fax     ?
_publ_contact_author_phone     '(+7)921-3131878'
_publ_section_title
;
Crystal structure of (1<i>S</i>,4<i>S</i>)-2,5-diazoniabicyclo[2.2.1]heptane
dibromide
;
_publ_section_title_footnote     .
loop_
    _publ_author_name
    _publ_author_footnote
    _publ_author_address
    'Britvin, Sergey N.' .
;
Department of Crystallography, Saint-Petersburg State University,
Universitetskaya Nab. 7/9,
199034 St. Petersburg, Russian Federation
;
    'Rumyantsev, Andrey M.' .
;
Department of Genetics and Biotechnology, Saint-Petersburg State University,
Universitetskaya Nab. 7/9,
199034 St. Petersburg, Russian Federation
;
_publ_section_synopsis
;
The molecular structure of the 2,5-diazabicyclo[2.2.1]heptane parent ring has
been characterized for the first time. The asymmetric unit contains two
crystallographically independent cages of 2,5-diazabicyclo[2.2.1]heptane, each
cage being protonated at the two nitrogen sites. The overall charge balance is
maintained by four crystallogrphically independent bromide ions. In the
crystal, the components of the structure are linked <i>via</i> a complex
three-dimensional network of N---H...Br hydrogen bonds.
;
_chemical_name_systematic
;
(1<i>S</i>,4<i>S</i>)-2,5-Diazoniabicyclo[2.2.1]heptane dibromide
;
_chemical_name_common     '1S,4S-2,5-diazabicyclo[2.2.1]heptane dihydrobromode'
_chemical_formula_moiety     'C5 H12 N2 2+, 2(Br -)'
_chemical_formula_sum     'C5 H12 Br2 N2'
_chemical_formula_iupac     'C5 H12 N2 2+, 2Br -'
_chemical_formula_weight     259.99
_shelx_space_group_comment
;
The symmetry employed for this shelxl refinement is uniquely defined
by the following loop, which should always be used as a source of
symmetry information in preference to the above space-group names.
They are only intended as comments.
;
_space_group_crystal_system     orthorhombic
_space_group_name_H-M_alt     'P 21 21 21'
_space_group_name_Hall     'P 2ac 2ab'
loop_
    _space_group_symop_operation_xyz
    'x, y, z'
    '-x+1/2, -y, z+1/2'
    '-x, y+1/2, -z+1/2'
    'x+1/2, -y+1/2, -z'
_cell_length_a     9.7298(6)
_cell_length_b     11.8643(5)
_cell_length_c     14.4933(7)
_cell_angle_alpha     90
_cell_angle_beta     90
_cell_angle_gamma     90
_cell_volume     1673.07(15)
_cell_formula_units_Z     8
_cell_measurement_reflns_used     9887
_cell_measurement_theta_min     2.52
_cell_measurement_theta_max     31.51
_cell_measurement_temperature     100(2)
_exptl_crystal_description     'block'
_exptl_crystal_colour     'colourless'
_exptl_crystal_size_max     0.2
_exptl_crystal_size_mid     0.08
_exptl_crystal_size_min     0.05
_exptl_crystal_density_diffrn     2.064
_exptl_crystal_density_meas     ?
_exptl_crystal_density_method     ?
_exptl_crystal_F_000     1008
_exptl_absorpt_coefficient_mu     9.613
_exptl_absorpt_correction_type     multi-scan
_exptl_absorpt_process_details
;
(SADABS; Bruker, 2015)
;
_exptl_absorpt_correction_T_min     ?
_exptl_absorpt_correction_T_max     ?
_diffrn_ambient_temperature     100(2)
_diffrn_radiation_type     MoK\a
_diffrn_radiation_wavelength     0.71073
_diffrn_radiation_monochromator     'graphite'
_diffrn_measurement_device_type     'Bruker APEXII CCD'
_diffrn_measurement_method     '\f and \w scans'
_diffrn_detector_area_resol_mean     ?
_diffrn_reflns_number     15838
_diffrn_reflns_av_R_equivalents     0.0262
_diffrn_reflns_theta_min     2.218
_diffrn_reflns_theta_max     28.000
_diffrn_reflns_theta_full     26.000
_diffrn_measured_fraction_theta_max     1.000
_diffrn_measured_fraction_theta_full     1.000
_diffrn_reflns_limit_h_min     -12
_diffrn_reflns_limit_h_max     12
_diffrn_reflns_limit_k_min     -13
_diffrn_reflns_limit_k_max     15
_diffrn_reflns_limit_l_min     -19
_diffrn_reflns_limit_l_max     17
_refine_special_details     ?
_reflns_number_total     4031
_reflns_number_gt     3959
_reflns_threshold_expression     'I > 2\s(I)'
_refine_ls_structure_factor_coef     Fsqd
_refine_ls_matrix_type     full
_refine_ls_R_factor_all     0.0147
_refine_ls_R_factor_gt     0.0143
_refine_ls_wR_factor_gt     0.0351
_refine_ls_wR_factor_ref     0.0353
_refine_ls_goodness_of_fit_ref     1.023
_refine_ls_restrained_S_all     1.023
_refine_ls_number_reflns     4031
_refine_ls_number_parameters     195
_refine_ls_number_restraints     0
_refine_ls_hydrogen_treatment     mixed
_refine_ls_weighting_scheme     calc
_refine_ls_weighting_details
                      'w=1/[\s^2^(Fo^2^)+(0.0162P)^2^] where P=(Fo^2^+2Fc^2^)/3'
_atom_sites_solution_hydrogens     mixed
_atom_sites_solution_primary     ?
_atom_sites_solution_secondary     ?
_refine_ls_shift/su_max     0.001
_refine_ls_shift/su_mean     0.000
_refine_diff_density_max     0.526
_refine_diff_density_min     -0.340
_refine_ls_extinction_method     none
_refine_ls_extinction_coef     .
_refine_ls_abs_structure_details
;
Flack <i>x</i> determined using 1676 quotients
[(<i>I</i>^+^)-(<i>I</i>^-^)]/[(<i>I</i>^+^)+(<i>I</i>^-^)]
(Parsons et al., 2013)
;
_refine_ls_abs_structure_Flack     0.009(5)
loop_
    _atom_type_symbol
    _atom_type_description
    _atom_type_scat_dispersion_real
    _atom_type_scat_dispersion_imag
    _atom_type_scat_source
    'C' 'C' 0.0033 0.0016
                         'International Tables Vol C Tables 4.2.6.8 and 6.1.1.4'
    'H' 'H' 0.0000 0.0000
                         'International Tables Vol C Tables 4.2.6.8 and 6.1.1.4'
    'Br' 'Br' -0.2901 2.4595
                         'International Tables Vol C Tables 4.2.6.8 and 6.1.1.4'
    'N' 'N' 0.0061 0.0033
                         'International Tables Vol C Tables 4.2.6.8 and 6.1.1.4'
_computing_data_collection
;
APEX2 (Bruker, 2015)
;
_computing_cell_refinement
;
SAINT (Bruker, 2015)
;
_computing_structure_solution
;
SHELXT (Sheldrick, 2015a)
;
_computing_structure_refinement
;
SHELXL2014 (Sheldrick, 2015b)
;
_computing_molecular_graphics
;
Mercury (Macrae <i>et al.</i>,  2008) and <i>OLEX2</i> (Dolomanov <i>et
al.</i>,  2009)
;
_computing_publication_material
;
publCIF (Westrip, 2010)
;
loop_
    _atom_site_type_symbol
    _atom_site_label
    _atom_site_fract_x
    _atom_site_fract_y
    _atom_site_fract_z
    _atom_site_U_iso_or_equiv
    _atom_site_adp_type
    _atom_site_calc_flag
    _atom_site_occupancy
    _atom_site_disorder_assembly
    _atom_site_disorder_group
    C C1 0.5925(3) 0.3998(2) 0.37609(18) 0.0160(5) Uani d 1 . .
    H H1 0.6722 0.4501 0.3797 0.019 Uiso calc 1 . .
    N N2 0.4926(2) 0.4270(2) 0.29906(15) 0.0143(4) Uani d 1 . .
    H H2A 0.479(3) 0.505(3) 0.2960(18) 0.011(7) Uiso d 1 . .
    H H2B 0.519(4) 0.403(3) 0.245(3) 0.038(11) Uiso d 1 . .
    C C3 0.3610(3) 0.3669(2) 0.32592(18) 0.0162(5) Uani d 1 . .
    H H3A 0.3377 0.3084 0.2818 0.019 Uiso calc 1 . .
    H H3B 0.2848 0.4192 0.3310 0.019 Uiso calc 1 . .
    C C4 0.3987(3) 0.3168(3) 0.41995(18) 0.0183(6) Uani d 1 . .
    H H4 0.3203 0.2983 0.4596 0.022 Uiso calc 1 . .
    N N5 0.4954(2) 0.2198(2) 0.40090(17) 0.0167(5) Uani d 1 . .
    H H5A 0.454(3) 0.170(3) 0.361(2) 0.024(9) Uiso d 1 . .
    H H5B 0.504(3) 0.186(3) 0.446(2) 0.013(8) Uiso d 1 . .
    C C6 0.6277(3) 0.2749(2) 0.36993(18) 0.0158(5) Uani d 1 . .
    H H6A 0.6511 0.2534 0.3073 0.019 Uiso calc 1 . .
    H H6B 0.7033 0.2557 0.4106 0.019 Uiso calc 1 . .
    C C7 0.4971(3) 0.4045(2) 0.45944(18) 0.0205(6) Uani d 1 . .
    H H7A 0.4546 0.4778 0.4678 0.025 Uiso calc 1 . .
    H H7B 0.5411 0.3802 0.5161 0.025 Uiso calc 1 . .
    C C1A 0.6072(3) 0.8241(2) 0.59473(17) 0.0139(5) Uani d 1 . .
    H H1A 0.6918 0.8624 0.5758 0.017 Uiso calc 1 . .
    N N2A 0.4792(2) 0.8628(2) 0.54520(15) 0.0141(4) Uani d 1 . .
    H H2AA 0.478(4) 0.844(3) 0.486(2) 0.033(10) Uiso d 1 . .
    H H2AB 0.476(3) 0.935(3) 0.5432(19) 0.010(7) Uiso d 1 . .
    C C3A 0.3626(2) 0.8184(2) 0.60478(19) 0.0160(5) Uani d 1 . .
    H H3AA 0.3103 0.7610 0.5726 0.019 Uiso calc 1 . .
    H H3AB 0.3011 0.8786 0.6233 0.019 Uiso calc 1 . .
    C C4A 0.4384(3) 0.7687(2) 0.68803(18) 0.0152(5) Uani d 1 . .
    H H4A 0.3835 0.7635 0.7446 0.018 Uiso calc 1 . .
    N N5A 0.5014(2) 0.6592(2) 0.65645(16) 0.0154(4) Uani d 1 . .
    H H5AA 0.437(3) 0.612(3) 0.631(2) 0.019(8) Uiso d 1 . .
    H H5AB 0.534(3) 0.629(3) 0.698(2) 0.021(9) Uiso d 1 . .
    C C6A 0.6121(3) 0.6950(2) 0.58809(17) 0.0163(5) Uani d 1 . .
    H H6AA 0.5907 0.6694 0.5262 0.020 Uiso calc 1 . .
    H H6AB 0.7015 0.6662 0.6059 0.020 Uiso calc 1 . .
    C C7A 0.5656(3) 0.8433(2) 0.69531(17) 0.0161(5) Uani d 1 . .
    H H7AA 0.6328 0.8149 0.7389 0.019 Uiso calc 1 . .
    H H7AB 0.5439 0.9214 0.7087 0.019 Uiso calc 1 . .
    Br Br1 0.52194(2) 0.62674(2) 0.88905(2) 0.01450(6) Uani d 1 . .
    Br Br2 0.22116(2) 0.51516(2) 0.60873(2) 0.01567(6) Uani d 1 . .
    Br Br3 0.46504(3) 0.70005(2) 0.35710(2) 0.01494(6) Uani d 1 . .
    Br Br4 0.26144(3) 0.04454(2) 0.32745(2) 0.01680(6) Uani d 1 . .
loop_
    _atom_site_aniso_label
    _atom_site_aniso_U_11
    _atom_site_aniso_U_22
    _atom_site_aniso_U_33
    _atom_site_aniso_U_12
    _atom_site_aniso_U_13
    _atom_site_aniso_U_23
    C1 0.0142(12) 0.0157(14) 0.0181(13) -0.0018(10) -0.0058(10) 0.0015(10)
    N2 0.0145(10) 0.0138(12) 0.0148(10) 0.0003(9) 0.0011(8) 0.0031(9)
    C3 0.0109(11) 0.0191(14) 0.0185(12) -0.0006(10) 0.0001(10) 0.0020(11)
    C4 0.0136(12) 0.0217(15) 0.0195(12) 0.0003(10) 0.0063(10) 0.0044(11)
    N5 0.0191(11) 0.0135(12) 0.0174(11) -0.0037(9) -0.0026(9) 0.0043(9)
    C6 0.0125(11) 0.0177(14) 0.0173(13) 0.0002(10) -0.0025(9) 0.0005(10)
    C7 0.0285(15) 0.0199(15) 0.0130(12) 0.0033(11) -0.0022(10) -0.0030(10)
    C1A 0.0107(11) 0.0138(14) 0.0173(13) -0.0008(9) -0.0006(9) 0.0023(10)
    N2A 0.0172(11) 0.0115(12) 0.0135(10) 0.0008(9) -0.0007(8) 0.0004(8)
    C3A 0.0108(11) 0.0168(14) 0.0206(13) 0.0024(9) -0.0019(9) 0.0010(11)
    C4A 0.0143(12) 0.0164(14) 0.0150(12) -0.0014(10) 0.0001(9) 0.0016(10)
    N5A 0.0148(10) 0.0141(11) 0.0173(11) -0.0008(9) -0.0031(8) 0.0034(9)
    C6A 0.0147(12) 0.0163(14) 0.0178(12) 0.0029(10) 0.0008(9) 0.0006(10)
    C7A 0.0173(12) 0.0147(14) 0.0162(12) -0.0020(10) -0.0027(10) 0.0012(10)
    Br1 0.01665(12) 0.01277(12) 0.01407(12) -0.00094(9) -0.00018(9) -0.00022(9)
    Br2 0.01471(12) 0.01456(13) 0.01775(11) -0.00228(9) -0.00073(10) 0.00003(10)
    Br3 0.01588(12) 0.01335(13) 0.01560(12) 0.00039(9) 0.00032(9) 0.00008(9)
    Br4 0.01390(12) 0.01434(13) 0.02214(12) -0.00278(9) 0.00270(9) -0.00030(10)
_geom_special_details
;
 All esds (except the esd in the dihedral angle between two l.s. planes)
 are estimated using the full covariance matrix.  The cell esds are taken
 into account individually in the estimation of esds in distances, angles
 and torsion angles; correlations between esds in cell parameters are only
 used when they are defined by crystal symmetry.  An approximate (isotropic)
 treatment of cell esds is used for estimating esds involving l.s. planes.
;
loop_
    _geom_bond_atom_site_label_1
    _geom_bond_atom_site_label_2
    _geom_bond_site_symmetry_2
    _geom_bond_distance
    _geom_bond_publ_flag
    C1 H1 . 0.9800 ?
    C1 N2 . 1.516(3) ?
    C1 C6 . 1.523(4) ?
    C1 C7 . 1.525(4) ?
    N2 H2A . 0.93(3) ?
    N2 H2B . 0.87(4) ?
    N2 C3 . 1.516(3) ?
    C3 H3A . 0.9700 ?
    C3 H3B . 0.9700 ?
    C3 C4 . 1.532(4) ?
    C4 H4 . 0.9800 ?
    C4 N5 . 1.512(4) ?
    C4 C7 . 1.525(4) ?
    N5 H5A . 0.92(3) ?
    N5 H5B . 0.78(3) ?
    N5 C6 . 1.512(3) ?
    C6 H6A . 0.9700 ?
    C6 H6B . 0.9700 ?
    C7 H7A . 0.9700 ?
    C7 H7B . 0.9700 ?
    C1A H1A . 0.9800 ?
    C1A N2A . 1.509(3) ?
    C1A C6A . 1.535(4) ?
    C1A C7A . 1.530(3) ?
    N2A H2AA . 0.89(3) ?
    N2A H2AB . 0.86(3) ?
    N2A C3A . 1.521(3) ?
    C3A H3AA . 0.9700 ?
    C3A H3AB . 0.9700 ?
    C3A C4A . 1.532(4) ?
    C4A H4A . 0.9800 ?
    C4A N5A . 1.508(3) ?
    C4A C7A . 1.525(4) ?
    N5A H5AA . 0.91(3) ?
    N5A H5AB . 0.77(3) ?
    N5A C6A . 1.523(3) ?
    C6A H6AA . 0.9700 ?
    C6A H6AB . 0.9700 ?
    C7A H7AA . 0.9700 ?
    C7A H7AB . 0.9700 ?
    N2 N5 . 2.868(3) ?
    N2A N5A . 2.912(3) ?
    C1 C4 . 2.220(4) ?
    C1A C4A . 2.226(4) ?
    C3 C6 . 2.887(4) ?
    C3A C6A . 2.845(4) ?
    N2 C7 . 2.340(4) ?
    N2A C7A . 2.344(3) ?
    N5 C7 . 2.350(4) ?
    N5A C7A . 2.340(4) ?
    C3 C7 . 2.387(4) ?
    C3A C7A . 2.390(4) ?
    C6 C7 . 2.380(4) ?
    C6A C7A . 2.391(4) ?
loop_
    _geom_angle_atom_site_label_1
    _geom_angle_atom_site_label_2
    _geom_angle_atom_site_label_3
    _geom_angle_site_symmetry_1
    _geom_angle_site_symmetry_3
    _geom_angle
    _geom_angle_publ_flag
    N2 C1 H1 . . 114.7 ?
    N2 C1 C6 . . 107.9(2) ?
    N2 C1 C7 . . 100.66(19) ?
    C6 C1 H1 . . 114.7 ?
    C6 C1 C7 . . 102.7(2) ?
    C7 C1 H1 . . 114.7 ?
    C1 N2 H2A . . 109.5(17) ?
    C1 N2 H2B . . 114(3) ?
    C1 N2 C3 . . 104.64(19) ?
    H2A N2 H2B . . 109(3) ?
    C3 N2 H2A . . 111.1(18) ?
    C3 N2 H2B . . 109(3) ?
    N2 C3 H3A . . 111.4 ?
    N2 C3 H3B . . 111.4 ?
    N2 C3 C4 . . 102.0(2) ?
    H3A C3 H3B . . 109.2 ?
    C4 C3 H3A . . 111.4 ?
    C4 C3 H3B . . 111.4 ?
    C3 C4 H4 . . 114.9 ?
    N5 C4 C3 . . 106.4(2) ?
    N5 C4 H4 . . 114.9 ?
    N5 C4 C7 . . 101.4(2) ?
    C7 C4 C3 . . 102.7(2) ?
    C7 C4 H4 . . 114.9 ?
    C4 N5 H5A . . 110(2) ?
    C4 N5 H5B . . 108(2) ?
    C4 N5 C6 . . 104.7(2) ?
    H5A N5 H5B . . 104(3) ?
    C6 N5 H5A . . 118(2) ?
    C6 N5 H5B . . 113(2) ?
    C1 C6 H6A . . 111.3 ?
    C1 C6 H6B . . 111.3 ?
    N5 C6 C1 . . 102.2(2) ?
    N5 C6 H6A . . 111.3 ?
    N5 C6 H6B . . 111.3 ?
    H6A C6 H6B . . 109.2 ?
    C1 C7 C4 . . 93.4(2) ?
    C1 C7 H7A . . 113.0 ?
    C1 C7 H7B . . 113.0 ?
    C4 C7 H7A . . 113.0 ?
    C4 C7 H7B . . 113.0 ?
    H7A C7 H7B . . 110.4 ?
    N2A C1A H1A . . 114.8 ?
    N2A C1A C6A . . 107.4(2) ?
    N2A C1A C7A . . 101.0(2) ?
    C6A C1A H1A . . 114.8 ?
    C7A C1A H1A . . 114.8 ?
    C7A C1A C6A . . 102.5(2) ?
    C1A N2A H2AA . . 113(2) ?
    C1A N2A H2AB . . 111(2) ?
    C1A N2A C3A . . 103.90(18) ?
    H2AA N2A H2AB . . 102(3) ?
    C3A N2A H2AA . . 117(2) ?
    C3A N2A H2AB . . 110(2) ?
    N2A C3A H3AA . . 111.2 ?
    N2A C3A H3AB . . 111.2 ?
    N2A C3A C4A . . 102.76(19) ?
    H3AA C3A H3AB . . 109.1 ?
    C4A C3A H3AA . . 111.2 ?
    C4A C3A H3AB . . 111.2 ?
    C3A C4A H4A . . 114.9 ?
    N5A C4A C3A . . 106.7(2) ?
    N5A C4A H4A . . 114.9 ?
    N5A C4A C7A . . 101.0(2) ?
    C7A C4A C3A . . 102.9(2) ?
    C7A C4A H4A . . 114.9 ?
    C4A N5A H5AA . . 112(2) ?
    C4A N5A H5AB . . 109(3) ?
    C4A N5A C6A . . 104.2(2) ?
    H5AA N5A H5AB . . 108(3) ?
    C6A N5A H5AA . . 113.2(19) ?
    C6A N5A H5AB . . 110(2) ?
    C1A C6A H6AA . . 111.3 ?
    C1A C6A H6AB . . 111.3 ?
    N5A C6A C1A . . 102.4(2) ?
    N5A C6A H6AA . . 111.3 ?
    N5A C6A H6AB . . 111.3 ?
    H6AA C6A H6AB . . 109.2 ?
    C1A C7A H7AA . . 113.0 ?
    C1A C7A H7AB . . 113.0 ?
    C4A C7A C1A . . 93.6(2) ?
    C4A C7A H7AA . . 113.0 ?
    C4A C7A H7AB . . 113.0 ?
    H7AA C7A H7AB . . 110.4 ?
loop_
    _geom_torsion_atom_site_label_1
    _geom_torsion_atom_site_label_2
    _geom_torsion_atom_site_label_3
    _geom_torsion_atom_site_label_4
    _geom_torsion_site_symmetry_1
    _geom_torsion_site_symmetry_2
    _geom_torsion_site_symmetry_3
    _geom_torsion_site_symmetry_4
    _geom_torsion
    _geom_torsion_publ_flag
    C1 N2 C3 C4 . . . . 3.2(3) ?
    N2 C1 C6 N5 . . . . -71.1(2) ?
    N2 C1 C7 C4 . . . . 56.3(2) ?
    N2 C3 C4 N5 . . . . -73.1(2) ?
    N2 C3 C4 C7 . . . . 33.0(3) ?
    C3 C4 N5 C6 . . . . 71.2(2) ?
    C3 C4 C7 C1 . . . . -55.1(2) ?
    C4 N5 C6 C1 . . . . 0.8(3) ?
    N5 C4 C7 C1 . . . . 54.9(2) ?
    C6 C1 N2 C3 . . . . 69.0(2) ?
    C6 C1 C7 C4 . . . . -55.1(2) ?
    C7 C1 N2 C3 . . . . -38.2(2) ?
    C7 C1 C6 N5 . . . . 34.7(2) ?
    C7 C4 N5 C6 . . . . -35.9(2) ?
    C1A N2A C3A C4A . . . . 5.5(3) ?
    N2A C1A C6A N5A . . . . -74.2(2) ?
    N2A C1A C7A C4A . . . . 56.7(2) ?
    N2A C3A C4A N5A . . . . -75.1(2) ?
    N2A C3A C4A C7A . . . . 30.8(3) ?
    C3A C4A N5A C6A . . . . 67.9(2) ?
    C3A C4A C7A C1A . . . . -53.4(2) ?
    C4A N5A C6A C1A . . . . 4.5(2) ?
    N5A C4A C7A C1A . . . . 56.8(2) ?
    C6A C1A N2A C3A . . . . 67.2(2) ?
    C6A C1A C7A C4A . . . . -54.1(2) ?
    C7A C1A N2A C3A . . . . -39.8(2) ?
    C7A C1A C6A N5A . . . . 31.7(2) ?
    C7A C4A N5A C6A . . . . -39.3(2) ?
loop_
    _geom_hbond_atom_site_label_D
    _geom_hbond_atom_site_label_H
    _geom_hbond_atom_site_label_A
    _geom_hbond_site_symmetry_A
    _geom_hbond_distance_DH
    _geom_hbond_distance_HA
    _geom_hbond_distance_DA
    _geom_hbond_angle_DHA
    N2 H2A Br3 . 0.93(3) 2.49(3) 3.358(2) 156(2)
    N5 H5A Br4 . 0.92(3) 2.44(3) 3.261(2) 148(3)
    N5 H5B Br1 3_646 0.78(3) 2.50(3) 3.242(2) 161(3)
    N2A H2AA Br3 . 0.89(3) 2.53(4) 3.344(2) 152(3)
    N2A H2AB Br1 3_656 0.86(3) 2.48(3) 3.273(2) 155(2)
    N5A H5AA Br2 . 0.91(3) 2.42(3) 3.292(2) 160(3)
    N5A H5AB Br1 . 0.77(3) 2.77(3) 3.399(2) 140(3)
_shelx_hkl_file
;
   1   0   0   -0.18    0.01
  -1   0   0   -0.15    0.01
   1   0   0   -0.17    0.01
  -2   0   0  127.72    5.57
   2   0   0  132.16    5.59
  -2   0   0  119.44    6.41
  -3   0   0    0.05    0.03
  -3   0   0    0.06    0.04
   3   0   0    0.02    0.04
  -4   0   0  524.62   27.36
   4   0   0  557.98   23.84
  -4   0   0  546.89   23.81
  -5   0   0    0.09    0.06
  -5   0   0    0.12    0.07
   5   0   0    0.09    0.07
  -6   0   0    0.78    0.10
   6   0   0    0.72    0.11
  -6   0   0    0.65    0.09
  -7   0   0    0.21    0.10
   7   0   0    0.14    0.11
  -8   0   0   82.36    3.55
   8   0   0   78.68    3.56
   9   0   0    0.06    0.16
  -9   0   0    0.26    0.13
  10   0   0    2.99    0.32
 -10   0   0    3.76    0.29
  11   0   0    0.25    0.21
 -11   0   0    0.39    0.18
 -12   0   0    4.53    0.35
  12   0   0    3.50    0.39
  13   0   0    0.01    0.24
 -13   0   0    0.23    0.21
  14   0   0    1.50    0.32
 -14   0   0    2.06    0.26
   0   1   0    0.06    0.01
  -1   1   0   -0.77    0.02
  -1  -1   0   -0.79    0.02
   1   1   0   -0.79    0.01
  -1  -1   0   -0.76    0.02
  -1   1   0   -0.79    0.01
   1   1   0   -0.73    0.02
  -2  -1   0   -0.11    0.02
  -2   1   0   -0.11    0.02
   2   1   0   -0.07    0.03
  -2   1   0   -0.08    0.03
  -2  -1   0   -0.11    0.02
  -2  -1   0   -0.10    0.03
   2  -1   0   -0.10    0.03
  -3   1   0   -0.07    0.03
   3  -1   0   -0.03    0.04
  -3   1   0   -0.02    0.04
  -3  -1   0   -0.05    0.03
  -3  -1   0   -0.06    0.04
   3   1   0   -0.07    0.05
  -3  -1   0   -0.08    0.04
   3   1   0   -0.06    0.03
  -4  -1   0    9.89    0.48
   4  -1   0   10.38    0.49
  -4   1   0   10.22    0.48
  -4   1   0   10.98    0.55
   4   1   0   11.17    0.56
  -4  -1   0   10.22    0.55
  -4  -1   0   10.74    0.55
   4   1   0   10.62    0.49
   5   1   0   10.05    0.48
  -5   1   0    9.96    0.55
   5  -1   0   10.22    0.49
  -5  -1   0   10.59    0.47
  -5   1   0   10.29    0.47
  -6  -1   0    3.67    0.25
  -6   1   0    3.89    0.25
  -6  -1   0    3.78    0.23
   6   1   0    3.70    0.24
  -6   1   0    3.77    0.22
   6  -1   0    3.69    0.24
   7   1   0    2.13    0.20
  -7  -1   0    2.22    0.21
   7  -1   0    2.08    0.20
  -7   1   0    2.28    0.18
  -7  -1   0    2.28    0.19
  -7   1   0    2.30    0.21
  -8   1   0   12.78    0.68
   8   1   0   11.77    0.61
  -8   1   0   12.56    0.59
   8  -1   0   11.96    0.60
  -8  -1   0   12.43    0.59
   9   1   0   24.99    1.20
  -9  -1   0   26.63    1.18
   9  -1   0   25.31    1.20
  -9   1   0   26.88    1.18
  10  -1   0    0.54    0.19
 -10  -1   0    0.84    0.17
  10   1   0    0.44    0.18
 -10   1   0    0.69    0.17
  11   1   0    2.96    0.34
 -11  -1   0    3.79    0.30
 -11   1   0    3.57    0.30
  11  -1   0    3.00    0.35
 -12   1   0    0.35    0.19
 -12  -1   0    0.33    0.20
  12  -1   0    0.38    0.24
  12   1   0    0.07    0.23
 -13  -1   0   23.73    1.07
  13  -1   0   21.31    1.10
  13   1   0   20.86    1.10
 -13   1   0   23.27    1.06
  14   1   0    3.67    0.40
 -14  -1   0    5.15    0.40
  14  -1   0    4.32    0.46
 -14   1   0    4.59    0.37
   0   2   0    0.54    0.04
   0   2   0    0.60    0.05
   1   2   0   33.62    1.81
  -1  -2   0   33.75    1.57
  -1   2   0   34.64    1.81
   1  -2   0   37.88    1.64
   1   2   0   35.90    1.57
  -1  -2   0   34.73    1.81
  -1   2   0   36.61    1.57
  -2   2   0  546.71   27.75
  -2   2   0  531.28   24.44
  -2  -2   0  530.68   24.14
  -2  -2   0  572.25   27.76
   2   2   0  574.61   24.15
   3   2   0  140.80    7.17
   3   2   0  144.03    6.25
  -3  -2   0  140.99    6.24
  -3  -2   0  141.83    7.17
  -3   2   0  138.50    6.25
   3  -2   0  141.90    6.23
  -3   2   0  148.02    7.19
  -4   2   0  105.94    4.60
  -4  -2   0  102.41    4.61
   4   2   0  101.40    5.30
   4   2   0  106.64    4.61
   4  -2   0  107.09    4.61
  -4  -2   0  106.10    5.30
  -4   2   0  106.19    5.30
  -5  -2   0   64.08    3.16
  -5  -2   0   62.05    2.75
  -5   2   0   61.13    3.16
   5   2   0   63.35    2.75
  -5   2   0   61.23    2.74
   5   2   0   61.49    3.16
   5  -2   0   63.28    2.75
  -6   2   0   65.19    2.89
  -6   2   0   66.00    3.33
  -6  -2   0   65.25    3.33
   6  -2   0   64.71    2.91
   6   2   0   66.08    2.91
   6   2   0   65.79    3.34
  -6  -2   0   67.15    2.90
   7  -2   0    4.40    0.29
   7   2   0    4.32    0.29
  -7  -2   0    4.37    0.27
   7   2   0    4.80    0.31
  -7   2   0    4.78    0.30
  -7   2   0    4.39    0.26
   8   2   0   12.73    0.63
  -8   2   0   12.65    0.70
  -8   2   0   13.02    0.60
   8  -2   0   12.41    0.62
  -8  -2   0   12.73    0.61
   9   2   0    0.12    0.16
  -9  -2   0    0.21    0.14
   9  -2   0    0.23    0.15
  -9   2   0    0.22    0.13
  10   2   0   -0.10    0.18
 -10   2   0    0.05    0.15
 -10  -2   0    0.13    0.16
  10  -2   0   -0.01    0.18
 -11  -2   0    3.08    0.30
  11  -2   0    2.70    0.29
  11   2   0    2.95    0.33
 -11   2   0    3.30    0.29
 -12  -2   0    6.35    0.42
  12  -2   0    5.20    0.44
  12   2   0    4.98    0.41
 -12   2   0    5.83    0.38
 -13   2   0    1.33    0.22
  13  -2   0    1.63    0.29
 -13  -2   0    1.58    0.25
  13   2   0    1.55    0.28
  14  -2   0    4.56    0.48
  14   2   0    4.64    0.46
 -14   2   0    5.53    0.39
   0   3   0   -0.07    0.03
   0   3   0   -0.07    0.03
  -1   3   0    2.52    0.12
  -1   3   0    2.43    0.15
   1   3   0    2.49    0.13
   1   3   0    2.35    0.15
  -2  -3   0   35.69    1.69
   2   3   0   36.96    1.94
  -2  -3   0   38.42    1.94
  -2   3   0   38.86    1.69
  -2   3   0   38.22    1.94
   2   3   0   37.80    1.69
  -2   3   0   42.56    1.77
  -3   3   0    8.63    0.40
   3   3   0    8.97    0.41
  -3   3   0    9.05    0.46
  -3  -3   0    8.31    0.41
  -3  -3   0    8.64    0.46
   4   3   0    5.22    0.30
  -4   3   0    4.57    0.29
   4   3   0    4.84    0.26
  -4  -3   0    5.37    0.26
  -4   3   0    5.04    0.24
   4  -3   0    4.95    0.26
  -5   3   0    2.06    0.17
   5   3   0    2.11    0.18
   5  -3   0    2.01    0.17
  -5  -3   0    1.80    0.15
  -5   3   0    1.73    0.14
   5   3   0    1.98    0.16
  -6  -3   0   84.38    3.76
   6   3   0   89.53    4.33
  -6   3   0   88.52    4.32
   6   3   0   87.21    3.77
  -6   3   0   82.83    3.75
   6  -3   0   84.94    3.77
  -6  -3   0   80.53    4.32
  -7  -3   0    1.26    0.15
   7  -3   0    1.44    0.16
  -7   3   0    1.64    0.16
  -7  -3   0    1.61    0.19
  -7   3   0    1.35    0.14
   7   3   0    1.40    0.16
   8  -3   0    9.44    0.49
  -8   3   0    9.82    0.47
   8   3   0    9.02    0.49
  -8  -3   0    9.72    0.49
  -8   3   0    9.40    0.55
   9  -3   0    2.72    0.29
  -9   3   0    2.78    0.22
   9   3   0    2.48    0.28
  -9  -3   0    2.84    0.26
  10  -3   0   45.75    2.11
 -10  -3   0   47.20    2.10
 -10   3   0   48.05    2.08
  10   3   0   45.87    2.11
  11   3   0   12.96    0.73
 -11   3   0   15.27    0.70
  11  -3   0   13.66    0.74
 -11  -3   0   14.77    0.72
 -12   3   0    0.24    0.18
  12   3   0    0.55    0.25
  12  -3   0    0.36    0.25
 -12  -3   0    0.42    0.21
 -13   3   0    2.07    0.24
 -13  -3   0    2.11    0.27
  13   3   0    1.98    0.31
  13  -3   0    1.65    0.31
  14  -3   0    4.78    0.48
  14   3   0    4.51    0.43
   0   4   0    1.94    0.11
   0   4   0    1.90    0.13
  -1   4   0   79.46    3.51
   1   4   0   77.03    3.51
  -1   4   0   84.05    4.04
   1   4   0   80.02    4.04
  -2   4   0  308.96   13.62
   2   4   0  308.42   15.67
  -2   4   0  304.92   14.28
  -2   4   0  319.27   15.66
  -2  -4   0  314.11   15.67
   2   4   0  308.78   13.64
   3   4   0   98.21    5.16
  -3  -4   0   93.54    4.49
  -3   4   0  109.86    4.70
  -3  -4   0  103.16    5.16
  -3   4   0  104.08    4.48
  -3   4   0  103.93    5.16
   3   4   0  103.06    4.49
   4   4   0    4.40    0.26
  -4  -4   0    3.71    0.24
  -4   4   0    3.60    0.24
  -4   4   0    3.94    0.20
  -4   4   0    4.00    0.20
   4   4   0    3.77    0.22
  -4  -4   0    3.69    0.22
   4  -4   0    4.11    0.22
   5   4   0   40.60    1.82
  -5   4   0   40.74    2.09
   5   4   0   43.10    2.09
  -5   4   0   40.30    1.81
   5  -4   0   41.50    1.82
  -5  -4   0   41.67    2.09
  -5  -4   0   38.49    1.82
  -6   4   0   70.06    3.12
   6  -4   0   69.56    3.13
  -6   4   0   74.51    3.60
   6   4   0   72.20    3.13
  -6  -4   0   69.56    3.60
  -6  -4   0   68.38    3.13
   6   4   0   72.02    3.60
  -7   4   0    3.74    0.27
  -7  -4   0    3.15    0.25
  -7   4   0    3.23    0.22
   7  -4   0    3.38    0.26
   7   4   0    3.46    0.25
  -7  -4   0    3.35    0.26
  -8  -4   0    0.73    0.14
  -8   4   0    0.51    0.11
  -8   4   0    0.61    0.13
   8  -4   0    0.61    0.15
  -8  -4   0    0.45    0.14
   8   4   0    0.50    0.15
  -9   4   0    0.81    0.14
   9   4   0    0.78    0.19
  -9  -4   0    0.94    0.17
   9  -4   0    1.01    0.19
 -10   4   0    4.61    0.31
  10  -4   0    4.11    0.36
  10   4   0    4.26    0.36
 -10  -4   0    4.60    0.34
  11   4   0    0.04    0.22
  11  -4   0    0.26    0.22
 -11   4   0    0.12    0.17
 -11  -4   0   -0.06    0.19
 -12  -4   0    2.74    0.33
  12   4   0    2.47    0.31
 -12   4   0    2.59    0.27
  12  -4   0    2.66    0.31
  13   4   0    6.13    0.47
  13  -4   0    5.55    0.49
   0   5   0    0.06    0.05
   0   5   0    0.18    0.05
   1   5   0   41.58    1.88
  -1   5   0   42.64    2.17
   1   5   0   42.86    2.17
  -1   5   0   43.50    1.88
   2   5   0    6.45    0.37
   2   5   0    6.77    0.32
  -2   5   0    7.22    0.31
  -2   5   0    6.35    0.37
   3   5   0    4.23    0.23
  -3   5   0    4.53    0.26
  -3   5   0    4.22    0.21
  -3   5   0    4.25    0.22
   3   5   0    4.33    0.26
  -4   5   0   49.76    2.03
  -4  -5   0   43.44    2.24
  -4   5   0   44.75    1.94
   4   5   0   42.94    2.24
   4   5   0   45.23    1.95
  -4   5   0   43.96    2.24
   4   5   0   40.90    2.24
  -4  -5   0   40.74    1.95
   5   5   0  110.49    5.82
  -5   5   0  115.94    5.05
  -5   5   0  122.33    5.30
  -5  -5   0  115.02    5.82
  -5  -5   0  109.99    5.07
   5  -5   0  114.04    5.07
   5   5   0  116.61    5.07
  -5   5   0  117.64    5.82
  -6   5   0    7.01    0.38
  -6   5   0    5.45    0.31
  -6   5   0    6.11    0.32
   6   5   0    6.00    0.35
   6   5   0    7.06    0.40
  -6  -5   0    5.29    0.34
  -6  -5   0    6.54    0.38
   6  -5   0    5.87    0.35
  -7  -5   0   37.44    1.77
   7   5   0   39.59    1.77
  -7   5   0   39.71    1.75
  -7  -5   0   39.11    2.02
   7  -5   0   39.23    1.77
  -7   5   0   41.32    2.03
  -7   5   0   39.16    1.83
  -8   5   0   38.88    1.80
   8   5   0   38.06    1.75
  -8  -5   0   38.44    1.75
   8  -5   0   38.65    1.75
  -8   5   0   39.41    1.72
  -8   5   0   38.84    2.00
  -9   5   0   16.62    0.76
  -9  -5   0   16.64    0.80
   9   5   0   15.65    0.80
  -9   5   0   16.60    0.79
   9  -5   0   16.18    0.81
  10  -5   0    3.01    0.34
 -10   5   0    3.04    0.25
 -10  -5   0    2.96    0.28
  10   5   0    3.08    0.30
 -10   5   0    3.08    0.26
 -11  -5   0   27.24    1.23
  11   5   0   24.05    1.23
 -11   5   0   27.37    1.19
  11  -5   0   25.72    1.25
  12  -5   0   16.80    0.88
  12   5   0   16.00    0.84
 -12   5   0   17.43    0.80
  13   5   0    2.47    0.32
  13  -5   0    2.18    0.34
   0   6   0   70.79    3.46
   0   6   0   65.61    3.00
   1   6   0    0.24    0.06
  -1   6   0    0.30    0.07
   1   6   0    0.24    0.07
  -1   6   0    0.41    0.07
   2   6   0    5.15    0.26
   2   6   0    4.91    0.31
  -2   6   0    5.37    0.26
  -2   6   0    5.06    0.31
   3   6   0    0.67    0.09
  -3   6   0    0.66    0.08
  -3   6   0    0.67    0.09
  -3  -6   0    0.56    0.09
  -4   6   0   10.34    0.43
  -4  -6   0    9.15    0.50
   4   6   0    8.45    0.44
  -4   6   0    8.37    0.43
  -4   6   0    8.86    0.50
  -5   6   0    1.61    0.19
  -5   6   0    1.98    0.13
   5  -6   0    1.87    0.20
   5   6   0    1.65    0.17
  -5   6   0    1.77    0.15
  -5  -6   0    1.81    0.19
   5   6   0    2.09    0.23
  -5  -6   0    1.51    0.19
  -6   6   0    2.92    0.19
  -6  -6   0    2.35    0.23
  -6  -6   0    2.61    0.24
   6  -6   0    2.43    0.22
   6   6   0    2.42    0.23
   6   6   0    2.68    0.27
  -6   6   0    3.25    0.18
  -6   6   0    2.64    0.24
   7   6   0    2.92    0.25
  -7   6   0    2.84    0.22
  -7  -6   0    2.89    0.25
  -7   6   0    3.25    0.21
  -7   6   0    3.24    0.27
   7  -6   0    2.79    0.27
  -8   6   0    0.16    0.11
   8  -6   0    0.01    0.16
  -8  -6   0    0.02    0.15
   8   6   0    0.04    0.15
  -8   6   0    0.10    0.12
   9   6   0    3.44    0.32
  -9   6   0    3.52    0.25
  -9  -6   0    3.39    0.31
   9  -6   0    3.06    0.33
  10  -6   0    0.12    0.20
 -10   6   0    0.26    0.15
  10   6   0    0.09    0.21
  11   6   0    5.91    0.43
 -11   6   0    5.67    0.36
  11  -6   0    5.84    0.45
  12  -6   0    5.94    0.48
  12   6   0    5.65    0.45
  13  -6   0    0.48    0.30
  13   6   0   -0.06    0.28
   0   7   0   -0.05    0.07
   0   7   0    0.10    0.07
  -1   7   0   43.27    2.19
  -1   7   0   43.21    1.90
   1   7   0   42.36    2.20
   1   7   0   43.21    1.90
   2   7   0    5.08    0.32
  -2   7   0    5.28    0.26
   2   7   0    5.07    0.27
  -2   7   0    5.26    0.32
   3   7   0   76.51    3.38
   3   7   0   73.02    3.89
  -3   7   0   79.80    3.37
  -3   7   0   77.61    3.89
   4   7   0   38.13    1.73
  -4  -7   0   40.14    1.99
  -4   7   0   38.16    1.72
   4   7   0   37.48    1.99
  -4   7   0   40.21    1.99
  -5   7   0    5.48    0.29
  -5   7   0    5.43    0.35
  -5   7   0    5.24    0.27
   5   7   0    5.46    0.32
   5   7   0    6.01    0.38
  -6   7   0    0.44    0.12
   6   7   0    0.53    0.15
  -6   7   0    0.50    0.08
  -6   7   0    0.39    0.11
   6   7   0    0.32    0.14
   6  -7   0    0.54    0.14
   7  -7   0   87.26    3.96
  -7   7   0   89.48    4.54
  -7   7   0   91.08    3.93
   7   7   0   90.26    3.96
   8   7   0  103.11    4.58
  -8   7   0  105.38    4.55
   8  -7   0  102.41    4.59
   9   7   0   14.44    0.75
  -9   7   0   15.41    0.70
   9  -7   0   15.12    0.77
 -10   7   0    0.04    0.15
  10  -7   0    0.00    0.22
  10   7   0    0.02    0.20
  11  -7   0   15.31    0.82
  11   7   0   15.37    0.79
  12   7   0   16.80    0.88
  12  -7   0   17.71    0.92
  13   7   0   10.50    0.63
  13  -7   0   10.34    0.67
   0   8   0    0.81    0.11
   0   8   0    0.67    0.10
  -1   8   0    5.57    0.37
   1   8   0    6.16    0.31
  -1   8   0    6.28    0.30
  -2   8   0    0.59    0.11
  -2   8   0    0.60    0.09
   2   8   0    0.51    0.10
   2   8   0    0.40    0.10
  -3   8   0    0.39    0.09
  -3   8   0    0.29    0.10
   3   8   0    0.20    0.10
   3   8   0    0.28    0.10
  -4   8   0    5.20    0.28
  -4   8   0    5.29    0.34
   4   8   0    5.26    0.30
   5   8   0    2.81    0.29
   5   8   0    2.65    0.23
  -5   8   0    2.38    0.26
  -5   8   0    2.81    0.19
   6   8   0   10.92    0.55
   6  -8   0   10.99    0.57
  -6   8   0   11.20    0.52
  -6   8   0   10.74    0.63
  -7   8   0    1.67    0.19
   7  -8   0    1.72    0.21
   7   8   0    1.71    0.19
  -7   8   0    1.75    0.19
   8   8   0    0.27    0.17
   8  -8   0    0.32    0.18
  -8   8   0    0.23    0.13
  -9   8   0    0.30    0.14
   9  -8   0    0.37    0.22
   9   8   0    0.25    0.21
 -10   8   0    7.92    0.42
  10  -8   0    7.89    0.52
  10   8   0    7.57    0.48
  11   8   0    2.23    0.29
  11  -8   0    2.65    0.33
  12   8   0    0.24    0.26
  12  -8   0    0.18    0.29
   0   9   0   -0.01    0.10
   0   9   0   -0.04    0.09
  -1   9   0   39.00    1.70
  -1   9   0   37.35    1.97
   1   9   0   38.67    1.70
  -2   9   0   19.97    0.90
   2   9   0   20.11    1.06
  -2   9   0   20.40    1.06
   2   9   0   19.58    0.91
  -3   9   0   74.87    3.71
   3   9   0   70.06    3.21
  -3   9   0   73.93    3.21
  -4   9   0    1.73    0.23
   4   9   0    1.83    0.20
  -4   9   0    2.08    0.17
   5   9   0   15.57    0.75
   5   9   0   16.70    0.89
  -5   9   0   14.93    0.86
  -5   9   0   16.31    0.73
   6  -9   0   91.76    4.07
  -6   9   0   91.92    4.66
   6   9   0   90.98    4.05
  -6   9   0   92.74    4.03
   7   9   0   13.85    0.69
   7  -9   0   14.45    0.73
  -7   9   0   14.48    0.67
  -8   9   0    3.79    0.26
   8  -9   0    3.49    0.35
   8   9   0    3.49    0.32
   9   9   0    2.71    0.32
  -9   9   0    2.90    0.24
   9  -9   0    2.77    0.30
  10  -9   0   44.91    2.06
  10   9   0   44.43    2.03
  11  -9   0    4.86    0.46
  11   9   0    4.33    0.40
  12   9   0    0.41    0.28
  12  -9   0    0.97    0.32
   0  10   0    6.64    0.42
   0  10   0    6.84    0.35
  -1  10   0   19.92    1.08
   1  10   0   21.28    0.93
   1  10   0   18.95    1.09
  -1  10   0   21.52    0.93
  -2  10   0   26.99    1.19
  -2  10   0   25.91    1.39
   2  10   0   26.94    1.20
  -3  10   0   37.88    1.61
   3  10   0   35.22    1.61
  -3  10   0   35.26    1.87
  -4  10   0    0.34    0.14
   4  10   0    0.27    0.14
  -4  10   0    0.28    0.12
   5  10   0    1.58    0.18
  -5  10   0    1.73    0.18
  -5  10   0    1.38    0.19
  -6  10   0    5.21    0.30
   6  10   0    5.16    0.34
   7 -10   0   16.44    0.84
  -7  10   0   17.43    0.77
   7  10   0   16.23    0.81
  -8  10   0    6.06    0.33
   8 -10   0    5.36    0.44
   8  10   0    5.38    0.39
   9  10   0   -0.12    0.21
   9 -10   0   -0.04    0.24
  10 -10   0    1.45    0.30
  10  10   0    1.12    0.26
  11 -10   0    2.85    0.37
  11  10   0    3.28    0.38
   0  11   0    0.14    0.13
   1  11   0   51.37    2.27
  -1  11   0   51.20    2.27
  -2  11   0    0.11    0.12
   2  11   0    0.14    0.14
  -3  11   0   10.52    0.49
   3  11   0    9.68    0.50
  -4  11   0   20.26    0.90
   4  11   0   19.46    0.92
  -5  11   0   69.57    3.00
   5  11   0   66.37    3.01
   6  11   0    1.18    0.20
  -6  11   0    1.10    0.15
  -7  11   0   -0.07    0.13
   7 -11   0   -0.09    0.22
   7  11   0   -0.05    0.19
   8  11   0   14.07    0.71
   8 -11   0   13.88    0.76
   9  11   0   22.50    1.07
   9 -11   0   22.58    1.12
  10 -11   0    4.04    0.46
  10  11   0    4.00    0.39
  11 -11   0    1.80    0.34
  11  11   0    1.57    0.31
   0  12   0   73.61    3.25
  -1  12   0    1.28    0.16
   1  12   0    1.33    0.17
   2  12   0   13.83    0.66
  -2  12   0   13.76    0.65
   3  12   0    8.94    0.47
  -3  12   0    9.42    0.46
  -4  12   0   47.11    2.03
   4  12   0   44.35    2.04
   5  12   0    3.82    0.30
  -5  12   0    4.11    0.26
   6  12   0    1.27    0.21
   7  12   0    4.10    0.33
   7 -12   0    3.64    0.40
   8  12   0    7.13    0.45
   8 -12   0    7.17    0.52
   9 -12   0   13.20    0.76
   9  12   0   13.57    0.70
  10 -12   0    6.33    0.55
  10  12   0    7.01    0.48
   0  13   0    0.05    0.15
   1  13   0   14.94    0.71
  -1  13   0   15.00    0.70
   2  13   0    1.17    0.19
  -2  13   0    1.18    0.16
  -3  13   0   22.31    1.01
   3  13   0   22.27    1.03
   4  13   0    1.66    0.22
  -4  13   0    1.46    0.17
   5  13   0    4.22    0.34
   6  13   0    4.51    0.34
   7 -13   0    9.62    0.61
   7  13   0   10.06    0.55
   8  13   0    4.65    0.38
   9  13   0    1.35    0.27
   9 -13   0    1.30    0.33
   0  14   0   -0.07    0.17
   1  14   0   58.12    2.56
  -1  14   0   57.28    2.56
   2  14   0   12.60    0.63
  -2  14   0   13.07    0.62
   3  14   0    9.46    0.51
  -3  14   0    9.53    0.49
   4  14   0    1.34    0.22
   5  14   0   25.28    1.18
   6  14   0    7.53    0.46
   7 -14   0    4.75    0.50
   7  14   0    5.16    0.39
   8 -14   0    0.34    0.32
   8  14   0    0.11    0.26
   0  15   0    0.17    0.18
   1  15   0    5.94    0.38
  -1  15   0    5.91    0.37
   2  15   0    0.13    0.20
   3  15   0    0.50    0.21
   4  15   0    4.94    0.37
   5  15   0    4.88    0.37
   6  15   0    0.38    0.24
   7  15   0    0.05    0.24
   7 -15   0   -0.05    0.30
   1  16   0    6.68    0.41
   2  16   0    8.25    0.47
   3  16   0   10.80    0.58
   4  16   0    1.88    0.26
   5  16   0    5.59    0.42
   0   0  -1   -0.01    0.00
   0   0  -1   -0.02    0.00
   1   0   1    8.03    0.34
  -1   0  -1    7.67    0.34
  -1   0  -1    7.60    0.39
  -1   0   1    7.16    0.34
   1   0  -1    7.46    0.39
   1   0  -1    7.73    0.34
  -2   0  -1    2.86    0.16
   2   0   1    3.12    0.15
  -2   0  -1    3.08    0.15
   2   0  -1    2.86    0.17
  -2   0  -1    3.03    0.16
   2   0  -1    3.08    0.15
  -2   0   1    3.10    0.14
   3   0   1   22.39    0.95
  -3   0   1   20.53    0.94
   3   0  -1   21.03    0.95
  -3   0  -1   20.67    1.08
   3   0  -1   21.84    1.09
  -3   0  -1   21.45    0.94
  -4   0  -1   91.69    3.81
   4   0   1   89.04    3.81
  -4   0  -1   82.76    4.38
   4   0  -1   80.25    4.38
  -4   0   1   88.60    3.81
   4   0  -1   88.47    3.81
  -5   0   1   28.80    1.35
   5   0  -1   31.43    1.56
  -5   0   1   30.32    1.55
   5   0  -1   30.27    1.36
   5   0   1   30.45    1.36
  -5   0  -1   30.11    1.55
  -5   0  -1   31.61    1.35
   6   0  -1   28.42    1.28
  -6   0   1   29.25    1.46
   6   0  -1   29.59    1.46
  -6   0   1   27.87    1.26
  -6   0  -1   25.73    1.45
   6   0   1   28.22    1.27
  -6   0  -1   29.11    1.26
  -7   0  -1   33.95    1.70
   7   0  -1   32.49    1.50
   7   0   1   32.50    1.49
  -7   0  -1   33.51    1.48
  -7   0   1   32.18    1.48
  -7   0   1   34.49    1.71
  -8   0  -1  106.07    4.46
  -8   0  -1   97.64    5.13
   8   0  -1   97.64    4.47
   8   0   1  102.04    4.47
  -8   0   1  103.31    4.46
  -9   0   1   13.94    0.68
   9   0  -1   13.91    0.70
   9   0   1   13.88    0.69
  -9   0  -1   14.75    0.68
  10   0   1   11.25    0.59
 -10   0   1   10.93    0.57
 -10   0  -1   11.47    0.57
  10   0  -1   11.23    0.59
 -11   0  -1   31.53    1.42
  11   0   1   31.16    1.44
  11   0  -1   30.46    1.45
 -11   0   1   31.12    1.42
  12   0   1   11.70    0.66
 -12   0   1   12.35    0.62
  12   0  -1   10.77    0.66
 -12   0  -1   12.70    0.62
  13   0   1    2.17    0.31
 -13   0   1    2.50    0.28
 -13   0  -1    3.04    0.31
  13   0  -1    2.61    0.33
  14   0  -1    2.90    0.37
 -14   0   1    3.35    0.36
  14   0   1    2.87    0.34
   0   1  -1    0.59    0.04
   0  -1  -1    0.61    0.05
   0  -1  -1    0.78    0.04
   0   1  -1    0.69    0.04
   0   1   1    0.73    0.04
  -1   1   1    9.59    0.50
  -1  -1  -1    9.69    0.50
   1   1  -1    9.46    0.50
  -1   1   1    9.48    0.43
   1   1  -1    9.98    0.50
   1   1  -1   10.12    0.43
  -1   1  -1    9.58    0.49
  -1  -1   1    9.87    0.43
   1  -1  -1    9.61    0.50
   1  -1  -1    9.63    0.43
  -1   1  -1    9.95    0.45
   1   1   1    9.69    0.43
  -2  -1  -1    9.53    0.52
   2   1  -1    9.55    0.52
  -2   1   1    9.40    0.52
   2  -1   1   10.65    0.45
   2   1  -1    9.91    0.52
  -2  -1  -1   10.30    0.46
  -2   1   1   10.16    0.45
   2   1  -1   10.45    0.46
  -2   1  -1   11.12    0.45
  -2   1  -1   10.23    0.52
   2   1   1   11.00    0.46
   2  -1  -1   10.61    0.46
   2  -1  -1    9.88    0.52
  -2  -1   1    9.34    0.52
  -2  -1   1   10.40    0.45
   3   1  -1   63.25    3.48
   3   1  -1   73.51    3.03
  -3  -1  -1   69.93    3.02
  -3  -1  -1   66.77    3.47
  -3   1   1   68.41    3.48
  -3   1   1   67.66    3.02
   3  -1   1   69.09    3.02
  -3  -1   1   68.83    3.02
  -3  -1   1   65.06    3.48
  -3   1  -1   72.19    3.02
  -3   1  -1   69.15    3.47
   3  -1  -1   69.68    3.48
   3   1   1   72.38    3.03
   3  -1  -1   69.09    3.03
  -4   1   1    3.22    0.19
  -4  -1  -1    3.47    0.22
   4   1  -1    3.44    0.21
   4  -1   1    3.50    0.20
  -4  -1  -1    3.35    0.20
  -4  -1   1    4.03    0.20
   4  -1  -1    4.14    0.21
  -4   1  -1    4.25    0.22
   4   1   1    4.22    0.21
  -4   1  -1    4.19    0.20
   5   1  -1   77.85    3.37
   5   1  -1   76.81    3.87
  -5  -1  -1   73.67    3.86
  -5  -1  -1   74.98    3.36
   5  -1   1   77.93    3.36
  -5   1   1   82.53    3.86
  -5   1   1   74.97    3.35
  -5   1  -1   76.08    3.35
   5  -1  -1   76.05    3.36
   5   1   1   76.21    3.36
  -5  -1   1   72.30    3.36
  -5   1  -1   77.53    3.86
  -6   1   1   20.44    0.94
  -6  -1  -1   21.15    0.94
  -6  -1  -1   19.35    1.08
   6  -1   1   20.23    0.95
  -6   1   1   20.05    1.08
   6   1  -1   20.44    0.95
   6   1  -1   20.80    1.09
  -6  -1   1   22.73    1.09
  -6  -1   1   20.82    0.94
  -6   1  -1   20.54    1.08
  -6   1  -1   22.27    0.94
   6  -1  -1   21.07    0.95
   6   1   1   21.09    0.95
   7   1  -1   55.49    2.74
   7  -1   1   50.94    2.38
   7   1  -1   51.60    2.39
  -7  -1  -1   53.18    2.37
  -7   1   1   53.35    2.73
  -7   1   1   52.75    2.37
  -7  -1   1   56.21    2.73
   7  -1  -1   53.65    2.39
  -7   1  -1   54.72    2.73
  -7  -1   1   52.95    2.37
  -7   1  -1   55.54    2.37
   7   1   1   53.26    2.38
  -8  -1  -1   15.17    0.69
   8  -1   1   15.08    0.71
  -8   1   1   14.36    0.68
   8   1  -1   14.92    0.71
  -8   1  -1   14.97    0.79
  -8   1  -1   14.95    0.68
   8   1   1   13.88    0.71
   8  -1  -1   14.10    0.70
  -8  -1   1   14.19    0.69
   9   1  -1   35.50    1.57
  -9  -1  -1   35.80    1.55
   9  -1   1   33.45    1.57
  -9   1   1   34.75    1.55
   9   1   1   33.14    1.57
  -9   1  -1   35.11    1.55
   9  -1  -1   34.01    1.57
  -9  -1   1   34.12    1.55
  10   1  -1   10.98    0.60
  10  -1   1   11.26    0.60
 -10   1   1   11.43    0.58
 -10  -1  -1   11.77    0.59
  10   1   1   11.04    0.60
 -10   1  -1   12.16    0.58
  10  -1  -1   11.37    0.62
 -10  -1   1   12.12    0.59
 -11  -1  -1   27.06    1.16
 -11   1   1   25.27    1.16
  11  -1   1   23.52    1.18
  11   1  -1   23.47    1.18
 -11  -1   1   25.19    1.16
  11  -1  -1   23.97    1.19
 -11   1  -1   27.15    1.15
  11   1   1   23.88    1.18
 -12   1   1    7.73    0.46
  12  -1   1    7.42    0.51
 -12  -1  -1    7.90    0.47
  12   1  -1    7.31    0.51
 -12   1  -1    8.63    0.46
 -12  -1   1    8.33    0.47
  12   1   1    7.97    0.51
  12  -1  -1    8.08    0.52
  13   1  -1    6.46    0.50
 -13   1   1    6.49    0.45
  13  -1   1    6.35    0.50
 -13  -1  -1    7.28    0.46
  13  -1  -1    7.39    0.51
  13   1   1    6.77    0.48
 -13  -1   1    6.93    0.45
 -13   1  -1    7.92    0.45
  14   1  -1    0.58    0.29
 -14   1   1    0.48    0.24
  14  -1   1    0.59    0.29
  14  -1  -1    0.30    0.30
 -14  -1   1    0.53    0.24
  14   1   1    0.59    0.29
   0   2  -1    2.41    0.13
   0  -2   1    2.29    0.11
   0   2   1    2.34    0.13
   0  -2  -1    2.28    0.13
   0   2  -1    2.47    0.11
   0   2   1    2.27    0.11
   1   2  -1   18.33    0.86
  -1  -2  -1   17.83    0.86
  -1   2   1   18.23    0.74
  -1   2   1   19.02    0.86
  -1  -2   1   15.75    0.74
   1   2   1   15.55    0.74
  -1   2  -1   15.70    0.85
  -1   2  -1   16.16    0.74
  -1   2  -1   16.02    0.78
   1  -2  -1   15.82    0.86
  -2   2   1   45.14    2.36
   2   2  -1   46.66    2.05
   2   2  -1   42.42    2.36
  -2  -2  -1   43.43    2.36
  -2   2   1   45.27    2.05
   2  -2  -1   47.37    2.06
  -2   2  -1   49.68    2.15
  -2   2  -1   49.94    2.05
  -2  -2   1   48.14    2.05
   2   2   1   47.61    2.06
  -2   2  -1   47.93    2.36
   3   2  -1   40.48    2.25
  -3  -2  -1   42.26    1.96
  -3   2   1   46.75    2.26
  -3   2   1   43.53    1.96
   3   2  -1   47.19    1.97
   3  -2   1   44.72    1.96
  -3  -2  -1   43.28    2.25
   3   2  -1   45.16    2.26
  -3   2  -1   44.98    1.96
   3   2   1   46.97    1.96
  -3  -2   1   42.48    2.25
   3  -2  -1   46.13    1.96
  -3   2  -1   45.36    2.25
  -3  -2   1   44.74    1.96
   4   2  -1    0.07    0.06
   4  -2   1    0.18    0.06
  -4   2   1    0.11    0.06
   4   2  -1    0.08    0.07
  -4  -2  -1    0.10    0.05
  -4  -2  -1    0.26    0.07
  -4   2   1    0.07    0.05
  -4   2  -1    0.18    0.05
   4   2   1    0.24    0.07
   4  -2  -1    0.15    0.07
  -4   2  -1    0.13    0.06
  -4  -2   1    0.22    0.06
  -4  -2   1    0.13    0.06
   5   2  -1   70.92    3.36
   5   2  -1   66.05    2.93
  -5   2   1   65.68    3.36
  -5  -2  -1   63.67    3.36
  -5   2   1   64.05    2.92
   5  -2   1   65.83    2.92
  -5  -2  -1   65.82    2.92
  -5   2  -1   65.01    3.36
  -5   2  -1   67.64    2.92
  -5  -2   1   64.66    2.92
   5   2   1   67.98    2.93
  -5  -2   1   68.00    3.36
   5  -2  -1   67.70    2.93
  -6  -2  -1   64.96    3.44
   6   2  -1   65.92    3.00
  -6  -2  -1   67.47    3.00
   6  -2   1   67.24    3.00
  -6   2   1   67.06    2.99
  -6   2   1   62.77    3.45
   6   2  -1   70.24    3.45
  -6   2  -1   72.07    2.99
  -6   2  -1   71.90    3.45
  -6  -2   1   67.48    3.00
  -6  -2   1   68.58    3.45
   6  -2  -1   69.22    3.01
   6   2   1   69.14    3.01
  -7  -2  -1   40.32    1.81
   7   2  -1   38.60    1.82
   7   2  -1   40.20    2.09
  -7   2   1   39.00    1.80
   7  -2   1   39.14    1.82
  -7   2   1   41.38    2.08
  -7  -2   1   40.33    1.81
   7  -2  -1   41.53    1.82
  -7   2  -1   42.75    1.81
  -7   2  -1   42.92    2.08
   7   2   1   41.47    1.82
  -8   2   1    1.54    0.19
   8   2  -1    1.63    0.18
  -8  -2  -1    1.40    0.16
   8  -2   1    1.62    0.17
  -8   2  -1    1.37    0.14
   8   2   1    1.72    0.18
   8  -2  -1    1.63    0.18
  -8   2  -1    1.79    0.21
  -8  -2   1    1.30    0.15
   9  -2   1   46.42    2.07
  -9   2   1   47.72    2.05
   9   2  -1   46.85    2.07
  -9  -2  -1   48.05    2.06
   9  -2  -1   44.61    2.07
   9   2   1   43.33    2.07
  -9  -2   1   44.74    2.05
  -9   2  -1   46.45    2.05
  10   2  -1   20.39    1.04
  10  -2   1   19.89    1.04
 -10  -2  -1   22.52    1.03
 -10   2   1   21.83    1.01
 -10   2  -1   23.48    1.02
  10   2   1   22.32    1.04
  10  -2  -1   22.18    1.05
 -10  -2   1   23.33    1.03
  11  -2   1    9.05    0.51
  11   2  -1    8.39    0.51
 -11  -2  -1    9.13    0.49
 -11   2   1    8.42    0.47
  11   2   1    8.72    0.51
 -11   2  -1    9.05    0.47
  11  -2  -1    8.52    0.53
 -11  -2   1    8.92    0.49
  12  -2   1    0.14    0.24
 -12  -2  -1    0.19    0.20
  12   2  -1    0.04    0.24
 -12   2   1    0.32    0.20
  12  -2  -1    0.07    0.24
 -12   2  -1    0.14    0.17
  12   2   1   -0.04    0.23
 -12  -2   1    0.14    0.20
  13  -2   1   21.14    1.07
 -13   2   1   21.87    1.02
  13   2  -1   20.78    1.06
 -13  -2   1   21.80    1.03
  13  -2  -1   20.38    1.06
  13   2   1   20.22    1.06
 -13   2  -1   22.84    1.01
 -14   2   1    2.41    0.27
  14  -2   1    2.66    0.35
  14   2  -1    2.51    0.33
 -14  -2   1    2.27    0.30
  14   2   1    2.14    0.33
  14  -2  -1    2.18    0.35
   0   3   1   83.41    3.77
   0   3  -1   88.90    4.33
   0   3  -1   87.30    3.78
   0   3   1   84.48    4.33
   1   3  -1   58.92    2.55
   1   3  -1   57.15    2.93
  -1   3   1   59.94    2.94
  -1  -3  -1   56.17    2.94
  -1   3   1   58.07    2.55
  -1   3  -1   60.13    2.93
   1   3   1   57.53    2.55
  -1   3  -1   59.22    2.55
  -1  -3   1   55.74    2.55
  -1   3  -1   58.14    2.68
   2   3  -1   43.59    2.20
  -2  -3  -1   40.90    2.20
  -2   3   1   41.65    1.91
   2   3  -1   37.63    2.20
   2   3  -1   43.64    1.92
  -2   3   1   45.03    2.21
   2   3   1   46.37    1.92
  -2   3  -1   45.54    2.20
  -2  -3   1   42.81    1.92
  -2   3  -1   47.62    2.01
  -2   3  -1   44.23    1.91
   3   3  -1   70.26    2.98
  -3   3   1   68.03    3.43
  -3   3   1   68.18    2.98
  -3  -3  -1   63.19    2.99
   3   3  -1   62.79    3.43
  -3  -3  -1   66.58    3.43
   3   3  -1   66.94    3.43
  -3   3  -1   70.24    2.97
  -3  -3   1   68.14    2.98
   3   3   1   71.23    2.98
   3  -3  -1   69.67    2.98
  -3   3  -1   72.86    3.12
  -3  -3   1   63.60    3.43
  -3   3  -1   65.74    3.42
   4  -3   1   57.68    2.46
  -4  -3  -1   56.17    2.83
   4   3  -1   59.28    2.84
  -4   3   1   55.30    2.83
   4   3  -1   57.44    2.47
  -4   3   1   55.86    2.46
  -4  -3  -1   53.43    2.47
   4   3   1   49.37    2.83
   4  -3  -1   57.80    2.47
   4   3   1   57.28    2.47
  -4   3  -1   57.59    2.45
  -4  -3   1   54.21    2.46
  -4   3  -1   54.55    2.83
  -4   3  -1   57.58    2.58
  -4  -3   1   54.99    2.83
  -5   3   1   20.57    0.91
   5  -3   1   20.80    0.91
  -5  -3  -1   19.94    1.05
  -5   3   1   20.29    1.05
   5   3  -1   20.89    0.92
   5   3  -1   21.10    1.05
  -5  -3  -1   19.82    0.92
  -5  -3   1   18.95    0.91
   5  -3  -1   20.13    0.92
  -5   3  -1   20.21    0.90
   5   3   1   19.81    0.92
  -5   3  -1   19.99    1.04
   5   3   1   18.74    1.05
  -5  -3   1   20.00    1.05
   6  -3   1   10.33    0.50
  -6   3   1   10.30    0.57
  -6  -3  -1    9.16    0.49
  -6  -3  -1   10.00    0.56
   6   3  -1   10.24    0.50
   6   3  -1   11.14    0.58
  -6   3   1    9.71    0.49
   6  -3  -1   10.10    0.51
  -6   3  -1   11.14    0.56
  -6   3  -1   10.60    0.48
  -6  -3   1   10.23    0.50
   6   3   1   10.91    0.51
   7  -3   1   46.47    2.09
  -7  -3  -1   45.71    2.08
  -7   3   1   48.24    2.40
   7   3  -1   46.12    2.40
   7   3  -1   47.07    2.09
  -7  -3  -1   46.68    2.40
  -7   3   1   46.84    2.08
  -7   3  -1   47.30    2.39
  -7  -3   1   46.51    2.09
   7  -3  -1   46.89    2.09
  -7   3  -1   47.10    2.07
   7   3   1   47.21    2.09
  -7  -3   1   47.58    2.40
   8  -3   1   42.47    1.96
  -8   3   1   44.42    1.95
  -8  -3  -1   43.53    1.96
   8   3  -1   41.84    1.97
   8   3   1   43.92    1.96
  -8  -3   1   44.53    1.96
  -8   3  -1   43.40    2.24
  -8   3  -1   46.37    1.94
   8  -3  -1   43.50    1.97
  -9  -3  -1   17.93    0.80
  -9   3   1   16.75    0.78
   9   3  -1   16.88    0.81
   9  -3   1   16.41    0.81
  -9   3  -1   17.14    0.77
  -9  -3   1   16.25    0.79
   9   3   1   15.57    0.80
   9  -3  -1   15.86    0.80
  10  -3   1   12.38    0.64
  10   3  -1   12.41    0.64
 -10  -3  -1   13.53    0.63
 -10   3   1   12.73    0.61
 -10  -3   1   12.02    0.63
  10  -3  -1   11.97    0.64
 -10   3  -1   12.48    0.60
  10   3   1   11.53    0.63
  11   3  -1   14.69    0.81
  11  -3   1   15.38    0.80
 -11  -3  -1   15.80    0.79
 -11   3   1   15.45    0.77
 -11  -3   1   17.12    0.79
  11   3   1   15.82    0.81
  11  -3  -1   16.52    0.81
 -11   3  -1   17.08    0.77
  12   3  -1    4.05    0.37
 -12   3   1    4.28    0.33
  12  -3   1    3.69    0.40
 -12   3  -1    4.18    0.32
  12   3   1    3.79    0.38
 -12  -3   1    3.93    0.35
  12  -3  -1    3.82    0.41
  13   3  -1    0.92    0.28
  13  -3   1    0.80    0.27
 -13   3   1    0.70    0.21
  13  -3  -1    1.11    0.30
 -13  -3   1    0.98    0.25
  13   3   1    0.88    0.26
 -13   3  -1    1.01    0.23
  14   3  -1    4.70    0.46
  14  -3   1    4.81    0.48
  14  -3  -1    5.04    0.49
  14   3   1    4.21    0.46
 -14  -3   1    5.62    0.44
   0   4   1   15.07    0.77
   0   4  -1   14.87    0.66
   0   4   1   14.52    0.67
   0   4  -1   15.25    0.77
   1   4  -1  104.54    4.62
   1   4  -1  103.42    5.32
  -1   4   1  106.43    5.33
  -1   4   1  103.54    4.63
  -1  -4  -1  106.01    5.33
  -1  -4   1  104.14    4.63
   1   4   1  104.20    4.63
   1   4   1  104.03    5.33
  -1   4  -1  110.74    5.32
  -1   4  -1  109.59    4.63
   2   4  -1  128.93    5.54
   2   4  -1  121.08    6.37
  -2   4   1  128.54    5.54
  -2   4   1  129.30    6.37
  -2  -4  -1  127.65    6.37
   2   4   1  128.61    5.54
  -2   4  -1  128.85    5.82
  -2   4  -1  119.00    6.37
  -2   4  -1  132.07    5.54
  -2  -4   1  120.22    5.54
   3   4  -1   48.34    2.20
   3   4  -1   42.82    2.54
  -3   4   1   52.24    2.30
  -3   4   1   48.01    2.20
  -3  -4  -1   46.63    2.54
  -3   4   1   49.00    2.54
  -3   4  -1   53.52    2.20
   3   4   1   52.49    2.21
  -3  -4   1   50.53    2.21
  -3   4  -1   51.69    2.53
  -3   4  -1   55.05    2.31
  -4   4   1    2.65    0.19
   4   4  -1    2.83    0.18
  -4  -4  -1    2.74    0.18
  -4   4   1    2.82    0.16
   4   4  -1    2.63    0.20
  -4   4  -1    2.36    0.15
  -4   4  -1    2.41    0.15
  -4  -4   1    2.34    0.16
   4   4   1    2.28    0.17
  -4  -4   1    2.08    0.18
  -4   4  -1    2.35    0.18
   4  -4  -1    2.32    0.18
   5   4  -1   70.75    3.55
   5   4  -1   71.34    3.09
   5  -4   1   72.23    3.09
  -5  -4  -1   67.02    3.09
  -5   4   1   68.61    3.08
  -5  -4  -1   71.92    3.55
  -5   4   1   71.67    3.55
  -5  -4   1   71.32    3.55
   5   4   1   71.47    3.09
   5  -4  -1   68.90    3.09
  -5   4  -1   70.37    3.07
  -5  -4   1   65.62    3.09
  -5   4  -1   73.20    3.55
  -5   4  -1   71.72    3.23
   5   4   1   64.58    3.55
   6   4  -1   40.53    2.07
   6   4  -1   40.92    1.80
  -6  -4  -1   40.01    2.06
  -6   4   1   38.47    2.06
  -6  -4  -1   39.23    1.80
   6  -4   1   40.62    1.80
  -6   4   1   39.92    1.79
   6  -4  -1   40.98    1.81
   6   4   1   40.79    1.80
  -6   4  -1   40.85    1.87
   6   4   1   38.48    2.07
  -6  -4   1   40.47    1.80
  -6   4  -1   42.58    1.78
  -6   4  -1   40.79    2.06
   7   4  -1   34.80    1.75
  -7   4   1   32.34    1.74
  -7  -4  -1   33.29    1.52
  -7  -4  -1   32.24    1.73
  -7   4   1   32.41    1.50
   7  -4   1   33.42    1.52
   7   4  -1   32.99    1.52
  -7  -4   1   34.54    1.74
  -7   4  -1   35.09    1.50
   7  -4  -1   33.88    1.52
  -7  -4   1   34.35    1.51
   7   4   1   33.89    1.52
  -7   4  -1   34.65    1.73
  -8   4   1   13.79    0.68
   8   4  -1   13.71    0.70
   8  -4   1   13.91    0.71
  -8  -4  -1   14.48    0.70
  -8  -4  -1   13.35    0.79
   8   4   1   14.86    0.71
  -8   4  -1   15.38    0.80
  -8  -4   1   15.19    0.70
   8  -4  -1   14.78    0.72
  -8   4  -1   15.90    0.68
   9  -4   1   17.81    0.85
  -9   4   1   17.61    0.82
  -9  -4  -1   17.69    0.85
   9   4  -1   17.46    0.85
  -9   4  -1   17.88    0.82
   9   4   1   17.94    0.86
  -9  -4   1   17.31    0.84
   9  -4  -1   18.11    0.86
 -10   4   1   23.83    1.07
  10   4  -1   22.72    1.09
 -10  -4  -1   24.20    1.09
  10  -4   1   22.92    1.10
 -10  -4   1   23.69    1.09
  10  -4  -1   22.27    1.11
 -10   4  -1   24.38    1.06
 -10   4  -1   22.81    1.12
  10   4   1   22.22    1.09
  11  -4   1   10.39    0.60
  11   4  -1   10.36    0.59
 -11   4   1   10.59    0.55
 -11   4  -1   10.64    0.57
  11  -4  -1   10.39    0.59
  11   4   1   10.26    0.59
 -11  -4   1   10.66    0.57
 -11   4  -1   10.92    0.53
 -12   4   1   10.85    0.56
  12  -4   1   10.06    0.61
  12   4  -1    9.84    0.62
  12  -4  -1   10.10    0.61
 -12   4  -1   11.51    0.56
 -12  -4   1   11.45    0.59
 -12   4  -1   11.20    0.59
  12   4   1   10.05    0.61
  13   4  -1    0.82    0.27
 -13   4   1    0.37    0.21
  13  -4   1    0.84    0.27
  13   4   1    0.87    0.28
 -13  -4   1    0.90    0.24
  13  -4  -1    0.86    0.30
   0   5  -1    0.32    0.06
   0   5   1    0.39    0.07
   0   5   1    0.32    0.05
   0   5  -1    0.44    0.05
  -1  -5  -1   99.28    4.86
   1   5  -1   91.88    4.22
   1   5  -1   90.60    4.86
  -1   5   1   93.79    4.22
  -1   5   1   95.27    4.86
   1   5   1   96.83    4.22
   1   5   1   97.13    4.86
  -1   5  -1  101.76    4.22
  -1   5  -1  100.70    4.86
  -2   5   1   15.95    0.82
   2   5  -1   16.23    0.95
  -2   5   1   16.79    0.95
   2   5  -1   16.18    0.82
  -2  -5  -1   17.10    0.95
  -2   5  -1   20.26    0.95
  -2   5  -1   20.57    0.81
   2   5   1   19.43    0.95
  -2  -5   1   18.85    0.83
  -2   5  -1   19.97    0.85
   2   5   1   19.89    0.82
  -3   5   1   82.22    4.12
  -3  -5  -1   84.35    4.12
  -3   5   1   81.34    3.57
   3   5  -1   78.09    4.12
   3   5  -1   82.44    3.58
   3   5   1   82.46    3.58
  -3  -5   1   75.43    3.58
  -3   5  -1   83.36    4.12
  -3   5  -1   83.38    3.75
  -3   5  -1   81.66    3.57
  -4  -5  -1    1.33    0.16
  -4   5   1    1.40    0.10
  -4   5   1    1.09    0.14
  -4   5   1    1.39    0.17
   4   5  -1    1.18    0.15
   4   5  -1    1.27    0.18
   4   5   1    1.94    0.15
  -4   5  -1    1.89    0.12
  -4   5  -1    1.96    0.12
  -4  -5   1    1.62    0.15
  -4   5  -1    1.94    0.16
   5  -5   1   80.20    3.67
   5   5  -1   86.41    4.22
  -5   5   1   83.89    3.83
  -5   5   1   78.79    3.66
  -5   5   1   82.47    4.21
   5   5  -1   80.43    3.67
  -5  -5  -1   78.32    4.21
  -5   5  -1   88.63    3.84
  -5   5  -1   83.33    3.65
  -5  -5   1   80.47    3.67
  -5   5  -1   86.14    4.21
   5   5   1   82.54    3.67
   5  -5  -1   82.64    3.67
   5   5   1   93.33    4.22
  -5  -5   1   81.38    4.21
   6   5  -1   21.84    1.09
   6  -5   1   22.83    1.09
  -6   5   1   22.39    1.07
   6   5  -1   24.55    1.25
  -6   5   1   22.77    1.24
  -6  -5  -1   23.22    1.24
  -6  -5   1   24.01    1.09
   6   5   1   24.17    1.09
  -6   5  -1   24.85    1.07
  -6   5  -1   25.53    1.12
  -6   5  -1   25.21    1.24
   6  -5  -1   24.83    1.09
  -7   5   1   21.22    1.13
  -7  -5  -1   21.18    1.00
   7  -5   1   21.31    0.99
  -7   5   1   20.83    0.97
   7   5  -1   21.16    0.99
  -7   5  -1   21.83    0.97
  -7   5  -1   22.27    1.02
   7  -5  -1   21.51    1.00
  -7   5  -1   22.83    1.13
   7   5   1   21.46    1.00
  -7  -5   1   20.51    0.99
  -8  -5  -1    2.75    0.27
   8   5  -1    2.60    0.27
  -8   5   1    3.10    0.23
   8  -5   1    2.71    0.27
   8   5   1    2.44    0.27
  -8  -5   1    3.12    0.25
  -8   5  -1    2.41    0.27
   8  -5  -1    2.59    0.28
  -8   5  -1    2.88    0.23
  -8   5  -1    3.19    0.21
   9   5  -1   21.44    1.08
  -9   5   1   22.24    1.06
   9  -5   1   22.26    1.09
   9   5   1   23.60    1.08
  -9   5  -1   24.43    1.05
   9  -5  -1   22.86    1.10
  -9   5  -1   25.06    1.11
  -9  -5   1   23.38    1.08
 -10   5   1    4.48    0.31
  10  -5   1    4.27    0.38
  10   5  -1    4.25    0.34
 -10   5  -1    5.20    0.30
 -10   5  -1    4.85    0.32
 -10  -5   1    4.88    0.35
  10   5   1    4.46    0.37
  10  -5  -1    4.87    0.39
  11   5  -1    0.46    0.23
 -11   5   1    0.26    0.18
  11  -5   1    0.41    0.23
  11  -5  -1    0.42    0.24
 -11  -5   1    0.34    0.20
  11   5   1    0.14    0.22
 -11   5  -1    0.26    0.15
 -12   5   1    3.76    0.31
  12   5  -1    3.31    0.35
  12  -5   1    3.58    0.40
  12   5   1    3.07    0.33
 -12  -5   1    3.69    0.35
  12  -5  -1    3.12    0.34
  13  -5   1   15.11    0.83
  13   5  -1   14.63    0.81
 -13   5   1   15.67    0.75
  13  -5  -1   14.88    0.84
  13   5   1   14.88    0.81
   0   6   1  168.22    8.75
   0   6   1  172.13    7.62
   0   6  -1  180.82    7.62
   0   6  -1  173.79    8.75
   1   6  -1   26.45    1.46
  -1   6   1   26.35    1.46
  -1   6   1   25.92    1.26
   1   6  -1   26.03    1.26
  -1   6  -1   33.63    1.46
   1   6   1   32.43    1.26
   2   6  -1   29.38    1.49
   2   6  -1   27.71    1.28
  -2   6   1   29.79    1.49
  -2  -6  -1   31.75    1.49
  -2   6   1   29.11    1.29
  -2   6  -1   29.11    1.28
   2   6   1   27.03    1.49
   2   6   1   27.55    1.29
  -2   6  -1   29.58    1.48
  -3   6   1   30.54    1.29
   3   6  -1   30.22    1.29
   3   6  -1   30.29    1.49
   3   6   1   29.30    1.29
  -3   6  -1   27.99    1.34
  -3   6  -1   29.22    1.49
   3   6   1   28.23    1.49
  -3  -6   1   26.15    1.30
  -3   6  -1   28.71    1.28
   4   6  -1  100.00    4.28
  -4  -6  -1  100.44    4.92
   4   6  -1   87.63    4.92
   4   6  -1   92.98    4.92
  -4   6   1   99.63    4.92
  -4   6   1   97.14    4.27
   4   6   1   99.01    4.28
  -4   6  -1   99.47    4.27
  -4   6  -1  102.17    4.48
  -4  -6   1   92.48    4.28
  -4   6  -1   99.64    4.92
  -5   6   1   17.58    0.96
  -5  -6  -1   17.75    0.96
  -5   6   1   17.30    0.82
   5   6  -1   16.70    0.96
   5   6  -1   19.46    0.98
   5   6  -1   17.19    0.83
  -5   6  -1   18.36    0.95
  -5   6  -1   18.33    0.81
   5   6   1   18.98    0.84
   5  -6  -1   18.29    0.85
  -5   6  -1   19.92    0.85
  -5  -6   1   17.62    0.84
   6   6  -1    5.21    0.32
   6   6  -1    5.39    0.37
  -6   6   1    5.94    0.28
  -6   6   1    5.45    0.29
  -6   6   1    5.14    0.35
   6  -6   1    5.25    0.32
   6   6   1    4.76    0.31
  -6   6  -1    5.06    0.34
  -6  -6   1    4.88    0.32
   6  -6  -1    4.86    0.33
  -6   6  -1    5.46    0.28
  -6   6  -1    5.56    0.29
  -7   6   1   16.54    0.69
   7   6  -1   16.06    0.70
  -7   6   1   15.06    0.68
   7  -6   1   15.40    0.71
  -7   6   1   15.56    0.80
   7   6   1   13.12    0.70
  -7   6  -1   14.40    0.70
  -7   6  -1   13.75    0.79
   7  -6  -1   13.45    0.70
  -7  -6   1   12.57    0.70
  -7   6  -1   13.53    0.67
  -8   6   1   27.32    1.22
   8  -6   1   26.65    1.25
   8   6  -1   27.72    1.25
   8  -6  -1   27.19    1.26
   8   6   1   26.06    1.25
  -8   6  -1   27.50    1.21
  -8   6  -1   27.23    1.42
  -8   6  -1   28.22    1.28
  -8  -6   1   26.00    1.25
   9   6  -1    1.22    0.22
  -9   6   1    1.45    0.18
   9  -6   1    1.36    0.22
   9   6   1    2.09    0.23
   9  -6  -1    2.42    0.25
  -9   6  -1    2.31    0.21
  -9  -6   1    2.32    0.25
 -10   6   1   15.22    0.73
  10  -6   1   15.04    0.79
  10   6  -1   14.48    0.77
  10   6   1   15.04    0.78
  10  -6  -1   15.17    0.79
 -10   6  -1   16.67    0.72
 -10  -6   1   15.73    0.77
  11  -6   1    7.66    0.50
  11   6  -1    7.34    0.48
 -11   6   1    7.72    0.41
 -11  -6   1    6.96    0.46
  11  -6  -1    6.56    0.50
  11   6   1    6.63    0.45
  12   6  -1    2.54    0.32
  12  -6   1    2.58    0.33
 -12   6   1    2.62    0.29
  12   6   1    2.90    0.32
  12  -6  -1    3.02    0.34
  13   6  -1    1.74    0.31
  13  -6   1    1.50    0.32
  13  -6  -1    1.10    0.32
  13   6   1    1.53    0.31
   0   7  -1   62.40    3.13
   0   7   1   61.67    3.13
   0   7  -1   62.02    2.71
   0   7   1   60.53    2.71
  -1   7   1  102.11    4.57
   1   7  -1  102.33    4.57
  -1   7   1  107.80    5.27
   1   7  -1  102.30    5.27
   1   7   1  101.69    4.58
  -1   7  -1  110.06    4.57
   1   7   1  103.10    5.27
  -1   7  -1  105.25    5.27
  -2   7   1   29.82    1.36
  -2   7   1   32.20    1.58
  -2  -7  -1   31.56    1.58
   2   7  -1   30.67    1.58
   2   7  -1   29.23    1.36
   2   7   1   29.43    1.37
  -2   7  -1   31.26    1.36
   2   7   1   31.02    1.58
  -2   7  -1   30.98    1.57
   3   7  -1   61.70    2.85
  -3  -7  -1   67.37    3.29
  -3   7   1   63.32    2.85
  -3   7   1   66.46    3.29
   3   7  -1   63.19    3.29
  -3   7  -1   65.62    2.85
   3   7   1   64.57    2.86
  -3   7  -1   67.81    3.29
   3   7   1   63.24    3.29
   4   7  -1   25.20    1.26
  -4   7   1   24.58    1.07
   4   7  -1   23.64    1.25
  -4  -7  -1   24.83    1.25
  -4   7   1   24.61    1.25
   4   7  -1   24.54    1.08
   4   7   1   22.83    1.08
  -4   7  -1   22.92    1.06
  -4   7  -1   24.03    1.24
  -4   7  -1   22.07    1.11
   5   7  -1   38.98    2.09
   5   7  -1   40.46    1.81
  -5   7   1   39.98    2.08
  -5   7   1   41.08    1.80
  -5  -7  -1   42.17    2.09
  -5   7  -1   40.90    1.88
  -5  -7   1   39.03    1.82
   5   7   1   40.38    1.81
  -5   7  -1   41.51    1.79
  -5   7  -1   41.32    2.08
  -6   7   1   10.47    0.48
  -6   7   1   10.41    0.58
   6   7  -1   10.13    0.50
   6  -7   1   10.18    0.51
   6   7  -1   11.88    0.61
  -6   7  -1    9.70    0.47
  -6   7  -1    9.95    0.49
  -6   7  -1    9.50    0.57
  -6  -7   1    9.21    0.51
   6   7   1    9.23    0.50
   6  -7  -1    9.13    0.52
   7  -7   1   17.84    0.85
  -7   7   1   17.44    0.81
   7   7  -1   18.44    0.84
  -7   7  -1   17.93    0.95
   7   7   1   17.82    0.84
   7  -7  -1   17.53    0.85
  -7  -7   1   16.26    0.83
  -7   7  -1   17.99    0.80
   8  -7   1    6.87    0.46
  -8   7   1    7.45    0.42
   8   7  -1    6.70    0.44
  -8  -7   1    8.73    0.46
  -8   7  -1    9.08    0.41
   8  -7  -1    8.45    0.47
  -8   7  -1    8.64    0.51
   8   7   1    8.54    0.45
  -9   7   1    8.63    0.45
   9  -7   1    8.36    0.51
   9   7  -1    8.14    0.48
   9   7   1    8.69    0.49
   9  -7  -1    8.85    0.53
  -9   7  -1    9.06    0.44
  -9  -7   1    8.59    0.49
  10  -7   1    8.21    0.51
 -10   7   1    8.34    0.44
  10   7  -1    7.87    0.49
  10  -7  -1    7.73    0.52
 -10  -7   1    7.90    0.47
  10   7   1    7.63    0.49
 -11   7   1    4.80    0.33
  11   7  -1    4.27    0.39
  11  -7   1    4.59    0.42
  11   7   1    4.75    0.40
  11  -7  -1    4.17    0.43
  12   7  -1    6.11    0.46
  12  -7   1    6.19    0.50
  12   7   1    5.79    0.44
  12  -7  -1    5.61    0.50
  13  -7   1    1.73    0.34
  13   7  -1    1.69    0.32
  13  -7  -1    1.49    0.34
  13   7   1    1.84    0.32
   0   8  -1    0.67    0.11
   0   8   1    0.69    0.11
   0   8   1    0.69    0.10
   0   8  -1    0.82    0.09
   1   8  -1   59.09    3.09
  -1   8   1   60.22    2.68
   1   8  -1   60.07    2.68
  -1   8   1   61.28    3.10
   1   8   1   60.49    3.10
   1   8   1   60.15    2.68
  -1   8  -1   61.68    2.67
  -1   8  -1   63.84    3.09
  -2   8   1   18.48    0.96
   2   8  -1   17.72    0.82
  -2   8   1   17.83    0.82
   2   8  -1   17.25    0.96
   2   8   1   18.14    0.83
  -2   8  -1   18.08    0.95
  -2   8  -1   19.39    0.81
  -3  -8  -1   97.14    4.63
  -3   8   1   92.18    4.63
   3   8  -1   93.86    4.02
   3   8  -1   87.11    4.63
  -3   8   1   94.19    4.01
  -3   8  -1   93.53    4.63
   3   8   1   87.33    4.02
  -3   8  -1   91.21    4.01
   3   8   1   86.22    4.63
  -4   8   1    8.18    0.38
   4   8  -1    7.72    0.39
  -4   8   1    7.81    0.45
  -4   8  -1    7.41    0.36
   4   8   1    7.04    0.39
  -4   8  -1    6.99    0.44
   5   8  -1   17.72    0.95
  -5   8   1   16.81    0.79
   5   8  -1   16.69    0.80
  -5   8   1   17.19    0.93
  -5   8  -1   17.55    0.78
  -5   8  -1   18.01    0.93
   5   8   1   17.27    0.81
   6  -8   1   14.12    0.71
   6   8  -1   13.76    0.84
  -6   8   1   14.46    0.68
  -6   8   1   14.11    0.81
   6   8  -1   14.68    0.70
   6  -8  -1   13.83    0.72
  -6   8  -1   15.51    0.80
   6   8   1   15.65    0.71
  -6   8  -1   15.43    0.67
  -7   8   1   12.46    0.60
   7   8  -1   12.13    0.63
   7  -8   1   12.01    0.64
   7   8   1   12.59    0.62
  -7   8  -1   13.17    0.59
  -7   8  -1   12.83    0.71
   7  -8  -1   12.92    0.66
   8  -8   1   15.06    0.76
   8   8  -1   14.93    0.75
  -8   8   1   15.42    0.71
  -8   8  -1   15.36    0.85
   8   8   1   15.02    0.74
   8  -8  -1   14.80    0.76
  -8   8  -1   15.77    0.70
  -9   8   1    1.17    0.17
   9   8  -1    1.08    0.22
   9  -8   1    1.25    0.23
   9   8   1    0.98    0.23
   9  -8  -1    1.18    0.24
  10   8  -1    1.81    0.26
 -10   8   1    1.71    0.19
  10  -8   1    1.91    0.28
  10   8   1    1.95    0.26
  10  -8  -1    1.88    0.29
 -11   8   1    0.75    0.19
  11   8  -1    0.78    0.26
  11  -8   1    1.04    0.27
  11  -8  -1    0.46    0.28
  11   8   1    0.61    0.25
  12   8  -1   13.84    0.73
  12  -8   1   14.00    0.77
  12   8   1   13.26    0.73
  12  -8  -1   12.41    0.77
   0   9  -1   13.09    0.61
   0   9   1   13.52    0.62
   0   9   1   13.34    0.73
   0   9  -1   13.33    0.72
   1   9  -1   34.52    1.53
  -1   9   1   34.70    1.53
   1   9  -1   33.87    1.78
  -1   9   1   35.71    1.78
   1   9   1   34.51    1.78
  -1   9  -1   34.22    1.53
  -1   9  -1   35.51    1.78
   1   9   1   33.03    1.53
  -2   9   1   36.03    1.83
  -2   9   1   37.76    1.58
   2   9  -1   36.29    1.58
   2   9   1   33.27    1.58
  -2   9  -1   35.17    1.83
  -2   9  -1   34.64    1.57
  -3   9   1   10.63    0.55
   3   9  -1    9.67    0.54
   3   9  -1    9.51    0.45
  -3   9   1    9.84    0.45
  -3   9  -1    8.86    0.53
   3   9   1    8.09    0.46
  -3   9  -1    8.29    0.44
  -4   9   1    3.23    0.21
  -4   9   1    3.36    0.28
   4   9  -1    3.38    0.23
  -4   9  -1    2.74    0.26
  -4   9  -1    2.62    0.19
   4   9   1    2.65    0.23
   5   9  -1   35.61    1.75
   5   9  -1   30.86    1.49
  -5   9   1   31.80    1.48
  -5   9   1   31.26    1.72
   5   9   1   34.23    1.50
  -5   9  -1   34.19    1.47
  -5   9  -1   34.26    1.72
  -6   9   1   33.14    1.38
   6   9  -1   31.26    1.39
   6  -9  -1   29.43    1.42
  -6   9  -1   31.35    1.37
  -6   9  -1   29.17    1.60
   6   9   1   30.17    1.40
   7   9  -1    1.00    0.19
  -7   9   1    1.35    0.16
   7  -9   1    1.42    0.21
  -7   9  -1    1.20    0.18
   7   9   1    1.07    0.19
   7  -9  -1    1.10    0.22
  -7   9  -1    1.09    0.13
   8  -9   1    1.76    0.24
   8   9  -1    1.74    0.22
  -8   9   1    1.70    0.18
   8   9   1    1.71    0.23
   8  -9  -1    1.82    0.24
  -9   9   1    4.83    0.32
   9   9  -1    4.92    0.38
   9  -9   1    4.73    0.41
   9   9   1    5.13    0.36
   9  -9  -1    4.94    0.43
  10   9  -1   16.76    0.81
  10  -9   1   17.17    0.85
 -10   9   1   17.38    0.76
  10   9   1   14.49    0.81
  10  -9  -1   14.28    0.85
  11  -9   1    0.27    0.28
  11   9  -1    0.08    0.25
  11  -9  -1    0.29    0.29
  11   9   1   -0.01    0.25
  12   9  -1    1.73    0.31
  12  -9   1    1.63    0.33
  12   9   1    2.06    0.31
  12  -9  -1    1.84    0.35
   0  10   1   12.27    0.58
   0  10  -1   12.29    0.57
   1  10  -1   42.71    2.22
   1  10  -1   44.56    1.91
  -1  10   1   44.37    1.92
  -1  10   1   41.84    2.22
   1  10   1   42.86    1.92
  -1  10  -1   43.60    1.91
  -1  10  -1   42.32    2.22
  -2  10   1    0.95    0.15
   2  10  -1    0.98    0.15
  -2  10   1    0.71    0.12
   2  10  -1    0.69    0.12
  -2  10  -1    0.57    0.11
   2  10   1    0.62    0.13
  -2  10  -1    0.61    0.13
  -3  10   1   18.09    0.99
   3  10  -1   18.29    0.84
  -3  10   1   17.78    0.84
  -3  10  -1   18.94    0.83
   3  10   1   18.07    0.85
  -3  10  -1   19.25    0.99
   4  10  -1   10.03    0.56
  -4  10   1    9.96    0.55
  -4  10  -1   13.29    0.54
  -4  10  -1   12.38    0.66
   4  10   1   12.51    0.57
  -5  10   1   16.18    0.73
   5  10  -1   16.01    0.74
  -5  10  -1   15.33    0.71
   5  10   1   15.02    0.74
  -5  10  -1   15.20    0.85
   6  10  -1    1.43    0.19
  -6  10   1    1.26    0.16
   6 -10  -1    1.55    0.22
  -6  10  -1    1.40    0.13
  -6  10  -1    1.35    0.19
   6  10   1    1.51    0.20
  -7  10   1    0.72    0.15
   7 -10   1    0.58    0.21
   7  10  -1    0.41    0.19
   7 -10  -1    0.71    0.22
   7  10   1    0.69    0.20
   8  10  -1   15.38    0.75
   8 -10   1   15.27    0.79
  -8  10   1   15.38    0.72
   8  10   1   14.57    0.75
   8 -10  -1   15.29    0.78
   9  10  -1    6.00    0.42
  -9  10   1    6.30    0.36
   9 -10   1    6.03    0.47
   9  10   1    6.43    0.43
   9 -10  -1    5.65    0.47
  10 -10   1    1.32    0.29
  10  10  -1    1.38    0.26
  10 -10  -1    0.81    0.29
  10  10   1    0.76    0.24
  11 -10   1    5.85    0.50
  11  10  -1    5.93    0.44
  11 -10  -1    4.25    0.49
  11  10   1    5.00    0.44
   0  11   1    5.39    0.32
   0  11  -1    5.61    0.30
   0  11  -1    5.39    0.38
   1  11  -1   22.20    0.99
  -1  11   1   21.73    1.00
   1  11   1   22.25    1.00
  -1  11  -1   21.35    1.16
  -1  11  -1   21.80    0.99
   2  11  -1    8.35    0.43
  -2  11   1    8.24    0.43
  -2  11  -1    8.09    0.51
  -2  11  -1    8.86    0.42
   2  11   1    8.33    0.43
   3  11  -1   40.49    1.90
  -3  11   1   40.88    1.90
  -3  11  -1   44.52    2.21
   3  11   1   43.29    1.91
  -3  11  -1   44.85    1.89
  -4  11   1    8.56    0.40
   4  11  -1    7.69    0.42
   4  11   1    7.40    0.42
  -4  11  -1    7.66    0.39
  -4  11  -1    7.15    0.49
  -5  11   1    9.03    0.47
   5  11  -1    8.42    0.48
  -5  11  -1    9.45    0.57
  -5  11  -1    9.95    0.45
   5  11   1    9.33    0.49
   6  11  -1    4.36    0.32
  -6  11   1    4.32    0.29
   6  11   1    4.81    0.33
   7 -11   1   15.38    0.80
  -7  11   1   16.49    0.74
   7  11  -1   15.31    0.76
   7 -11  -1   15.01    0.80
   7  11   1   15.31    0.76
  -8  11   1    8.75    0.44
   8  11  -1    8.45    0.49
   8 -11   1    7.94    0.54
   8  11   1    8.66    0.50
   8 -11  -1    7.85    0.55
   9  11  -1    8.75    0.52
   9 -11   1    8.86    0.58
   9 -11  -1    9.43    0.59
   9  11   1    9.15    0.53
  10  11  -1    3.21    0.36
  10 -11   1    3.47    0.38
  10 -11  -1    3.22    0.38
  10  11   1    3.46    0.37
  11  11  -1    2.60    0.33
  11 -11  -1    3.28    0.40
  11  11   1    3.58    0.39
   0  12   1    1.20    0.16
   0  12  -1    1.68    0.20
   1  12  -1    5.00    0.30
  -1  12   1    4.53    0.31
  -1  12  -1    5.41    0.29
   1  12   1    5.44    0.32
   2  12  -1   22.39    1.07
  -2  12   1   22.75    1.07
  -2  12  -1   25.12    1.06
   2  12   1   23.55    1.07
  -3  12   1    1.98    0.23
   3  12  -1    2.04    0.23
   3  12   1    1.89    0.21
  -3  12  -1    2.04    0.19
  -4  12   1    4.86    0.29
   4  12  -1    4.45    0.31
   4  12   1    4.47    0.32
  -4  12  -1    4.81    0.28
  -5  12   1    7.02    0.38
   5  12  -1    6.66    0.39
   5  12   1    6.59    0.40
   6  12  -1   33.36    1.50
  -6  12   1   35.30    1.49
   6  12   1   30.73    1.51
  -7  12   1    2.47    0.25
   7  12  -1    2.51    0.29
   7 -12   1    2.67    0.30
   7 -12  -1    2.91    0.32
   7  12   1    3.07    0.31
   8 -12   1    3.09    0.32
   8  12  -1    3.18    0.31
   8 -12  -1    1.99    0.32
   8  12   1    2.32    0.28
   9 -12   1    0.37    0.28
   9  12  -1    0.19    0.24
   9 -12  -1    0.12    0.29
   9  12   1    0.06    0.26
  10  12  -1   15.21    0.80
  10  12   1   15.42    0.80
   0  13   1   17.93    0.85
   0  13  -1   18.30    0.84
   1  13  -1    1.00    0.17
  -1  13   1    0.84    0.17
   1  13   1    1.17    0.18
  -1  13  -1    1.19    0.15
  -2  13   1    8.14    0.43
   2  13  -1    7.79    0.44
   2  13   1    8.34    0.45
  -2  13  -1    8.42    0.41
   3  13  -1    1.25    0.19
  -3  13   1    1.18    0.17
   3  13   1    1.02    0.20
   4  13  -1   19.55    0.91
  -4  13   1   19.85    0.89
   4  13   1   18.55    0.91
   5  13  -1    4.09    0.31
  -5  13   1    4.52    0.29
   5  13   1    3.94    0.34
   6  13  -1    0.70    0.20
   6  13   1    0.50    0.23
   7  13  -1   10.90    0.56
   7 -13   1    9.84    0.61
   7 -13  -1    8.92    0.60
   7  13   1   10.03    0.56
   8  13  -1   16.79    0.86
   8  13   1   17.96    0.86
   8 -13  -1   17.08    0.92
   9  13  -1    1.77    0.27
   9 -13   1    1.44    0.33
   9  13   1    1.70    0.29
   9 -13  -1    1.60    0.34
   0  14   1   16.22    0.77
   0  14  -1   16.25    0.76
  -1  14   1    1.82    0.20
   1  14  -1    1.83    0.19
   1  14   1    1.89    0.22
  -1  14  -1    1.94    0.22
   2  14  -1   13.05    0.63
  -2  14   1   12.98    0.62
   2  14   1   12.04    0.64
   3  14  -1    6.05    0.38
  -3  14   1    6.09    0.36
   3  14   1    5.66    0.39
  -4  14   1   13.48    0.64
   4  14  -1   13.18    0.66
   4  14   1   13.01    0.67
   5  14  -1    6.97    0.43
   5  14   1    7.35    0.45
   6  14  -1    5.32    0.37
   6  14   1    4.69    0.39
   7 -14   1    9.39    0.64
   7  14  -1    9.79    0.57
   7 -14  -1   10.22    0.66
   7  14   1   11.74    0.58
   8  14  -1    3.19    0.35
   8 -14  -1    2.24    0.37
   8  14   1    2.68    0.32
   0  15   1   18.31    0.87
   1  15  -1    0.36    0.18
  -1  15   1    0.34    0.19
   1  15   1    0.37    0.21
   2  15  -1   10.18    0.51
  -2  15   1    9.91    0.51
   2  15   1    8.84    0.53
  -3  15   1    1.31    0.19
   3  15  -1    1.42    0.22
   3  15   1    1.83    0.24
   4  15  -1   18.33    0.88
   4  15   1   18.34    0.89
   5  15  -1    0.92    0.23
   5  15   1    0.58    0.24
   6  15  -1    9.77    0.56
   6  15   1   10.65    0.58
   7  15  -1    4.39    0.38
   7 -15  -1    4.16    0.50
   7  15   1    4.91    0.39
   0  16   1    7.02    0.42
  -1  16   1    1.85    0.23
   1  16   1    2.32    0.24
   2  16   1   24.92    1.16
   3  16   1    0.32    0.22
   4  16  -1    6.65    0.42
   4  16   1    6.66    0.45
   5  16  -1    3.51    0.34
   5  16   1    3.31    0.36
   0   0   2    9.84    0.48
   0   0  -2    8.62    0.55
   0   0  -2    9.85    0.51
  -1   0  -2    0.06    0.01
   1   0  -2    0.03    0.02
  -1   0  -2    0.04    0.03
   1   0   2    0.05    0.01
  -1   0   2    0.03    0.02
   1   0  -2    0.06    0.02
   2   0  -2   10.69    0.48
   2   0  -2   10.57    0.55
   2   0   2   10.87    0.48
  -2   0   2   10.06    0.48
  -2   0  -2   10.10    0.55
  -3   0  -2    7.58    0.36
  -3   0   2    7.35    0.36
   3   0   2    7.84    0.36
   3   0  -2    7.66    0.36
   3   0  -2    8.40    0.41
  -4   0   2    5.98    0.29
  -4   0  -2    6.56    0.30
   4   0  -2    5.77    0.34
  -4   0  -2    5.93    0.34
   4   0  -2    6.28    0.31
   4   0   2    6.63    0.30
  -5   0  -2    9.48    0.43
  -5   0   2    8.65    0.43
   5   0   2    9.31    0.44
   5   0  -2    9.24    0.44
   5   0  -2    9.19    0.50
  -5   0  -2    8.99    0.49
   6   0   2    9.50    0.47
  -6   0  -2    9.11    0.53
  -6   0   2    9.38    0.46
  -6   0   2    9.99    0.53
   6   0  -2    9.68    0.48
   6   0  -2   10.17    0.54
  -6   0  -2   10.26    0.46
  -7   0  -2    4.52    0.25
   7   0  -2    3.89    0.28
  -7   0  -2    3.63    0.27
  -7   0   2    4.04    0.24
   7   0  -2    3.83    0.26
  -7   0   2    3.80    0.28
   7   0   2    3.70    0.25
   8   0  -2    0.58    0.15
  -8   0   2    0.78    0.13
  -8   0  -2    0.61    0.12
   8   0   2    0.63    0.14
   9   0   2    7.05    0.42
  -9   0  -2    7.81    0.40
  -9   0   2    7.55    0.40
   9   0  -2    6.87    0.44
  10   0   2   10.15    0.56
 -10   0   2   10.74    0.55
  10   0  -2   10.64    0.59
 -10   0  -2   11.33    0.55
  11   0  -2   12.38    0.69
 -11   0  -2   13.91    0.65
  11   0   2   12.27    0.67
 -11   0   2   13.18    0.65
  12   0   2    1.14    0.25
 -12   0   2    1.01    0.23
  12   0  -2    0.74    0.26
 -13   0   2    3.75    0.34
  13   0  -2    3.38    0.38
  13   0   2    3.27    0.39
  14   0   2    0.27    0.28
 -14   0   2    0.30    0.25
  14   0  -2    0.22    0.30
   0   1  -2    2.72    0.13
   0   1  -2    2.49    0.13
   0   1   2    2.50    0.12
   0  -1  -2    2.49    0.14
   0   1  -2    2.69    0.13
   0  -1  -2    2.68    0.13
  -1  -1   2   24.89    1.10
   1   1   2   25.52    1.10
  -1   1  -2   25.46    1.16
   1  -1  -2   21.89    1.27
   1  -1  -2   25.46    1.10
   2   1  -2  621.94   25.82
   2  -1   2  603.84   25.98
   2   1  -2  539.58   29.67
   2   1  -2  557.06   29.66
  -2  -1  -2  594.88   29.67
  -2   1   2  565.15   25.80
   2  -1  -2  626.72   29.70
   2   1   2  610.90   25.82
   2  -1  -2  593.97   25.82
  -2   1  -2  615.28   27.12
  -2   1  -2  589.90   29.65
  -2  -1   2  555.37   26.21
   3   1  -2  192.31    9.18
   3   1  -2  184.07    9.18
  -3   1   2  174.62    7.98
   3  -1   2  183.07    7.98
   3   1  -2  184.63    7.98
  -3  -1  -2  177.52    9.18
   3  -1  -2  172.43    9.15
  -3   1  -2  180.91    9.16
  -3   1  -2  187.93    7.96
  -3  -1   2  176.62    7.97
   3  -1  -2  180.67    7.96
   3   1   2  187.68    7.98
   4  -1   2   47.23    2.06
   4   1  -2   48.14    2.07
  -4  -1  -2   47.32    2.07
  -4   1   2   46.17    2.06
  -4  -1  -2   44.69    2.37
   4   1  -2   44.04    2.38
  -4  -1   2   46.72    2.06
  -4   1  -2   49.94    2.06
   4   1   2   48.71    2.07
   4  -1  -2   47.89    2.07
  -4   1  -2   44.56    2.37
   4  -1  -2   46.90    2.38
   5   1  -2   59.42    2.86
  -5   1   2   54.13    2.86
   5   1  -2   54.59    2.49
  -5   1   2   53.38    2.48
   5  -1   2   55.73    2.48
  -5  -1  -2   56.95    2.85
  -5  -1  -2   55.15    2.48
  -5   1  -2   59.27    2.48
  -5   1  -2   55.97    2.85
   5   1   2   57.18    2.49
   5  -1  -2   60.35    2.86
  -5  -1   2   54.48    2.48
   5  -1  -2   55.67    2.49
  -6   1   2   94.55    4.23
   6   1  -2   93.45    4.24
  -6  -1  -2   95.08    4.23
  -6   1   2   89.28    4.87
   6  -1   2   96.51    4.24
   6   1  -2   92.95    4.87
   6  -1  -2  100.01    4.25
  -6  -1   2   93.30    4.23
  -6   1  -2   97.36    4.87
   6  -1  -2   98.88    4.87
   6   1   2  100.61    4.24
  -6   1  -2  104.28    4.23
  -7   1   2   16.35    0.84
   7   1  -2   16.30    0.85
   7  -1   2   16.42    0.84
   7   1  -2   15.85    0.97
  -7  -1  -2   17.34    0.84
  -7   1   2   16.70    0.97
   7  -1  -2   20.26    0.86
  -7   1  -2   21.46    0.84
   7  -1  -2   21.25    0.98
   7   1   2   19.93    0.85
  -7  -1   2   19.18    0.84
  -7   1  -2   19.65    0.96
   8  -1   2    5.42    0.32
   8   1  -2    5.52    0.33
  -8  -1  -2    6.06    0.32
  -8   1   2    5.83    0.31
   8   1   2    4.64    0.32
  -8   1  -2    4.59    0.34
  -8   1  -2    5.41    0.30
   8  -1  -2    4.54    0.33
  -8  -1   2    5.07    0.31
  -9  -1  -2    8.32    0.40
   9  -1   2    7.19    0.42
   9   1  -2    6.94    0.43
  -9   1   2    7.75    0.39
   9   1   2    6.40    0.41
   9  -1  -2    6.11    0.41
  -9  -1   2    6.66    0.39
  -9   1  -2    6.89    0.38
 -10   1   2    2.16    0.25
  10   1  -2    1.80    0.24
  10  -1   2    2.06    0.23
 -10  -1  -2    1.88    0.20
 -10  -1   2    2.47    0.26
  10   1   2    2.19    0.23
 -10   1  -2    2.47    0.24
  10  -1  -2    2.60    0.28
 -11   1   2    7.20    0.43
  11   1  -2    6.68    0.47
  11  -1   2    6.85    0.47
 -11  -1  -2    7.89    0.44
  11  -1  -2    6.79    0.46
 -11   1  -2    8.17    0.42
  11   1   2    6.88    0.45
 -11  -1   2    7.61    0.44
  12  -1   2    1.70    0.27
 -12   1   2    1.87    0.23
  12   1  -2    1.50    0.28
  12   1   2    1.85    0.27
 -12   1  -2    1.92    0.21
 -12  -1   2    1.83    0.24
  12  -1  -2    1.87    0.27
  13  -1   2    7.70    0.54
 -13   1   2    8.75    0.50
  13   1  -2    7.58    0.54
 -13  -1   2    8.51    0.50
  13   1   2    8.27    0.54
  13  -1  -2    7.31    0.52
 -14   1   2    3.23    0.37
  14  -1   2    2.90    0.36
  14   1  -2    2.61    0.36
  14  -1  -2    2.89    0.37
  14   1   2    3.09    0.35
 -14  -1   2    2.73    0.31
   0  -2  -2    3.47    0.16
   0  -2  -2    3.01    0.18
   0  -2   2    3.37    0.14
   0   2  -2    2.98    0.17
   0   2   2    3.00    0.15
   0   2  -2    3.25    0.16
  -1   2   2   13.06    0.60
  -1  -2  -2   13.59    0.70
   1   2  -2   14.02    0.60
   1   2  -2   13.18    0.69
   1   2  -2   14.07    0.69
   1   2   2   13.43    0.61
  -1   2  -2   13.52    0.63
   1  -2  -2   12.59    0.70
  -1   2  -2   13.34    0.69
  -1  -2   2   13.85    0.60
  -2   2   2   13.99    0.63
   2   2  -2   15.05    0.64
  -2  -2  -2   13.99    0.73
   2   2  -2   13.61    0.73
   2   2  -2   14.30    0.73
  -2  -2   2   13.75    0.63
   2  -2  -2   13.85    0.73
  -2   2  -2   14.38    0.72
  -2   2  -2   14.95    0.67
   2  -2  -2   14.02    0.64
   2   2   2   14.67    0.64
   3   2  -2   12.76    0.53
   3   2  -2   11.73    0.60
  -3   2   2   11.92    0.52
   3   2  -2   11.75    0.60
   3  -2   2   12.44    0.52
  -3  -2  -2   11.97    0.60
  -3   2  -2   10.71    0.54
   3  -2  -2   11.54    0.60
   3   2   2   11.07    0.53
   3  -2  -2   10.74    0.53
  -3  -2   2   10.41    0.52
  -3   2  -2   11.74    0.51
  -3   2  -2   10.73    0.59
   4   2  -2    7.94    0.38
   4  -2   2    8.03    0.38
   4   2  -2    7.65    0.44
  -4  -2  -2    7.38    0.43
  -4   2   2    7.84    0.44
  -4   2   2    7.72    0.37
  -4  -2   2    7.78    0.38
   4  -2  -2    7.87    0.38
  -4  -2   2    7.86    0.43
  -4   2  -2    8.84    0.37
   4  -2  -2    8.71    0.44
  -4   2  -2    8.07    0.43
   4   2   2    8.50    0.39
   5  -2   2   21.42    0.91
  -5   2   2   20.94    0.90
  -5   2   2   19.59    1.04
   5   2  -2   21.05    0.91
   5   2  -2   19.90    1.05
  -5  -2  -2   21.00    0.91
  -5  -2  -2   20.06    1.04
   5   2   2   19.26    0.91
  -5   2  -2   20.79    0.90
   5  -2  -2   19.45    0.92
   5  -2  -2   20.84    1.05
  -5  -2   2   18.81    0.90
  -5  -2   2   18.92    1.04
  -5   2  -2   19.66    1.04
  -6   2   2    4.33    0.25
  -6  -2  -2    4.32    0.28
   6   2  -2    4.39    0.27
   6   2  -2    4.98    0.30
  -6   2   2    4.96    0.29
  -6  -2  -2    4.26    0.26
   6  -2   2    4.27    0.26
   6  -2  -2    4.04    0.27
  -6   2  -2    4.11    0.28
  -6   2  -2    4.48    0.24
  -6  -2   2    4.03    0.25
   6   2   2    4.21    0.27
   7   2  -2   24.41    1.30
   7   2  -2   24.76    1.14
  -7   2   2   24.50    1.29
  -7  -2  -2   27.53    1.13
   7  -2   2   24.42    1.13
  -7   2   2   25.19    1.12
   7   2   2   24.27    1.13
  -7   2  -2   26.65    1.12
  -7  -2   2   23.60    1.12
   7  -2  -2   24.26    1.14
  -7   2  -2   24.13    1.29
  -8   2   2   16.97    0.82
   8   2  -2   16.64    0.84
  -8  -2  -2   18.31    0.83
   8  -2   2   16.71    0.83
  -8  -2   2   18.11    0.82
  -8   2  -2   19.17    0.81
   8  -2  -2   17.53    0.85
   8   2   2   17.43    0.84
  -8   2  -2   18.46    0.94
   9   2  -2    1.24    0.19
  -9  -2  -2    1.32    0.17
  -9   2   2    1.27    0.16
   9  -2   2    1.26    0.17
  -9   2  -2    0.99    0.14
  -9   2  -2    0.91    0.15
   9   2   2    0.92    0.18
   9  -2  -2    0.99    0.18
  -9  -2   2    1.10    0.17
  10  -2   2    0.28    0.18
 -10  -2  -2    0.21    0.15
 -10   2   2    0.30    0.16
  10   2  -2    0.33    0.18
  10   2   2    0.07    0.17
 -10  -2   2    0.28    0.17
  10  -2  -2    0.24    0.20
 -10   2  -2    0.15    0.14
  11   2  -2   23.21    1.13
  11  -2   2   24.15    1.13
 -11   2   2   24.89    1.10
 -11   2  -2   25.95    1.09
  11   2   2   21.94    1.12
 -11  -2   2   23.35    1.10
  11  -2  -2   21.58    1.12
  12  -2   2   11.08    0.65
  12   2  -2   10.60    0.63
 -12   2   2   11.07    0.60
 -12  -2   2   11.64    0.61
  12  -2  -2   10.93    0.66
 -12   2  -2   13.30    0.59
  12   2   2   10.96    0.64
 -13   2   2    1.98    0.25
  13  -2   2    1.67    0.30
  13   2  -2    1.57    0.31
  13  -2  -2    1.63    0.31
 -13   2  -2    1.60    0.26
  13   2   2    1.70    0.30
 -13  -2   2    1.93    0.26
  14   2  -2    0.93    0.31
  14  -2   2    1.05    0.30
 -14   2   2    0.90    0.25
 -14  -2   2    0.75    0.25
  14   2   2    0.92    0.30
  14  -2  -2    0.54    0.32
 -14   2  -2    0.86    0.29
   0   3   2  731.11   32.48
   0  -3   2  744.10   32.46
   0  -3  -2  774.27   37.37
   0   3  -2  723.12   37.34
   0   3  -2  738.92   32.60
   1   3  -2   37.09    1.86
   1   3  -2   36.36    1.86
   1   3  -2   35.39    1.61
  -1   3   2   35.43    1.62
  -1  -3  -2   37.40    1.86
   1  -3  -2   36.65    1.87
  -1   3  -2   37.45    1.70
  -1  -3   2   37.61    1.62
   1  -3  -2   37.63    1.69
  -1   3  -2   38.50    1.86
   1   3   2   35.27    1.62
  -2   3   2    7.54    0.36
  -2  -3  -2    7.63    0.41
   2   3  -2    7.76    0.35
   2   3  -2    8.04    0.41
   2   3  -2    7.29    0.41
   2   3   2    7.88    0.36
   2  -3  -2    7.81    0.41
  -2   3  -2    7.72    0.40
  -2  -3   2    7.62    0.36
  -2   3  -2    7.94    0.37
  -3  -3  -2    2.75    0.21
   3   3  -2    3.27    0.21
  -3   3   2    3.09    0.18
   3   3  -2    2.97    0.18
  -3   3   2    2.94    0.21
  -3   3  -2    3.83    0.20
  -3   3  -2    3.95    0.19
   3   3   2    3.90    0.19
   3  -3  -2    3.85    0.20
  -3  -3   2    3.82    0.18
   4  -3   2  154.93    6.40
   4   3  -2  140.35    7.36
  -4   3   2  148.87    6.39
  -4   3   2  149.24    7.36
   4   3  -2  155.21    6.40
  -4  -3  -2  151.40    7.36
  -4   3  -2  152.95    6.39
   4   3   2  145.11    6.40
  -4   3  -2  143.39    6.72
  -4   3  -2  141.70    7.35
  -4  -3   2  135.22    7.35
   4  -3  -2  142.33    6.40
  -4  -3   2  137.37    6.39
   5  -3   2   22.64    0.96
   5   3  -2   23.29    0.96
   5   3  -2   22.39    1.10
   5   3  -2   20.81    1.09
  -5   3   2   21.75    0.95
  -5  -3  -2   21.68    1.10
  -5   3   2   22.36    1.10
  -5   3  -2   20.58    1.09
  -5  -3   2   19.20    0.95
   5   3   2   20.27    0.96
  -5   3  -2   20.06    0.99
   5  -3  -2   20.20    0.96
  -5   3  -2   22.05    0.94
  -5  -3   2   19.55    1.09
  -6  -3  -2    9.03    0.52
  -6  -3  -2    9.44    0.47
   6   3  -2   10.09    0.53
   6  -3   2    9.53    0.46
  -6   3   2    9.24    0.52
   6   3  -2    9.70    0.47
  -6   3   2    9.61    0.45
   6   3   2    9.37    0.47
  -6  -3   2    8.88    0.52
  -6   3  -2    8.88    0.51
  -6   3  -2    9.10    0.46
   6  -3  -2    8.93    0.47
  -6   3  -2   10.06    0.44
  -6  -3   2    9.04    0.45
   7  -3   2    4.44    0.27
   7   3  -2    4.69    0.31
  -7   3   2    4.05    0.26
  -7  -3  -2    4.07    0.28
  -7  -3  -2    4.63    0.29
   7   3  -2    4.29    0.29
  -7   3  -2    4.20    0.29
  -7   3  -2    4.12    0.25
  -7  -3   2    3.79    0.27
   7   3   2    4.01    0.27
   7  -3  -2    3.87    0.28
   8   3  -2   11.53    0.56
   8  -3   2   11.50    0.57
  -8  -3  -2   11.73    0.57
  -8  -3  -2   11.65    0.63
  -8   3   2   11.11    0.54
   8   3   2   10.66    0.57
   8  -3  -2   11.09    0.58
  -8   3  -2   11.02    0.62
  -8   3  -2   11.45    0.53
  -8  -3   2   10.27    0.55
  -9  -3  -2   10.19    0.52
   9  -3   2    9.51    0.52
  -9   3   2   10.38    0.50
   9   3  -2    9.68    0.53
  -9   3  -2   10.37    0.48
   9   3   2    8.92    0.52
  -9  -3   2    9.73    0.51
  -9   3  -2    9.48    0.57
   9  -3  -2    9.50    0.53
  10   3  -2    6.45    0.43
 -10   3   2    6.89    0.39
  10  -3   2    6.68    0.43
  10  -3  -2    6.69    0.43
  10   3   2    6.55    0.42
 -10   3  -2    7.55    0.38
 -10  -3   2    6.90    0.41
  11  -3   2    2.40    0.26
  11   3  -2    2.12    0.27
 -11   3   2    1.79    0.22
 -11   3  -2    1.89    0.22
 -11   3  -2    2.00    0.24
 -11  -3   2    1.93    0.23
  11  -3  -2    2.12    0.28
  11   3   2    2.10    0.26
  12  -3   2    9.60    0.59
  12   3  -2    9.05    0.58
 -12   3   2    9.84    0.53
 -12  -3   2   10.62    0.56
  12   3   2    9.46    0.58
  12  -3  -2    9.68    0.58
 -12   3  -2   10.20    0.56
 -13   3   2    0.17    0.22
  13  -3   2    0.19    0.27
  13   3  -2    0.06    0.27
  13   3   2    0.07    0.24
 -13   3  -2    0.38    0.23
 -13  -3   2    0.06    0.23
  13  -3  -2    0.19    0.27
  14  -3   2    1.36    0.32
  14   3  -2    1.37    0.30
  14  -3  -2    1.37    0.34
  14   3   2    0.94    0.31
   0   4  -2    8.30    0.44
   0   4   2    8.42    0.38
   0   4  -2    8.60    0.38
   0  -4   2    8.40    0.38
   1   4  -2   17.72    0.92
   1   4  -2   17.48    0.79
  -1   4   2   17.63    0.80
  -1   4   2   17.92    0.92
  -1  -4  -2   18.51    0.92
  -1  -4   2   17.28    0.80
  -1   4  -2   18.31    0.83
  -1   4  -2   18.19    0.79
  -1   4  -2   18.43    0.92
   1   4   2   17.77    0.80
   2   4  -2    5.88    0.35
  -2   4   2    6.64    0.35
   2   4  -2    5.69    0.35
  -2  -4  -2    6.36    0.35
   2   4  -2    6.21    0.30
  -2   4   2    6.07    0.30
   2  -4  -2    6.14    0.35
  -2  -4   2    6.70    0.30
  -2   4  -2    6.32    0.31
   2   4   2    6.64    0.30
  -2   4  -2    7.05    0.29
  -2   4  -2    6.48    0.34
  -3   4   2   45.10    1.99
  -3  -4  -2   44.75    2.30
   3   4  -2   46.14    1.99
   3   4  -2   43.46    2.29
   3   4  -2   47.99    2.30
  -3   4   2   45.01    2.30
  -3   4  -2   44.08    2.29
  -3   4  -2   45.41    2.09
   3   4   2   44.88    2.00
  -3  -4   2   43.59    1.99
  -3   4  -2   46.98    1.98
   4   4  -2   53.22    2.31
  -4   4   2   51.98    2.66
   4   4  -2   46.98    2.66
  -4   4   2   49.93    2.30
   4   4  -2   49.96    2.65
  -4  -4  -2   49.94    2.65
   4  -4  -2   53.67    2.32
  -4   4  -2   55.89    2.30
  -4  -4   2   50.16    2.31
   4   4   2   54.98    2.31
  -4   4  -2   54.88    2.65
  -4   4  -2   56.14    2.42
   5   4  -2   21.09    0.93
  -5   4   2   21.22    0.92
   5   4  -2   21.86    1.07
  -5  -4  -2   20.37    1.06
   5  -4   2   21.56    0.93
  -5  -4   2   18.86    1.06
  -5  -4   2   18.92    0.92
   5  -4  -2   19.19    0.93
  -5   4  -2   20.48    1.06
  -5   4  -2   20.13    0.96
   5   4   2   19.55    0.93
   5   4   2   20.99    1.06
  -5   4  -2   20.91    0.91
  -6  -4  -2    1.18    0.17
  -6   4   2    1.56    0.19
  -6   4   2    1.64    0.16
   6   4  -2    1.40    0.15
   6   4  -2    1.58    0.21
   6  -4   2    1.76    0.17
  -6  -4   2    1.37    0.17
  -6   4  -2    1.54    0.16
  -6  -4   2    1.66    0.16
   6   4   2    1.55    0.18
   6  -4  -2    1.58    0.16
  -6   4  -2    1.54    0.18
  -6   4  -2    1.94    0.14
   7  -4   2   31.90    1.43
   7   4  -2   32.14    1.65
   7   4  -2   31.63    1.43
  -7   4   2   32.61    1.42
  -7  -4  -2   31.50    1.64
  -7   4   2   32.42    1.64
   7  -4  -2   30.64    1.44
  -7   4  -2   30.96    1.63
   7   4   2   30.69    1.44
  -7   4  -2   33.83    1.41
  -7   4  -2   31.51    1.49
  -7  -4   2   31.31    1.43
  -8  -4  -2   69.73    3.49
  -8   4   2   68.33    3.02
   8  -4   2   68.31    3.04
   8   4  -2   70.41    3.04
  -8   4  -2   67.26    3.17
  -8   4  -2   72.11    3.02
  -8  -4   2   67.42    3.03
   8   4   2   67.32    3.04
   8  -4  -2   66.29    3.05
  -8   4  -2   67.76    3.48
   9  -4   2   32.79    1.45
   9   4  -2   31.41    1.45
  -9   4   2   33.88    1.43
  -9  -4  -2   31.75    1.65
  -9   4  -2   31.35    1.64
  -9  -4   2   30.70    1.44
  -9   4  -2   30.94    1.49
  -9   4  -2   33.05    1.42
   9   4   2   30.19    1.45
   9  -4  -2   30.25    1.46
  10  -4   2    0.39    0.19
  10   4  -2    0.40    0.21
 -10   4   2    0.37    0.16
 -10  -4   2    0.86    0.18
  10   4   2    0.73    0.20
  10  -4  -2    0.56    0.22
 -10   4  -2    0.81    0.14
 -10   4  -2    0.70    0.16
  11  -4   2    5.88    0.41
  11   4  -2    4.69    0.40
 -11   4   2    5.30    0.36
  11  -4  -2    4.80    0.42
 -11   4  -2    5.18    0.32
  11   4   2    4.93    0.40
 -11  -4   2    5.09    0.38
 -11   4  -2    5.41    0.37
  12  -4   2    8.79    0.56
 -12   4   2    9.12    0.50
  12   4  -2    8.47    0.55
  12  -4  -2    8.32    0.57
 -12  -4   2    8.99    0.52
 -12   4  -2    9.09    0.51
  12   4   2    8.62    0.53
 -13   4   2   27.81    1.23
  13  -4   2   26.81    1.29
  13   4  -2   25.78    1.27
  13  -4  -2   25.26    1.29
 -13  -4   2   27.04    1.25
  13   4   2   25.32    1.27
   0   5  -2   37.53    1.91
   0   5   2   35.56    1.66
   0   5  -2   37.73    1.65
   0   5   2   38.36    1.92
   0  -5  -2   38.91    1.92
  -1  -5  -2   16.47    0.82
  -1   5   2   14.05    0.70
   1   5  -2   15.48    0.81
   1   5  -2   14.92    0.70
  -1   5   2   15.92    0.82
  -1   5  -2   16.18    0.69
  -1   5  -2   16.95    0.81
  -1  -5   2   14.10    0.70
   1  -5  -2   17.51    0.82
   1   5   2   15.20    0.70
  -2   5   2   40.33    1.77
   2   5  -2   40.48    2.04
  -2  -5  -2   44.84    2.05
  -2   5   2   42.31    2.05
   2   5  -2   40.45    1.77
  -2   5  -2   38.00    1.85
  -2   5  -2   40.17    2.04
  -2   5  -2   40.24    1.76
   2   5   2   38.78    1.77
  -2  -5   2   36.18    1.77
  -3  -5  -2   29.13    1.44
  -3   5   2   28.32    1.44
   3   5  -2   25.98    1.43
   3   5  -2   26.71    1.44
   3   5  -2   27.10    1.24
  -3   5   2   26.66    1.24
  -3   5  -2   31.02    1.43
   3   5   2   28.55    1.25
  -3   5  -2   28.97    1.30
  -3   5  -2   28.86    1.23
  -3  -5   2   27.02    1.25
   4   5  -2   44.60    2.35
   4   5  -2   45.19    2.03
  -4  -5  -2   47.65    2.34
  -4   5   2   47.12    2.35
  -4   5   2   42.70    2.03
   4   5  -2   43.82    2.34
  -4   5  -2   49.41    2.13
   4  -5  -2   46.06    2.04
  -4  -5   2   43.41    2.03
   4   5   2   47.01    2.04
  -4   5  -2   46.94    2.02
  -4   5  -2   48.13    2.34
  -5   5   2   12.22    0.66
   5  -5   2   12.12    0.57
  -5   5   2   11.11    0.56
   5   5  -2   11.79    0.57
   5   5  -2   13.34    0.67
   5   5   2   12.12    0.58
   5  -5  -2   12.08    0.59
  -5  -5   2   10.97    0.57
   5   5   2   12.58    0.66
  -5   5  -2   13.03    0.59
  -5   5  -2   12.68    0.65
  -5   5  -2   11.96    0.55
  -5  -5   2   12.08    0.66
  -6   5   2    0.80    0.12
   6   5  -2    0.84    0.13
   6  -5   2    1.05    0.13
  -6  -5  -2    1.01    0.13
   6   5  -2    1.05    0.14
  -6   5  -2    1.10    0.12
  -6   5  -2    1.10    0.12
  -6  -5   2    1.12    0.13
  -6  -5   2    1.06    0.13
   6  -5  -2    1.13    0.15
   6   5   2    1.25    0.14
  -6   5  -2    1.05    0.10
  -7  -5  -2    4.74    0.32
   7   5  -2    5.05    0.35
   7  -5   2    4.83    0.31
  -7   5   2    4.47    0.27
   7   5  -2    4.64    0.29
   7  -5  -2    4.80    0.33
  -7   5  -2    4.42    0.32
  -7   5  -2    4.51    0.27
  -7   5  -2    4.62    0.25
  -7  -5   2    4.28    0.30
   7   5   2    4.31    0.30
  -8   5   2   11.63    0.59
   8  -5   2   12.14    0.62
   8   5  -2   11.73    0.61
  -8  -5  -2   12.19    0.69
  -8   5  -2   13.19    0.58
  -8   5  -2   12.64    0.62
  -8   5  -2   12.88    0.69
   8   5   2   12.62    0.63
  -8  -5   2   12.23    0.61
   8  -5  -2   12.18    0.64
   9   5  -2    0.49    0.19
  -9   5   2    0.53    0.16
   9  -5   2    0.46    0.17
  -9   5  -2    0.57    0.15
  -9  -5   2    0.64    0.16
   9   5   2    0.63    0.18
   9  -5  -2    0.43    0.20
  -9   5  -2    0.51    0.15
  -9   5  -2    0.42    0.12
  10  -5   2   13.47    0.72
 -10   5   2   13.37    0.68
  10   5  -2   12.85    0.70
 -10   5  -2   15.00    0.66
 -10   5  -2   14.22    0.70
 -10  -5   2   14.29    0.70
  10  -5  -2   13.90    0.73
  10   5   2   13.68    0.71
 -11   5   2    0.19    0.19
  11   5  -2    0.27    0.23
  11  -5   2    0.42    0.22
  11   5   2    0.21    0.21
 -11  -5   2    0.22    0.20
  11  -5  -2    0.17    0.24
  12  -5   2    2.79    0.32
 -12   5   2    2.67    0.30
  12   5  -2    2.57    0.31
  12   5   2    2.35    0.30
 -12  -5   2    2.14    0.27
  12  -5  -2    2.14    0.32
 -13   5   2   -0.12    0.22
  13   5  -2   -0.09    0.28
  13  -5   2    0.56    0.30
  13  -5  -2    0.16    0.30
 -13  -5   2    0.35    0.24
  13   5   2    0.24    0.28
   0   6  -2    4.28    0.27
   0   6   2    4.44    0.23
   0   6  -2    4.67    0.22
   1   6  -2   12.56    0.60
  -1   6   2   12.58    0.61
   1   6  -2   12.15    0.70
  -1   6   2   13.17    0.71
  -1  -6  -2   13.23    0.71
   1   6   2   13.17    0.71
   1   6   2   13.93    0.61
  -1   6  -2   15.16    0.60
  -1   6  -2   14.04    0.70
  -2  -6  -2   58.56    2.92
  -2   6   2   54.72    2.53
   2   6  -2   56.02    2.53
  -2   6   2   55.77    2.92
   2   6  -2   58.05    2.92
  -2   6  -2   61.80    2.52
  -2   6  -2   61.47    2.91
   2   6   2   57.61    2.53
  -2  -6   2   53.58    2.54
   3   6  -2   66.56    3.32
  -3   6   2   69.20    3.32
  -3  -6  -2   72.03    3.32
   3   6  -2   65.46    2.88
   3   6  -2   69.56    3.32
  -3   6   2   66.17    2.88
  -3   6  -2   61.12    3.02
   3   6   2   61.09    2.88
  -3   6  -2   65.28    2.87
  -3   6  -2   65.16    3.31
  -3  -6   2   58.56    2.88
  -4  -6  -2   10.31    0.58
  -4   6   2   10.81    0.49
   4   6  -2   10.42    0.50
   4   6  -2    9.69    0.57
   4   6  -2   11.83    0.60
  -4   6   2   11.26    0.58
  -4   6  -2    9.82    0.56
  -4   6  -2   10.76    0.47
  -4   6  -2   10.15    0.50
  -4  -6   2   10.25    0.50
   4   6   2   10.14    0.50
   5   6  -2    4.82    0.35
   5   6  -2    5.19    0.31
  -5   6   2    5.29    0.36
   5   6  -2    5.11    0.37
  -5   6   2    5.40    0.30
  -5  -6  -2    5.31    0.35
   5   6   2    5.58    0.31
   5  -6  -2    5.99    0.33
  -5   6  -2    5.73    0.34
  -5  -6   2    6.11    0.31
  -5   6  -2    6.30    0.27
  -5   6  -2    6.19    0.30
  -6   6   2  124.87    6.45
  -6  -6  -2  129.81    6.45
   6   6  -2  133.70    6.46
   6   6  -2  128.01    5.60
  -6   6   2  125.75    5.59
  -6   6   2  138.08    5.86
   6  -6   2  128.10    5.61
   6  -6  -2  124.22    5.62
   6   6   2  123.97    5.61
  -6  -6   2  116.77    5.60
  -6   6  -2  125.14    6.44
  -6   6  -2  126.20    5.58
  -6   6  -2  132.97    5.87
  -7  -6  -2    6.43    0.37
   7   6  -2    5.76    0.34
  -7   6   2    6.01    0.32
   7  -6   2    6.18    0.34
  -7   6  -2    4.85    0.28
   7  -6  -2    4.62    0.36
  -7   6  -2    5.24    0.36
  -7   6  -2    5.18    0.31
  -7  -6   2    4.84    0.32
   7   6   2    4.87    0.34
  -8   6   2   14.15    0.67
   8  -6   2   13.75    0.69
   8   6  -2   13.26    0.69
  -8   6  -2   13.43    0.77
  -8   6  -2   14.84    0.69
   8   6   2   13.46    0.69
  -8  -6   2   13.72    0.69
  -8   6  -2   15.38    0.65
   8  -6  -2   13.67    0.71
  -9   6   2    1.01    0.18
   9  -6   2    1.21    0.21
   9   6  -2    0.91    0.20
  -9  -6   2    1.43    0.19
  -9   6  -2    1.58    0.18
  -9   6  -2    1.65    0.17
  -9   6  -2    1.47    0.18
   9   6   2    1.46    0.22
   9  -6  -2    1.79    0.23
  10   6  -2   81.44    3.70
  10  -6   2   82.63    3.71
 -10   6   2   84.98    3.68
 -10  -6   2   82.62    3.70
  10   6   2   83.59    3.70
  10  -6  -2   84.62    3.72
 -11   6   2    4.94    0.34
  11  -6   2    4.58    0.41
  11   6  -2    4.51    0.37
  11  -6  -2    4.70    0.43
  11   6   2    5.03    0.38
 -11  -6   2    4.85    0.37
 -12   6   2    0.07    0.21
  12   6  -2   -0.05    0.26
  12  -6   2    0.21    0.26
  12  -6  -2    0.05    0.28
  12   6   2    0.10    0.25
 -12  -6   2    0.08    0.22
 -13   6   2    1.34    0.24
  13  -6   2    1.57    0.32
  13   6  -2    1.60    0.31
 -13  -6   2    1.58    0.28
  13  -6  -2    1.54    0.34
  13   6   2    1.48    0.29
   0   7  -2   10.14    0.46
   0   7   2   10.06    0.47
   0   7  -2    9.82    0.54
   1   7  -2    1.00    0.11
  -1   7   2    0.77    0.11
   1   7  -2    1.02    0.11
  -1   7   2    0.95    0.10
   1   7   2    0.89    0.12
   1   7   2    0.99    0.10
  -1   7  -2    1.03    0.10
  -1   7  -2    1.00    0.14
  -2   7   2    5.35    0.30
  -2   7   2    6.51    0.36
   2   7  -2    5.49    0.29
  -2  -7  -2    6.67    0.35
   2   7  -2    6.13    0.35
   2   7   2    5.34    0.30
  -2   7  -2    5.11    0.27
  -2   7  -2    6.19    0.34
  -3   7   2    1.15    0.11
   3   7  -2    1.34    0.16
   3   7  -2    1.31    0.14
  -3   7   2    1.42    0.14
  -3  -7  -2    1.18    0.16
  -3   7  -2    1.07    0.10
  -3   7  -2    0.74    0.11
  -3  -7   2    0.79    0.11
   3   7   2    0.87    0.12
   4   7  -2    1.16    0.15
   4   7  -2    0.98    0.13
   4   7  -2    0.89    0.12
  -4  -7  -2    1.17    0.13
  -4   7   2    1.05    0.13
  -4   7   2    0.96    0.11
  -4  -7   2    0.79    0.12
   4   7   2    0.87    0.12
  -4   7  -2    0.89    0.09
  -4   7  -2    1.27    0.17
  -5   7   2    0.54    0.12
   5   7  -2    0.76    0.13
  -5  -7  -2    0.71    0.12
   5   7  -2    0.59    0.14
  -5   7   2    0.68    0.12
  -5   7  -2    0.71    0.08
   5  -7  -2    0.63    0.14
  -5   7  -2    0.57    0.11
   5   7   2    0.54    0.13
  -5   7  -2    0.62    0.09
  -5  -7   2    0.59    0.12
  -6   7   2    3.18    0.25
   6   7  -2    3.96    0.34
   6   7  -2    3.54    0.25
   6  -7   2    3.78    0.27
  -6   7  -2    4.15    0.28
  -6  -7   2    3.33    0.27
  -6   7  -2    3.96    0.24
   6  -7  -2    4.20    0.31
  -6   7  -2    3.53    0.21
   6   7   2    3.83    0.28
   7  -7   2    7.74    0.43
  -7   7   2    7.78    0.39
   7   7  -2    7.39    0.41
  -7  -7   2    6.88    0.42
  -7   7  -2    7.84    0.36
  -7   7  -2    7.37    0.39
   7  -7  -2    7.50    0.44
   7   7   2    6.85    0.42
  -7   7  -2    7.25    0.46
   8   7  -2    5.40    0.38
  -8   7   2    5.63    0.35
   8  -7   2    5.80    0.39
   8   7   2    6.40    0.38
   8  -7  -2    6.21    0.42
  -8   7  -2    6.67    0.41
  -8  -7   2    5.71    0.38
  -8   7  -2    6.53    0.32
  -9   7   2    3.13    0.27
   9   7  -2    2.98    0.31
   9  -7   2    2.98    0.33
  -9  -7   2    2.89    0.28
   9  -7  -2    3.02    0.35
  -9   7  -2    3.25    0.32
   9   7   2    3.14    0.30
 -10   7   2    0.19    0.17
  10  -7   2    0.46    0.22
  10   7  -2    0.25    0.22
 -10  -7   2    0.18    0.19
  10  -7  -2    0.56    0.24
  10   7   2    0.15    0.22
 -11   7   2    1.72    0.22
  11  -7   2    2.01    0.29
  11   7  -2    1.73    0.26
  11   7   2    1.99    0.28
  11  -7  -2    2.04    0.31
 -11  -7   2    1.80    0.25
 -12   7   2   10.16    0.51
  12  -7   2    9.44    0.60
  12   7  -2    9.42    0.57
  12   7   2    8.36    0.56
  12  -7  -2    7.80    0.60
  13  -7   2    1.23    0.33
  13   7  -2    1.22    0.31
  13  -7  -2    0.87    0.33
  13   7   2    1.15    0.31
   0   8   2   19.45    1.03
   0   8   2   19.34    0.88
   0   8  -2   19.44    1.02
   0   8  -2   19.57    0.87
   1   8  -2   74.79    3.95
  -1   8   2   79.06    3.43
   1   8  -2   80.15    3.42
  -1  -8  -2   82.41    3.96
  -1   8  -2   74.67    3.95
   1   8   2   76.03    3.43
  -1   8  -2   78.63    3.42
   2   8  -2    2.13    0.16
  -2  -8  -2    2.06    0.19
  -2   8   2    2.16    0.16
   2   8  -2    1.85    0.19
  -2   8   2    1.96    0.21
   2   8   2    1.49    0.16
  -2   8  -2    1.40    0.18
  -2   8  -2    1.70    0.13
  -3   8   2    0.97    0.12
  -3   8   2    1.03    0.13
   3   8  -2    1.06    0.12
   3   8  -2    0.94    0.13
  -3  -8  -2    1.33    0.14
   3   8   2    0.55    0.12
  -4   8   2   69.50    2.99
   4   8  -2   65.29    3.45
   4   8  -2   67.87    2.99
   4   8  -2   72.13    3.47
  -4   8   2   65.77    3.46
  -4   8  -2   68.38    3.45
   4   8   2   66.14    3.00
  -4   8  -2   68.30    2.98
  -5   8   2  127.15    5.50
   5   8  -2  127.13    5.51
   5   8  -2  141.18    6.37
  -5   8  -2  119.19    5.77
   5   8   2  123.03    5.51
  -5  -8   2  114.08    5.52
  -5   8  -2  128.04    5.49
  -5   8  -2  123.76    6.33
   6   8  -2    3.34    0.28
   6   8  -2    3.86    0.37
  -6   8   2    3.30    0.25
   6  -8  -2    4.39    0.33
   6   8   2    4.61    0.28
  -6   8  -2    3.98    0.22
  -6  -8   2    3.82    0.30
  -6   8  -2    4.68    0.31
  -7   8   2    9.06    0.46
   7  -8   2    9.37    0.49
   7   8  -2    8.96    0.48
  -7   8  -2    9.13    0.42
  -7  -8   2    8.18    0.48
  -7   8  -2    9.25    0.53
   7   8   2    8.76    0.49
   7  -8  -2    8.65    0.52
   8  -8   2   31.60    1.42
   8   8  -2   31.73    1.41
  -8  -8   2   29.18    1.41
   8   8   2   30.83    1.41
   8  -8  -2   28.94    1.43
  -8   8  -2   32.13    1.61
   9   8  -2   39.07    1.77
  -9   8   2   41.36    1.75
   9  -8   2   40.53    1.79
   9  -8  -2   37.30    1.80
  -9  -8   2   37.19    1.77
   9   8   2   38.29    1.77
  10  -8   2    3.22    0.38
  10   8  -2    3.28    0.34
 -10   8   2    3.30    0.30
  10  -8  -2    3.47    0.39
 -10  -8   2    3.19    0.32
  10   8   2    3.66    0.35
 -11   8   2   16.76    0.78
  11   8  -2   16.16    0.82
  11  -8  -2   15.69    0.86
  11   8   2   16.13    0.82
  12   8  -2   10.09    0.58
  12   8   2    8.95    0.58
  12  -8  -2    8.86    0.63
   0   9  -2   22.86    1.25
   0   9  -2   24.56    1.07
   0   9   2   24.37    1.08
   1   9  -2    2.66    0.23
  -1   9   2    2.76    0.25
   1   9  -2    3.26    0.19
  -1   9   2    3.01    0.20
  -1   9  -2    2.77    0.18
   1   9   2    2.48    0.20
  -1   9  -2    2.22    0.23
   2   9  -2   15.68    0.72
  -2   9   2   14.58    0.85
  -2   9   2   15.49    0.73
  -2   9  -2   16.71    0.71
   2   9   2   16.33    0.73
  -2   9  -2   15.95    0.84
  -3   9   2    5.23    0.37
   3   9  -2    5.33    0.30
  -3   9   2    5.38    0.30
   3   9  -2    4.97    0.35
  -3   9  -2    5.63    0.27
   3   9   2    5.34    0.31
  -3   9  -2    5.37    0.35
   4   9  -2   16.14    0.78
   4   9  -2   16.70    0.94
  -4   9   2   16.65    0.77
   4   9   2   16.94    0.79
  -4   9  -2   16.94    0.90
  -4   9  -2   17.58    0.75
   5   9  -2    5.17    0.43
  -5   9   2    5.23    0.30
   5   9  -2    5.03    0.31
  -5   9  -2    5.25    0.36
  -5   9  -2    5.35    0.26
   5   9   2    5.13    0.33
   6   9  -2    0.57    0.20
  -6   9   2    0.89    0.15
   6   9  -2    0.71    0.16
   6   9   2    0.65    0.16
   6  -9  -2    0.83    0.19
  -6   9  -2    0.73    0.15
   7   9  -2    0.95    0.20
  -7   9   2    1.03    0.16
   7  -9   2    1.27    0.19
   7  -9  -2    1.05    0.22
  -7   9  -2    1.33    0.18
   7   9   2    1.11    0.20
   8   9  -2    4.46    0.34
   8  -9   2    4.73    0.38
  -8   9   2    4.82    0.30
  -8   9  -2    4.59    0.37
   8  -9  -2    4.30    0.40
   8   9   2    4.61    0.34
  -9   9   2   19.33    0.84
   9  -9   2   17.91    0.91
   9   9  -2   18.20    0.87
   9  -9  -2   16.83    0.91
   9   9   2   17.20    0.88
  10  -9   2    4.72    0.43
  10   9  -2    4.67    0.38
 -10   9   2    5.03    0.33
  10   9   2    4.36    0.39
  10  -9  -2    3.96    0.44
 -11   9   2    1.92    0.23
  11  -9   2    2.51    0.33
  11   9  -2    2.33    0.30
  11   9   2    2.97    0.32
  11  -9  -2    2.81    0.36
  12  -9   2    0.63    0.30
  12   9  -2    0.65    0.30
  12  -9  -2    1.08    0.32
  12   9   2    1.06    0.30
   0  10   2    7.94    0.40
   0  10  -2    7.36    0.46
   0  10  -2    8.04    0.38
   1  10  -2   27.36    1.19
   1  10  -2   25.71    1.39
  -1  10   2   26.94    1.20
  -1  10  -2   25.59    1.38
   1  10   2   26.38    1.20
  -1  10  -2   27.37    1.18
   2  10  -2   10.88    0.66
   2  10  -2   11.22    0.56
  -2  10   2   11.34    0.57
   2  10   2   12.58    0.58
  -2  10  -2   12.63    0.55
  -2  10  -2   12.64    0.66
  -3  10   2   64.31    2.83
   3  10  -2   62.64    2.82
   3  10   2   64.84    2.83
  -3  10  -2   59.29    3.26
  -3  10  -2   69.06    2.81
   4  10  -2   19.07    0.90
   4  10  -2   22.31    1.08
  -4  10   2   19.01    0.90
  -4  10  -2   18.92    0.87
   4  10   2   18.85    0.91
  -4  10  -2   19.53    1.04
   5  10  -2    1.56    0.17
   5  10  -2    1.88    0.24
  -5  10   2    1.57    0.17
  -5  10  -2    1.42    0.18
   5  10   2    1.23    0.19
   6  10  -2    5.70    0.37
  -6  10   2    6.01    0.35
  -6  10  -2    6.01    0.41
   6  10   2    6.24    0.36
   6 -10  -2    5.54    0.42
  -7  10   2   44.50    1.96
   7 -10   2   44.28    1.99
   7  10  -2   43.83    1.97
  -7  10  -2   44.01    2.26
   7 -10  -2   43.30    2.01
   7  10   2   43.47    1.98
   8  10  -2   41.28    1.83
  -8  10   2   41.20    1.81
   8 -10   2   39.28    1.86
  -8  10  -2   41.97    2.10
   8 -10  -2   39.64    1.87
   8  10   2   40.05    1.84
  -9  10   2    1.22    0.19
   9  10  -2    1.24    0.24
   9 -10   2    1.52    0.26
   9 -10  -2    1.58    0.29
   9  10   2    1.47    0.24
 -10  10   2    0.28    0.19
  10 -10   2    0.50    0.27
  10  10  -2    0.27    0.24
  10 -10  -2    0.59    0.29
  10  10   2    0.44    0.25
  11  10  -2    8.69    0.55
  11  10   2    8.86    0.56
  11 -10  -2    9.04    0.62
   0  11  -2    0.03    0.12
   0  11   2    0.06    0.14
   0  11  -2    0.06    0.11
   1  11  -2   54.53    2.95
  -1  11   2   60.50    2.56
   1  11  -2   59.90    2.55
  -1  11  -2   54.77    2.95
   1  11   2   56.50    2.56
  -1  11  -2   60.22    2.54
  -2  11   2    9.59    0.49
   2  11  -2    9.76    0.49
  -2  11  -2    9.60    0.58
  -2  11  -2   10.61    0.47
   2  11   2    9.89    0.50
  -3  11   2   22.68    1.01
   3  11  -2   21.59    1.01
   3  11   2   21.93    1.02
  -3  11  -2   20.78    1.17
  -3  11  -2   23.53    0.99
  -4  11   2    0.71    0.15
   4  11  -2    0.81    0.20
   4  11  -2    0.71    0.15
  -4  11  -2    0.73    0.16
   4  11   2    0.81    0.18
   5  11  -2   44.65    2.09
   5  11  -2   37.67    1.77
  -5  11   2   40.28    1.77
   5  11   2   37.87    1.78
  -5  11  -2   37.74    2.04
   6  11  -2   12.64    0.63
  -6  11   2   12.97    0.62
   6 -11  -2   12.01    0.68
  -6  11  -2   12.49    0.72
   6  11   2   13.07    0.64
  -7  11   2    3.70    0.29
   7 -11   2    3.74    0.38
   7  11  -2    3.86    0.32
   7  11   2    3.48    0.30
  -7  11  -2    3.36    0.34
   7 -11  -2    3.86    0.40
   8 -11   2    0.99    0.25
   8  11  -2    0.90    0.22
  -8  11   2    1.09    0.18
   8 -11  -2    1.17    0.28
   8  11   2    1.15    0.24
  -9  11   2    2.19    0.22
   9 -11   2    2.36    0.30
   9  11  -2    2.29    0.28
   9 -11  -2    1.87    0.32
   9  11   2    1.97    0.28
  10  11  -2    2.93    0.35
  10 -11   2    2.55    0.35
  10  11   2    3.75    0.38
  10 -11  -2    3.67    0.43
  11  11  -2    8.30    0.54
  11  11   2    9.11    0.56
   0  12   2    3.85    0.27
   0  12  -2    4.07    0.25
   0  12  -2    3.37    0.32
  -1  12   2   25.11    1.12
   1  12  -2   26.58    1.11
   1  12   2   24.49    1.12
  -1  12  -2   24.58    1.10
  -1  12  -2   22.10    1.30
  -2  12   2   14.43    0.67
   2  12  -2   14.78    0.65
  -2  12  -2   13.12    0.78
  -2  12  -2   13.59    0.64
   2  12   2   13.44    0.67
   3  12  -2   15.28    0.71
  -3  12   2   15.62    0.72
   3  12   2   15.61    0.73
  -3  12  -2   13.66    0.83
   4  12  -2    1.98    0.24
   4  12  -2    2.91    0.37
  -4  12   2    1.64    0.19
  -4  12  -2    2.04    0.28
   4  12   2    2.02    0.22
  -5  12   2   11.19    0.54
   5  12  -2   10.57    0.54
  -5  12  -2   10.05    0.63
   5  12   2   10.79    0.56
  -6  12   2   21.71    0.96
   6  12  -2   20.86    0.97
   6 -12  -2   19.44    1.03
   6  12   2   20.41    0.98
  -6  12  -2   21.00    1.12
   7 -12   2    7.16    0.48
  -7  12   2    7.16    0.40
   7  12  -2    6.83    0.43
   7  12   2    6.53    0.44
   7 -12  -2    6.63    0.49
   8 -12   2    1.22    0.28
  -8  12   2    1.19    0.20
   8  12  -2    1.23    0.24
   8 -12  -2    1.12    0.29
   8  12   2    1.19    0.25
   9 -12   2    1.55    0.30
   9  12  -2    1.96    0.27
   9 -12  -2    1.57    0.33
   9  12   2    1.58    0.28
  10  12  -2    9.73    0.54
  10 -12  -2    7.69    0.64
  10  12   2    9.15    0.56
   0  13   2   11.52    0.57
   0  13  -2   11.50    0.55
   1  13  -2   22.15    1.00
  -1  13   2   21.46    1.01
   1  13   2   21.48    1.02
  -1  13  -2   22.33    0.99
   2  13  -2   33.84    1.54
  -2  13   2   34.36    1.54
   2  13   2   34.74    1.55
   3  13  -2   34.49    1.52
  -3  13   2   34.06    1.53
   3  13   2   33.12    1.54
   4  13  -2    7.02    0.53
   4  13  -2    5.46    0.35
  -4  13   2    5.51    0.35
   4  13   2    5.93    0.38
   5  13  -2    1.02    0.20
  -5  13   2    1.06    0.19
   5  13   2    0.76    0.22
   6  13  -2   11.18    0.59
  -6  13   2   11.98    0.58
   6  13   2   11.44    0.62
   7  13  -2   14.01    0.69
  -7  13   2   14.69    0.68
   7 -13   2   13.33    0.75
   7 -13  -2   12.63    0.77
   7  13   2   14.03    0.71
   8 -13   2    1.18    0.29
   8  13  -2    1.48    0.26
   8  13   2    2.01    0.30
   8 -13  -2    1.24    0.33
   9  13  -2    4.40    0.39
   9  13   2    4.34    0.40
   9 -13  -2    3.82    0.43
   0  14   2    0.50    0.18
   1  14  -2    5.66    0.33
  -1  14   2    5.39    0.36
   1  14   2    5.82    0.37
  -2  14   2    3.20    0.28
   2  14  -2    2.94    0.26
   2  14   2    3.47    0.31
  -3  14   2    7.50    0.43
   3  14  -2    7.60    0.42
   3  14   2    6.71    0.44
   4  14  -2    6.12    0.37
  -4  14   2    5.70    0.36
   4  14   2    5.36    0.40
  -5  14   2    2.35    0.27
   5  14  -2    2.39    0.27
   5  14   2    2.28    0.27
   6  14  -2    2.14    0.25
   6  14   2    1.86    0.28
   7  14  -2    4.88    0.37
   7 -14   2    4.17    0.48
   7  14   2    5.67    0.40
   7 -14  -2    5.28    0.50
   8  14  -2    2.40    0.27
   8 -14  -2    2.07    0.37
   8  14   2    2.64    0.32
   0  15   2   30.52    1.39
  -1  15   2    3.45    0.30
   1  15   2    3.56    0.32
  -2  15   2   16.95    0.83
   2  15   2   17.82    0.84
   3  15  -2   18.32    0.84
  -3  15   2   18.51    0.85
   3  15   2   16.84    0.87
   4  15  -2   28.08    1.29
   4  15   2   28.38    1.30
   5  15  -2    1.53    0.24
   5  15   2    2.28    0.28
   6  15   2    6.50    0.45
   7  15   2   13.49    0.67
   7 -15  -2   11.03    0.76
   0  16   2    0.92    0.23
  -1  16   2    0.27    0.21
   1  16   2    0.15    0.22
  -2  16   2    1.78    0.24
   2  16   2    2.10    0.26
   3  16   2    0.63    0.25
   4  16   2    0.41    0.25
   0  17   2    0.20    0.23
   2  17   2    0.49    0.24
   0   0   3    0.06    0.02
   0   0  -3    0.07    0.02
   0   0  -3    0.01    0.03
   1   0  -3    3.60    0.16
  -1   0   3    3.35    0.16
  -1   0  -3    3.46    0.17
   1   0  -3    3.09    0.18
  -1   0  -3    3.17    0.18
   1   0   3    3.73    0.15
   1   0  -3    3.28    0.17
  -2   0  -3   13.14    0.67
   2   0  -3   13.46    0.59
   2   0  -3   13.71    0.67
  -2   0   3   12.06    0.58
   2   0   3   13.12    0.58
  -2   0  -3   12.89    0.62
  -3   0   3   29.24    1.35
   3   0   3   31.10    1.35
  -3   0  -3   30.36    1.55
   3   0  -3   30.89    1.36
   3   0  -3   31.22    1.56
   4   0  -3   33.89    1.77
   4   0  -3   34.51    1.55
   4   0  -3   36.02    1.78
   4   0   3   35.51    1.54
  -4   0   3   34.13    1.54
  -5   0   3    0.85    0.09
   5   0  -3    0.89    0.11
   5   0  -3    0.87    0.10
   5   0   3    0.92    0.10
   6   0  -3   50.68    2.25
  -6   0  -3   51.79    2.24
   6   0   3   50.64    2.24
  -6   0   3   48.14    2.23
   6   0  -3   51.60    2.58
  -7   0  -3   62.43    2.62
   7   0   3   57.76    2.62
   7   0  -3   56.88    2.63
  -7   0   3   54.62    2.61
   7   0  -3   64.44    3.02
  -8   0  -3   43.20    1.75
   8   0   3   37.35    1.76
  -8   0   3   38.35    1.75
   8   0  -3   37.63    1.76
  -9   0  -3    1.95    0.23
   9   0  -3    1.53    0.21
   9   0   3    1.64    0.20
  -9   0   3    1.69    0.18
  10   0  -3   24.83    1.18
 -10   0   3   25.10    1.15
  10   0   3   25.32    1.17
 -11   0   3    8.93    0.50
  11   0  -3    8.80    0.54
  11   0   3    9.36    0.53
 -12   0   3    0.51    0.21
  12   0  -3    0.48    0.25
  12   0   3    0.51    0.23
  13   0   3    1.64    0.28
 -13   0   3    1.32    0.27
  13   0  -3    1.65    0.31
  14   0  -3    3.80    0.44
 -14   0   3    3.49    0.40
  14   0   3    4.07    0.43
   0   1  -3    9.26    0.43
   0  -1  -3    8.83    0.47
   0  -1  -3    9.49    0.43
   0   1  -3    9.10    0.46
   0  -1  -3    9.32    0.41
   0   1  -3    9.13    0.46
   0   1   3    8.54    0.40
  -1  -1  -3    4.27    0.21
   1   1  -3    4.63    0.21
   1  -1  -3    3.37    0.19
   1   1   3    3.59    0.18
  -1   1  -3    3.49    0.20
   2   1  -3   78.53    3.34
  -2  -1  -3   71.72    3.84
  -2  -1  -3   75.39    3.51
   2   1  -3   73.60    3.84
  -2   1   3   72.54    3.34
   2   1  -3   74.85    3.84
   2  -1  -3   78.30    3.34
   2   1   3   81.50    3.34
  -2   1  -3   79.76    3.51
   2  -1  -3   74.30    3.84
  -2  -1   3   77.89    3.34
   3   1  -3   34.31    1.49
   3   1  -3   35.35    1.71
  -3   1   3   33.09    1.48
   3   1  -3   34.02    1.71
   3  -1   3   35.01    1.48
  -3  -1  -3   33.41    1.71
   3  -1  -3   33.17    1.49
   3  -1  -3   31.83    1.71
  -3   1  -3   33.87    1.56
   3   1   3   34.40    1.49
  -3  -1   3   31.94    1.48
  -4  -1  -3    3.07    0.18
   4  -1   3    3.14    0.16
  -4   1   3    3.16    0.16
   4   1  -3    3.09    0.20
   4   1  -3    3.08    0.17
  -4  -1   3    2.40    0.16
  -4   1  -3    2.24    0.17
   4  -1  -3    2.42    0.17
  -4   1  -3    2.53    0.18
   4  -1  -3    2.53    0.19
   4   1   3    2.61    0.17
  -5  -1  -3   37.21    1.81
  -5   1   3   33.46    1.58
   5   1  -3   36.23    1.82
   5   1  -3   35.18    1.81
   5  -1   3   36.19    1.58
   5   1  -3   35.88    1.59
  -5   1  -3   33.65    1.81
  -5  -1   3   33.48    1.58
   5  -1  -3   36.46    1.59
   5   1   3   36.58    1.58
  -5   1  -3   35.95    1.58
   5  -1  -3   37.14    1.82
   6  -1   3   70.03    2.93
   6   1  -3   67.86    2.94
   6   1  -3   66.89    3.37
  -6   1   3   65.96    2.92
   6  -1  -3   67.09    3.37
  -6  -1   3   63.08    2.92
  -6   1  -3   71.20    2.92
   6  -1  -3   64.87    2.94
  -6   1  -3   61.37    3.36
   6   1   3   65.30    2.93
   7   1  -3   38.75    1.59
  -7   1   3   37.13    1.58
   7  -1   3   37.80    1.58
   7   1  -3   36.62    1.82
  -7   1  -3   31.93    1.80
   7  -1  -3   33.26    1.59
  -7   1  -3   35.56    1.57
   7  -1  -3   36.39    1.82
  -7  -1   3   32.93    1.57
   7   1   3   32.58    1.58
  -8   1   3   12.22    0.61
   8  -1   3   12.32    0.63
   8   1  -3   12.48    0.63
  -8   1  -3   14.61    0.61
   8   1   3   12.98    0.63
  -8  -1   3   12.51    0.61
   8  -1  -3   12.95    0.64
  -9   1   3   31.25    1.45
   9  -1   3   31.99    1.47
   9   1  -3   32.90    1.48
  -9  -1   3   31.09    1.45
   9  -1  -3   30.96    1.47
   9   1   3   31.45    1.46
  -9   1  -3   35.46    1.45
  10   1  -3   35.66    1.67
 -10   1   3   36.85    1.65
  10  -1   3   36.58    1.67
  10  -1  -3   36.88    1.68
 -10  -1   3   37.92    1.65
  10   1   3   35.78    1.67
 -11   1   3   16.83    0.80
  11   1  -3   16.04    0.83
  11  -1   3   16.96    0.83
 -11  -1   3   16.91    0.81
  11  -1  -3   16.46    0.84
  11   1   3   16.48    0.83
  12  -1   3    4.83    0.41
 -12   1   3    5.26    0.37
  12   1  -3    4.91    0.42
  12   1   3    4.55    0.40
 -12  -1   3    5.00    0.37
  12  -1  -3    4.52    0.42
  13   1  -3   11.36    0.66
  13  -1   3   11.38    0.65
 -13   1   3   11.55    0.62
  13   1   3   10.96    0.64
  13  -1  -3   10.68    0.66
 -13   1  -3   10.86    0.63
 -13  -1   3   11.06    0.62
  14   1  -3    4.98    0.49
 -14   1   3    5.06    0.43
  14  -1   3    5.02    0.47
  14  -1  -3    5.40    0.50
 -14   1  -3    6.03    0.46
  14   1   3    5.27    0.47
 -14  -1   3    6.05    0.43
   0  -2  -3   52.51    2.65
   0   2   3   49.81    2.30
   0   2  -3   55.43    2.64
   0   2  -3   49.93    2.64
   0   2  -3   51.81    2.42
   0  -2  -3   55.12    2.42
   1   2  -3   55.32    2.58
   1   2  -3   50.91    2.58
  -1  -2  -3   54.26    2.36
   1   2  -3   52.22    2.24
  -1   2   3   49.15    2.24
  -1  -2  -3   52.16    2.58
   1  -2  -3   50.55    2.25
  -1   2  -3   49.48    2.36
   1  -2  -3   49.69    2.58
  -1  -2   3   50.73    2.24
   1  -2  -3   48.97    2.35
   1   2   3   50.27    2.24
   2   2  -3   16.17    0.69
  -2   2   3   14.62    0.69
  -2  -2  -3   15.27    0.80
   2   2  -3   16.11    0.80
   2   2  -3   15.53    0.80
  -2   2  -3   14.67    0.79
   2  -2  -3   15.64    0.70
  -2   2  -3   15.82    0.73
   2  -2  -3   15.79    0.80
  -2  -2   3   15.52    0.69
   2   2   3   15.89    0.70
  -3  -2  -3   52.22    2.80
   3  -2   3   56.11    2.43
  -3   2   3   51.26    2.44
   3   2  -3   54.71    2.44
   3   2  -3   51.13    2.80
   3   2  -3   56.88    2.81
  -3  -2   3   55.63    2.44
   3  -2  -3   56.16    2.45
  -3   2  -3   57.66    2.56
  -3   2  -3   55.25    2.80
   3  -2  -3   61.31    2.81
   3   2   3   57.99    2.44
   4   2  -3   30.45    1.37
  -4   2   3   28.07    1.36
   4   2  -3   29.54    1.58
  -4  -2  -3   27.44    1.57
   4  -2   3   29.33    1.36
  -4   2  -3   31.47    1.43
   4  -2  -3   32.77    1.58
  -4  -2   3   31.20    1.36
   4   2   3   34.21    1.37
  -4   2  -3   32.57    1.56
   4  -2  -3   31.73    1.37
   5  -2   3  106.41    4.43
  -5  -2  -3  102.04    5.09
  -5   2   3   98.48    4.42
   5   2  -3  106.22    5.10
   5   2  -3  107.75    4.43
  -5   2  -3   97.68    5.08
  -5   2  -3  107.19    4.42
   5  -2  -3   94.87    4.43
  -5   2  -3   94.65    4.65
  -5  -2   3   94.48    4.42
   5   2   3   99.41    4.43
   6   2  -3   19.93    1.14
  -6  -2  -3   19.37    1.13
  -6   2   3   19.93    0.98
   6   2  -3   20.17    1.00
   6  -2   3   20.71    0.99
   6  -2  -3   23.33    1.00
   6  -2  -3   24.59    1.15
  -6   2  -3   22.62    1.03
  -6  -2   3   23.54    0.99
  -6   2  -3   23.22    1.13
   6   2   3   22.82    1.00
   7   2  -3   22.23    1.04
   7   2  -3   23.84    1.20
   7  -2   3   22.95    1.04
  -7   2   3   22.36    1.03
  -7  -2  -3   22.37    1.18
  -7   2  -3   22.61    1.18
  -7  -2   3   21.68    1.03
   7  -2  -3   22.54    1.05
  -7   2  -3   23.99    1.02
   7   2   3   22.64    1.04
   8  -2   3   13.07    0.67
  -8   2   3   13.01    0.66
   8   2  -3   13.18    0.68
  -8  -2   3   14.01    0.66
  -8   2  -3   14.01    0.75
   8   2   3   14.22    0.68
  -8   2  -3   15.60    0.65
   8  -2  -3   13.75    0.68
   9   2  -3   37.31    1.77
   9  -2   3   37.21    1.77
  -9   2   3   37.42    1.75
  -9   2  -3   45.09    1.75
   9   2   3   39.01    1.77
   9  -2  -3   38.82    1.78
  -9   2  -3   38.73    2.01
  -9  -2   3   39.30    1.76
  10  -2   3    3.47    0.32
  10   2  -3    3.39    0.31
 -10   2   3    3.55    0.28
 -10  -2   3    2.92    0.29
  10  -2  -3    2.73    0.33
 -10   2  -3    3.79    0.26
  10   2   3    2.82    0.31
  11  -2   3    5.87    0.40
  11   2  -3    5.48    0.39
 -11   2   3    5.32    0.36
 -11   2  -3    5.33    0.38
 -11  -2   3    5.40    0.37
  11   2   3    5.02    0.40
  11  -2  -3    5.37    0.40
 -12   2   3    2.38    0.26
  12   2  -3    2.26    0.30
  12  -2   3    2.63    0.29
 -12  -2   3    1.69    0.25
  12  -2  -3    1.99    0.30
  12   2   3    2.15    0.27
 -12   2  -3    1.74    0.25
 -13   2   3    9.54    0.51
  13  -2   3    9.32    0.57
  13   2  -3    9.38    0.57
 -13  -2   3    8.55    0.52
 -13   2  -3    8.36    0.54
  13   2   3    8.00    0.55
  13  -2  -3    7.85    0.56
  14  -2   3    0.92    0.30
  14   2  -3    0.80    0.31
  14  -2  -3    0.78    0.32
 -14   2  -3    0.72    0.28
  14   2   3    0.75    0.29
   0  -3  -3  191.74    8.25
   0  -3   3  187.43    7.83
   0  -3  -3  168.27    9.01
   0   3  -3  188.14    8.26
   0   3  -3  172.53    9.01
   0   3   3  168.82    7.86
   0   3  -3  175.60    9.00
   1   3  -3   23.19    1.19
  -1  -3  -3   24.31    1.20
   1  -3   3   22.84    1.03
   1   3  -3   22.16    1.03
  -1   3   3   22.53    1.04
   1   3  -3   23.77    1.20
  -1   3  -3   24.71    1.19
   1  -3  -3   24.52    1.20
  -1   3  -3   23.53    1.09
   1   3   3   23.24    1.04
  -1  -3   3   23.14    1.04
   1  -3  -3   24.09    1.09
  -2  -3  -3    8.45    0.42
  -2   3   3    7.86    0.36
   2   3  -3    8.48    0.36
   2   3  -3    8.23    0.42
   2   3  -3    8.01    0.42
   2  -3  -3    7.55    0.37
  -2   3  -3    7.57    0.38
  -2  -3   3    7.55    0.36
  -2   3  -3    7.60    0.40
   2   3   3    7.27    0.36
   2  -3  -3    7.74    0.42
  -3  -3  -3    1.26    0.12
   3   3  -3    1.22    0.12
  -3   3   3    1.15    0.10
   3   3  -3    1.28    0.12
   3   3  -3    1.28    0.13
   3  -3  -3    1.38    0.13
  -3  -3   3    1.07    0.10
   3   3   3    1.28    0.11
   3  -3  -3    1.17    0.12
  -3   3  -3    1.22    0.11
  -3   3  -3    1.31    0.10
   4   3  -3  127.24    6.52
   4   3  -3  133.51    5.68
   4   3  -3  124.19    6.53
   4  -3   3  136.15    5.67
  -4  -3  -3  125.43    6.52
  -4   3   3  130.88    5.67
  -4   3   3  126.35    6.53
  -4  -3   3  126.42    5.67
  -4   3  -3  129.39    5.96
  -4   3  -3  133.15    6.52
   4  -3  -3  128.23    5.68
   4   3   3  130.96    5.68
   4  -3  -3  130.62    6.53
  -5   3   3   23.14    1.21
   5   3  -3   23.47    1.21
   5   3  -3   23.65    1.05
  -5   3   3   22.66    1.04
   5  -3   3   23.36    1.04
  -5  -3  -3   22.98    1.20
   5   3  -3   22.30    1.20
   5   3   3   23.98    1.05
   5  -3  -3   23.64    1.06
  -5  -3   3   22.63    1.05
   5  -3  -3   25.03    1.21
  -5   3  -3   22.77    1.09
  -5   3  -3   23.96    1.20
  -5   3  -3   25.28    1.03
  -5  -3   3   20.09    1.20
   6   3  -3    3.34    0.26
  -6   3   3    3.26    0.20
   6  -3   3    3.38    0.21
  -6  -3  -3    2.90    0.23
  -6   3   3    3.07    0.24
   6   3  -3    3.09    0.23
   6   3   3    3.00    0.22
  -6   3  -3    3.13    0.21
  -6  -3   3    3.18    0.21
  -6  -3   3    2.85    0.23
  -6   3  -3    3.12    0.23
   6  -3  -3    2.90    0.23
   6  -3  -3    3.31    0.24
  -6   3  -3    3.69    0.19
  -7   3   3   11.37    0.57
   7   3  -3   11.86    0.59
   7   3  -3   12.56    0.68
  -7  -3  -3   11.91    0.66
   7  -3   3   11.96    0.58
   7   3   3   12.50    0.59
  -7   3  -3   11.56    0.60
  -7  -3   3   12.02    0.58
  -7   3  -3   12.54    0.66
  -7   3  -3   12.67    0.56
   7  -3  -3   12.48    0.60
   8   3  -3   72.58    3.20
  -8   3   3   72.42    3.18
   8  -3   3   73.08    3.20
  -8  -3  -3   70.07    3.66
   8   3   3   71.13    3.20
  -8   3  -3   79.13    3.17
  -8   3  -3   68.58    3.34
   8  -3  -3   70.39    3.20
  -8   3  -3   71.69    3.66
  -8  -3   3   71.97    3.19
   9   3  -3    8.01    0.48
  -9   3   3    7.51    0.45
   9  -3   3    8.16    0.47
  -9   3  -3    9.93    0.44
  -9  -3   3    8.77    0.46
   9  -3  -3    8.54    0.50
   9   3   3    8.59    0.48
  -9   3  -3    8.74    0.52
  -9   3  -3    8.76    0.47
  10   3  -3    8.81    0.53
 -10   3   3    9.93    0.51
  10  -3   3    8.49    0.53
 -10   3  -3    9.58    0.53
  10   3   3    9.59    0.54
 -10  -3   3   10.46    0.52
 -10   3  -3   11.60    0.49
  10  -3  -3    9.23    0.54
  11  -3   3   20.43    0.95
 -11   3   3   19.37    0.92
  11   3  -3   19.22    0.94
  11   3   3   18.69    0.94
  11  -3  -3   18.99    0.96
 -11  -3   3   18.56    0.92
 -11   3  -3   19.32    0.95
 -12   3   3   17.23    0.83
  12  -3   3   16.62    0.88
  12   3  -3   16.35    0.87
 -12   3  -3   18.34    0.89
  12   3   3   16.31    0.86
 -12  -3   3   17.89    0.85
  12  -3  -3   16.98    0.89
  13  -3   3    4.82    0.44
  13   3  -3    4.34    0.43
 -13   3   3    4.70    0.37
  13   3   3    4.30    0.42
 -13   3  -3    4.71    0.41
  13  -3  -3    4.47    0.46
 -13  -3   3    4.74    0.40
   0   4   3   33.89    1.54
   0  -4   3   34.63    1.53
   0  -4  -3   37.47    1.61
   0  -4  -3   33.71    1.77
   0   4  -3   33.95    1.76
  -1   4   3  133.67    6.24
   1   4  -3  134.31    6.25
   1   4  -3  140.93    7.18
   1   4  -3  139.86    7.18
  -1  -4  -3  133.38    7.18
   1  -4  -3  150.87    6.56
   1   4   3  142.66    6.24
  -1   4  -3  150.98    7.19
  -1  -4   3  145.99    6.24
   1  -4  -3  144.80    7.18
  -1   4  -3  151.65    6.57
   2   4  -3    0.98    0.12
   2   4  -3    0.77    0.10
   2   4  -3    0.92    0.09
  -2   4   3    0.87    0.09
  -2  -4  -3    0.88    0.12
  -2   4  -3    0.86    0.09
  -2  -4   3    0.90    0.09
   2  -4  -3    0.93    0.12
  -2   4  -3    0.83    0.10
   2   4   3    0.87    0.10
   3   4  -3  125.24    6.45
  -3  -4  -3  128.24    6.46
   3   4  -3  130.34    6.46
  -3   4   3  128.02    6.46
  -3   4   3  123.73    5.61
   3   4  -3  132.03    5.61
   3  -4  -3  123.78    5.62
  -3  -4   3  127.58    5.61
   3  -4  -3  125.96    6.46
  -3   4  -3  134.75    5.89
  -3   4  -3  129.59    6.44
   3   4   3  127.43    5.61
   4   4  -3   23.22    1.20
  -4  -4  -3   23.50    1.20
  -4   4   3   24.38    1.21
   4   4  -3   25.14    1.05
   4   4  -3   25.22    1.21
  -4   4   3   24.19    1.04
  -4   4  -3   22.43    1.19
   4  -4  -3   22.40    1.21
   4   4   3   22.07    1.05
  -4  -4   3   22.29    1.04
  -4   4  -3   23.07    1.09
   4  -4  -3   22.07    1.05
   5   4  -3   78.95    4.10
  -5   4   3   79.16    3.56
   5   4  -3   80.13    3.57
  -5   4   3   77.17    4.11
  -5  -4  -3   77.93    4.10
   5  -4   3   83.29    3.57
   5   4  -3   77.73    4.11
   5   4   3   85.08    3.57
   5  -4  -3   84.76    4.11
  -5   4  -3   81.25    4.10
  -5  -4   3   80.87    3.57
   5  -4  -3   81.92    3.58
  -5   4  -3   86.24    3.74
   6   4  -3    0.05    0.10
   6   4  -3    0.18    0.12
  -6  -4  -3    0.02    0.09
   6  -4   3   -0.01    0.09
  -6   4   3   -0.03    0.10
   6   4  -3    0.05    0.09
  -6   4   3    0.11    0.09
  -6   4  -3    0.10    0.08
  -6   4  -3    0.11    0.07
  -6   4  -3    0.10    0.09
  -6  -4   3    0.11    0.10
  -6  -4   3    0.08    0.09
   6  -4  -3    0.08    0.11
   6   4   3    0.04    0.11
   7   4  -3   68.66    3.06
   7  -4   3   72.25    3.06
   7   4  -3   77.15    3.53
  -7  -4  -3   68.84    3.51
  -7   4   3   70.85    3.05
   7   4   3   67.41    3.06
  -7   4  -3   65.69    3.20
  -7  -4   3   64.70    3.05
  -7   4  -3   73.93    3.03
  -7   4  -3   66.93    3.50
   7  -4  -3   63.24    3.06
   8   4  -3    0.13    0.15
   8  -4   3    0.25    0.14
  -8  -4  -3    0.28    0.13
  -8   4   3    0.25    0.13
  -8   4  -3    0.22    0.10
   8  -4  -3    0.20    0.16
  -8  -4   3    0.32    0.13
  -8   4  -3    0.30    0.12
  -8   4  -3    0.21    0.13
   8   4   3    0.34    0.15
   9  -4   3   18.23    0.89
  -9   4   3   18.33    0.86
   9   4  -3   18.22    0.89
  -9  -4  -3   18.78    1.00
  -9   4  -3   18.01    0.90
  -9   4  -3   20.16    0.84
  -9   4  -3   18.58    0.99
   9   4   3   18.01    0.88
   9  -4  -3   18.67    0.90
  -9  -4   3   17.38    0.87
  10  -4   3    4.06    0.35
 -10   4   3    4.14    0.30
  10   4  -3    3.45    0.34
 -10   4  -3    3.59    0.34
  10   4   3    3.57    0.34
  10  -4  -3    3.72    0.37
 -10   4  -3    3.96    0.30
 -10  -4   3    4.25    0.32
  11   4  -3   18.71    0.94
  11  -4   3   19.37    0.95
 -11   4   3   19.64    0.91
  11  -4  -3   18.81    0.96
  11   4   3   18.25    0.94
 -11   4  -3   19.54    0.96
 -11  -4   3   20.00    0.93
 -12   4   3    1.40    0.24
  12   4  -3    1.32    0.28
  12  -4   3    1.76    0.28
 -12   4  -3    1.96    0.25
  12  -4  -3    1.89    0.30
 -12  -4   3    1.36    0.25
  12   4   3    1.64    0.27
  13   4  -3    0.22    0.28
 -13   4   3    0.41    0.24
  13  -4   3    0.23    0.27
 -13  -4   3    0.62    0.24
  13  -4  -3    0.28    0.28
  13   4   3    0.49    0.27
   0   5  -3   16.94    0.75
   0  -5  -3   17.56    0.79
   0  -5  -3   18.49    0.88
   0   5  -3   16.44    0.87
   0  -5   3   15.61    0.75
   0   5   3   16.50    0.76
   1   5  -3   41.24    2.13
   1   5  -3   40.46    1.85
  -1  -5  -3   43.89    2.14
  -1   5   3   40.95    1.85
   1   5   3   41.33    1.86
  -1   5  -3   43.73    2.13
   1  -5  -3   43.11    2.14
  -1  -5   3   39.73    1.85
   1  -5  -3   43.62    1.94
   2   5  -3   56.00    2.37
   2   5  -3   54.03    2.74
  -2  -5  -3   56.46    2.74
   2   5  -3   56.57    2.73
  -2   5   3   55.39    2.38
  -2   5   3   54.90    2.74
  -2   5  -3   52.54    2.73
  -2   5  -3   52.62    2.49
  -2  -5   3   51.55    2.37
   2   5   3   52.39    2.38
   2  -5  -3   51.00    2.74
  -3  -5  -3   67.46    3.39
   3   5  -3   62.49    3.39
   3   5  -3   62.69    3.38
   3   5  -3   65.23    2.94
  -3   5   3   62.80    2.94
   3   5   3   69.42    2.95
   3  -5  -3   72.95    3.39
  -3   5  -3   70.67    3.38
  -3  -5   3   66.20    2.94
  -3   5  -3   68.79    3.09
  -4  -5  -3   18.73    1.03
   4   5  -3   18.68    1.04
  -4   5   3   18.60    0.89
   4   5  -3   19.26    0.90
   4   5   3   20.11    0.90
  -4   5  -3   20.78    1.02
  -4  -5   3   20.20    0.90
  -4   5  -3   21.62    0.93
   4  -5  -3   20.20    0.91
   4  -5  -3   19.90    1.04
  -5   5   3    9.74    0.58
   5   5  -3   10.03    0.50
  -5   5   3    9.62    0.49
   5  -5   3   10.71    0.50
   5   5  -3   10.09    0.59
  -5  -5  -3   10.25    0.58
   5   5   3   10.71    0.51
  -5  -5   3   10.70    0.50
  -5   5  -3   11.36    0.52
  -5   5  -3   11.40    0.57
   5  -5  -3   10.62    0.52
  -6   5   3   28.51    1.34
   6  -5   3   30.17    1.35
   6   5  -3   30.96    1.56
   6   5  -3   29.81    1.35
  -6  -5  -3   29.06    1.55
   6   5   3   29.90    1.35
  -6   5  -3   30.33    1.54
  -6  -5   3   29.53    1.34
  -6   5  -3   31.90    1.40
   6  -5  -3   29.35    1.36
   7   5  -3   19.24    0.97
   7   5  -3   17.22    0.83
  -7   5   3   16.68    0.82
  -7  -5  -3   17.13    0.95
   7  -5   3   17.12    0.83
  -7  -5   3   17.15    0.83
  -7   5  -3   18.66    0.86
   7   5   3   17.41    0.84
  -7   5  -3   19.95    0.80
  -7   5  -3   17.79    0.94
   7  -5  -3   16.96    0.85
  -8  -5  -3   27.42    1.51
   8  -5   3   28.78    1.33
   8   5  -3   27.97    1.33
  -8   5   3   28.33    1.31
   8  -5  -3   28.17    1.34
  -8  -5   3   29.37    1.32
  -8   5  -3   32.72    1.29
   8   5   3   28.98    1.33
  -8   5  -3   28.84    1.50
  -8   5  -3   29.25    1.37
  -9   5   3    9.66    0.50
   9  -5   3   10.00    0.52
   9   5  -3    9.83    0.52
   9  -5  -3    9.31    0.54
  -9   5  -3    9.19    0.56
  -9  -5   3    9.21    0.50
  -9   5  -3    9.61    0.51
   9   5   3    9.33    0.53
 -10   5   3    8.76    0.45
  10   5  -3    8.04    0.48
  10  -5   3    8.55    0.48
 -10   5  -3    7.32    0.51
 -10  -5   3    7.84    0.45
  10  -5  -3    7.47    0.50
 -10   5  -3    8.05    0.46
  10   5   3    7.17    0.46
  11  -5   3    7.17    0.49
  11   5  -3    6.88    0.47
 -11   5   3    7.45    0.42
  11   5   3    6.77    0.47
  11  -5  -3    7.01    0.50
 -11   5  -3    7.44    0.43
 -11  -5   3    6.97    0.45
 -12   5   3   11.96    0.63
  12  -5   3   11.73    0.68
  12   5  -3   11.33    0.67
 -12  -5   3   12.72    0.65
  12  -5  -3   12.11    0.70
  12   5   3   12.00    0.67
  13  -5   3   11.09    0.68
  13   5  -3    9.79    0.64
 -13   5   3   10.70    0.59
  13   5   3   10.58    0.64
 -13  -5   3   11.27    0.62
  13  -5  -3   10.88    0.68
   0   6  -3   16.54    0.87
   0   6   3   15.80    0.76
   0   6  -3   17.01    0.74
   0  -6  -3   17.65    0.88
  -1   6   3   78.28    3.42
   1   6  -3   77.92    3.94
  -1   6   3   79.44    3.95
   1   6  -3   77.35    3.41
  -1  -6  -3   82.71    3.95
  -1   6  -3   89.11    3.41
  -1  -6   3   69.59    3.42
  -1   6  -3   75.22    3.93
   1  -6  -3   79.16    3.58
   1  -6  -3   74.50    3.94
   1   6   3   73.29    3.42
   2   6  -3  127.33    6.46
  -2   6   3  125.47    5.61
  -2  -6  -3  134.49    6.46
   2   6  -3  124.99    5.61
   2   6  -3  124.39    6.46
  -2   6   3  132.83    6.47
  -2  -6   3  119.17    5.61
   2   6   3  127.08    5.61
  -2   6  -3  133.61    6.45
  -2   6  -3  130.84    5.89
   2  -6  -3  128.35    6.46
  -3  -6  -3   32.54    1.59
   3   6  -3   31.49    1.60
  -3   6   3   32.69    1.60
   3   6  -3   31.67    1.37
   3   6  -3   30.37    1.59
  -3   6   3   31.39    1.38
  -3   6  -3   29.86    1.44
   3  -6  -3   30.58    1.59
  -3   6  -3   31.28    1.58
   3   6   3   29.90    1.38
  -3  -6   3   28.65    1.38
  -4   6   3   20.42    0.89
   4   6  -3   21.19    0.89
   4   6  -3   21.45    1.05
  -4  -6  -3   22.38    1.04
   4   6  -3   20.39    1.03
  -4   6  -3   18.63    0.93
  -4  -6   3   17.44    0.90
   4   6   3   18.04    0.90
   4  -6  -3   18.71    0.91
  -4   6  -3   19.03    1.02
   5   6  -3   53.73    2.44
  -5   6   3   55.51    2.81
   5   6  -3   51.48    2.82
   5   6  -3   51.83    2.80
  -5  -6  -3   54.24    2.81
  -5   6   3   52.86    2.43
  -5   6  -3   59.83    2.55
  -5  -6   3   55.52    2.44
   5   6   3   56.63    2.44
  -5   6  -3   57.45    2.80
   5  -6  -3   56.89    2.45
  -6  -6  -3   32.20    1.59
  -6   6   3   31.93    1.37
   6   6  -3   31.98    1.38
   6   6  -3   34.12    1.61
   6  -6   3   32.58    1.38
  -6   6  -3   30.95    1.44
  -6   6  -3   27.04    1.57
   6  -6  -3   28.52    1.40
  -6  -6   3   27.89    1.38
   6   6   3   29.50    1.39
   7   6  -3   22.16    1.16
  -7   6   3   21.31    0.98
   7  -6   3   21.51    1.00
  -7  -6  -3   22.14    1.14
   7   6  -3   21.10    0.99
   7  -6  -3   20.57    1.01
  -7   6  -3   22.73    1.02
  -7  -6   3   20.63    0.99
  -7   6  -3   21.43    1.13
   7   6   3   21.22    1.00
  -8   6   3    7.96    0.42
   8   6  -3    7.92    0.44
   8  -6   3    8.06    0.45
  -8   6  -3    7.91    0.48
   8   6   3    7.72    0.44
  -8   6  -3    8.23    0.43
   8  -6  -3    7.78    0.48
  -8  -6   3    7.40    0.44
   9  -6   3   21.90    0.97
  -9   6   3   21.57    0.94
   9   6  -3   20.82    0.96
  -9   6  -3   20.81    0.98
   9  -6  -3   19.71    0.98
  -9  -6   3   19.38    0.96
  -9   6  -3   19.33    1.08
   9   6   3   18.89    0.97
  10  -6   3    0.32    0.22
 -10   6   3    0.35    0.19
  10   6  -3   -0.01    0.21
 -10   6  -3    0.26    0.15
  10  -6  -3    0.18    0.23
  10   6   3    0.10    0.21
 -10  -6   3    0.26    0.18
  11   6  -3    6.26    0.44
 -11   6   3    6.33    0.40
  11  -6   3    6.41    0.46
  11  -6  -3    5.92    0.48
  11   6   3    6.40    0.45
 -11  -6   3    6.01    0.42
 -12   6   3    1.58    0.24
  12   6  -3    1.77    0.29
  12  -6   3    2.05    0.30
  12  -6  -3    1.01    0.30
  12   6   3    1.31    0.28
 -12  -6   3    1.14    0.25
  13  -6   3    0.92    0.30
 -13   6   3    0.91    0.25
  13   6  -3    0.94    0.30
 -13  -6   3    1.25    0.27
  13   6   3    0.96    0.30
  13  -6  -3    1.10    0.33
   0   7  -3    7.33    0.34
   0  -7  -3    7.99    0.43
   0   7   3    6.85    0.36
   0   7  -3    7.54    0.41
  -1   7   3   40.81    2.19
  -1  -7  -3   43.48    2.19
   1   7  -3   40.58    2.18
   1   7  -3   41.42    1.89
  -1   7   3   40.75    1.90
  -1   7  -3   44.81    2.18
   1   7   3   43.27    1.90
   1  -7  -3   45.29    2.19
  -1   7  -3   45.25    1.88
  -2   7   3   69.57    3.11
   2   7  -3   69.41    3.58
   2   7  -3   70.68    3.10
  -2   7   3   71.35    3.59
  -2  -7  -3   72.31    3.59
  -2  -7   3   65.66    3.11
   2   7   3   71.14    3.12
   2  -7  -3   72.95    3.59
  -2   7  -3   73.43    3.58
   3   7  -3   14.33    0.78
  -3  -7  -3   14.93    0.78
  -3   7   3   14.04    0.67
   3   7  -3   13.77    0.66
   3   7  -3   14.81    0.79
  -3  -7   3   14.04    0.68
  -3   7  -3   15.31    0.77
  -3   7  -3   15.02    0.69
   3   7   3   14.97    0.68
  -4   7   3    2.27    0.23
  -4   7   3    2.32    0.18
   4   7  -3    2.33    0.19
  -4  -7  -3    2.23    0.22
   4   7  -3    2.09    0.22
   4   7  -3    2.25    0.27
   4   7   3    3.09    0.20
  -4  -7   3    2.88    0.19
  -4   7  -3    2.79    0.17
  -4   7  -3    2.92    0.21
   5   7  -3   12.02    0.69
   5   7  -3   12.31    0.60
   5   7  -3   13.06    0.72
  -5  -7  -3   13.71    0.70
  -5   7   3   11.85    0.59
  -5   7  -3   12.88    0.68
  -5   7  -3   13.02    0.61
   5   7   3   12.88    0.61
  -5  -7   3   12.01    0.60
   5  -7  -3   12.19    0.62
  -6   7   3   38.72    1.72
   6  -7   3   40.49    1.73
   6   7  -3   39.86    2.01
   6   7  -3   38.60    1.72
  -6  -7  -3   40.29    1.99
   6   7   3   36.32    1.73
  -6   7  -3   38.24    1.97
  -6   7  -3   39.85    1.79
  -6  -7   3   36.04    1.72
   6  -7  -3   36.71    1.74
   7  -7   3    0.37    0.14
   7   7  -3    0.37    0.17
   7   7  -3    0.15    0.15
  -7   7   3    0.47    0.14
   7  -7  -3    0.56    0.19
  -7   7  -3    0.67    0.13
  -7   7  -3    0.60    0.13
   7   7   3    0.57    0.17
  -7  -7   3    0.58    0.15
  -8   7   3    5.56    0.34
   8  -7   3    5.55    0.38
   8   7  -3    5.18    0.36
  -8  -7   3    5.78    0.36
   8  -7  -3    5.49    0.39
   8   7   3    5.41    0.36
  -8   7  -3    5.56    0.38
   9   7  -3    0.35    0.20
  -9   7   3    0.24    0.17
   9  -7   3    0.03    0.18
  -9   7  -3    0.11    0.15
   9  -7  -3    0.37    0.22
  -9  -7   3    0.21    0.17
   9   7   3    0.18    0.19
  10   7  -3   12.40    0.68
 -10   7   3   13.30    0.66
  10  -7   3   13.28    0.70
  10  -7  -3   12.97    0.72
 -10  -7   3   13.34    0.68
 -10   7  -3   13.00    0.75
  10   7   3   13.50    0.69
 -11   7   3    4.83    0.35
  11  -7   3    4.41    0.42
  11   7  -3    3.91    0.39
 -11  -7   3    4.99    0.36
  11  -7  -3    4.47    0.45
  11   7   3    4.95    0.40
  12   7  -3    7.84    0.52
 -12   7   3    8.19    0.48
  12   7   3    8.23    0.53
 -12  -7   3    8.06    0.51
  12  -7  -3    7.68    0.57
   0   8  -3   21.75    1.17
   0   8   3   22.59    1.02
   0   8  -3   22.95    1.00
   0  -8  -3   23.35    1.18
  -1   8   3   49.71    2.61
  -1  -8  -3   54.32    2.60
   1   8  -3   49.47    2.59
   1   8  -3   50.25    2.24
  -1   8   3   47.92    2.25
   1   8   3   50.93    2.25
  -1   8  -3   51.83    2.24
   1  -8  -3   52.92    2.60
   1   8   3   51.27    2.61
  -1   8  -3   51.32    2.59
  -2  -8  -3    5.15    0.33
   2   8  -3    5.07    0.26
   2   8  -3    5.21    0.32
  -2   8   3    4.79    0.28
  -2   8   3    5.05    0.34
   2   8   3    5.14    0.29
  -2   8  -3    5.47    0.32
  -3   8   3   96.03    4.13
  -3  -8  -3   82.52    4.76
   3   8  -3   93.40    4.77
   3   8  -3   95.73    4.13
   3   8  -3   92.72    4.76
  -3   8   3   94.84    4.77
   3   8   3   99.37    4.14
  -3   8  -3  100.87    4.75
  -3  -8   3   90.56    4.14
   4   8  -3   22.83    1.22
   4   8  -3   22.70    1.05
  -4   8   3   22.97    1.05
   4   8  -3   24.49    1.24
  -4   8  -3   23.41    1.09
  -4   8  -3   23.84    1.20
  -4  -8   3   21.51    1.06
   4   8   3   23.97    1.06
   5   8  -3   16.00    0.82
  -5   8   3   13.16    0.67
   5   8  -3   14.21    0.67
   5   8   3   14.53    0.68
  -5   8  -3   13.92    0.68
   5  -8  -3   14.19    0.71
  -5   8  -3   15.07    0.77
  -5  -8   3   13.16    0.68
   6   8  -3   15.68    0.83
   6   8  -3   14.71    0.68
  -6   8   3   14.96    0.68
  -6   8  -3   13.47    0.68
   6   8   3   13.91    0.68
  -6  -8   3   13.24    0.68
   6  -8  -3   13.64    0.72
  -6   8  -3   14.29    0.77
  -7   8   3   33.64    1.49
   7   8  -3   32.46    1.50
   7  -8   3   33.19    1.51
  -7  -8   3   32.64    1.51
   7  -8  -3   32.91    1.53
  -7   8  -3   33.92    1.72
   7   8   3   33.73    1.51
   8   8  -3    1.29    0.20
  -8   8   3    1.35    0.19
   8  -8   3    1.33    0.20
   8  -8  -3    1.00    0.22
  -8  -8   3    1.02    0.19
  -8   8  -3    1.15    0.17
   8   8   3    1.02    0.21
   9  -8   3    4.19    0.39
  -9   8   3    4.48    0.32
   9   8  -3    3.94    0.34
  -9   8  -3    4.51    0.36
   9  -8  -3    4.43    0.41
  -9  -8   3    4.74    0.35
   9   8   3    4.78    0.36
  10  -8   3    6.21    0.46
 -10   8   3    6.78    0.40
  10   8  -3    6.31    0.43
 -10   8  -3    6.29    0.45
  10  -8  -3    6.02    0.47
  10   8   3    6.48    0.44
 -10  -8   3    5.88    0.42
  11   8  -3    5.31    0.43
 -11   8   3    5.53    0.38
 -11  -8   3    5.57    0.41
  11  -8  -3    5.32    0.48
  11   8   3    5.51    0.41
 -12   8   3    2.29    0.26
  12   8  -3    2.22    0.31
  12  -8  -3    2.33    0.37
  12   8   3    2.58    0.33
   0   9  -3   54.05    2.78
   0   9   3   55.40    2.41
   0   9  -3   54.19    2.40
  -1   9   3    9.28    0.45
   1   9  -3    9.61    0.43
   1   9  -3    9.38    0.52
  -1   9  -3    9.20    0.52
   1   9   3    8.79    0.45
  -1   9  -3    8.80    0.42
   2   9  -3   15.90    0.86
   2   9  -3   16.93    0.73
  -2   9   3   16.65    0.74
  -2   9  -3   15.38    0.85
   2   9   3   15.17    0.74
   3   9  -3    6.44    0.33
   3   9  -3    6.84    0.44
  -3   9   3    6.14    0.35
   3   9  -3    6.65    0.41
   4   9  -3   22.81    1.19
  -4   9   3   21.62    0.99
   4   9  -3   21.09    1.15
   4   9  -3   22.33    0.99
  -4   9  -3   22.13    1.14
   4   9   3   21.14    1.00
   5   9  -3    6.22    0.36
  -5   9   3    6.32    0.35
   5   9  -3    7.32    0.48
   5   9   3    5.90    0.37
  -5   9  -3    6.25    0.40
   6   9  -3   18.68    1.01
   6   9  -3   18.16    0.83
  -6   9   3   18.74    0.83
  -6  -9   3   17.15    0.84
  -6   9  -3   17.44    0.95
   6   9   3   17.47    0.84
   6  -9  -3   16.53    0.87
  -7   9   3    2.38    0.25
   7  -9   3    2.24    0.23
   7   9  -3    2.55    0.26
   7   9   3    2.56    0.26
   7  -9  -3    2.38    0.27
  -7  -9   3    2.33    0.26
  -7   9  -3    2.64    0.28
   8  -9   3    4.39    0.37
  -8   9   3    4.02    0.29
   8   9  -3    4.30    0.32
  -8   9  -3    4.20    0.34
   8  -9  -3    4.06    0.37
   8   9   3    3.99    0.32
  -8  -9   3    3.80    0.34
   9  -9   3    1.34    0.24
   9   9  -3    1.16    0.23
  -9   9   3    1.31    0.20
  -9   9  -3    1.49    0.20
   9   9   3    1.51    0.24
  -9  -9   3    1.08    0.22
   9  -9  -3    1.46    0.27
  10  -9   3   16.52    0.87
  10   9  -3   16.76    0.83
 -10   9   3   17.09    0.81
  10   9   3   16.98    0.85
  10  -9  -3   16.24    0.89
  11   9  -3    2.65    0.31
  11  -9   3    2.39    0.34
 -11   9   3    2.46    0.26
  11   9   3    3.25    0.35
  11  -9  -3    2.96    0.37
  12   9  -3    0.88    0.30
  12  -9  -3    1.19    0.35
  12   9   3    1.13    0.30
   0  10   3   54.06    2.43
   0  10  -3   55.86    2.80
   0  10  -3   54.54    2.41
   1  10  -3   20.97    0.97
   1  10  -3   20.89    1.13
  -1  10   3   20.41    0.98
  -1  10  -3   22.46    0.96
   1  10   3   22.48    0.98
  -1  10  -3   22.14    1.13
   2  10  -3    0.45    0.11
  -2  10   3    0.38    0.14
   2  10  -3    0.37    0.12
  -2  10  -3    0.32    0.12
   2  10   3    0.29    0.14
   3  10  -3    7.73    0.47
   3  10  -3    7.50    0.38
  -3  10   3    7.27    0.40
   3  10  -3    8.42    0.51
   3  10   3    6.94    0.41
  -3  10  -3    7.57    0.45
   4  10  -3   42.11    2.15
  -4  10   3   42.53    1.84
   4  10  -3   41.81    1.83
   4  10   3   39.19    1.84
  -4  10  -3   40.47    2.12
   5  10  -3   19.12    0.90
   5  10  -3   19.64    1.09
  -5  10   3   18.69    0.90
  -5  10  -3   20.06    1.04
   5  10   3   20.18    0.92
   6  10  -3    2.12    0.23
  -6  10   3    2.10    0.24
   6  10  -3    1.92    0.28
   6 -10  -3    1.69    0.25
  -6  10  -3    1.95    0.25
   6  10   3    1.79    0.22
   7 -10   3    1.39    0.22
  -7  10   3    1.45    0.19
   7  10  -3    1.22    0.20
   7 -10  -3    1.30    0.25
   7  10   3    1.19    0.22
  -7  10  -3    1.39    0.18
   8 -10   3   27.83    1.31
  -8  10   3   28.29    1.28
   8  10  -3   27.66    1.29
   8  10   3   28.15    1.30
  -8  10  -3   28.38    1.47
   8 -10  -3   27.40    1.33
   9 -10   3    7.50    0.52
  -9  10   3    7.60    0.44
   9  10  -3    7.49    0.46
  -9  10  -3    7.55    0.50
   9 -10  -3    7.44    0.52
   9  10   3    7.87    0.48
 -10  10   3    0.08    0.20
  10  10  -3    0.47    0.25
  10 -10  -3    0.40    0.30
  10  10   3    0.20    0.25
  11  10  -3    3.63    0.42
  11 -10  -3    4.66    0.50
  11  10   3    5.15    0.40
   0  11  -3    9.03    0.56
   0  11   3    9.73    0.49
   0  11  -3   10.00    0.45
   1  11  -3   11.72    0.54
   1  11  -3   11.65    0.65
  -1  11   3   11.36    0.56
  -1  11  -3   10.96    0.52
   1  11   3   11.37    0.57
  -1  11  -3   11.88    0.65
   2  11  -3    0.77    0.13
  -2  11   3    0.86    0.15
   2  11  -3    0.84    0.16
   2  11   3    0.54    0.16
  -2  11  -3    0.55    0.14
   3  11  -3   28.38    1.28
   3  11  -3   31.86    1.53
  -3  11   3   28.17    1.29
  -3  11  -3   27.74    1.49
   3  11   3   27.18    1.30
  -4  11   3    9.36    0.48
   4  11  -3    9.18    0.47
   4  11  -3    9.79    0.63
  -4  11  -3    9.17    0.55
   4  11   3    8.99    0.48
   5  11  -3    5.85    0.49
  -5  11   3    4.78    0.32
   5  11  -3    4.85    0.32
   5  11   3    4.91    0.35
  -5  11  -3    5.14    0.36
   6  11  -3    0.65    0.17
  -6  11   3    0.71    0.18
  -6  11  -3    0.41    0.16
   6  11   3    0.48    0.20
   6 -11  -3    0.41    0.24
   7 -11   3    8.83    0.56
  -7  11   3    9.37    0.52
   7  11  -3    9.13    0.52
   7  11   3   11.31    0.55
  -7  11  -3   11.01    0.60
   7 -11  -3   11.01    0.60
  -8  11   3    5.95    0.38
   8  11  -3    5.67    0.39
  -8  11  -3    5.52    0.43
   8 -11  -3    5.91    0.45
   8  11   3    5.89    0.40
   9  11  -3    5.10    0.41
  -9  11   3    5.57    0.38
   9 -11  -3    5.85    0.50
  -9  11  -3    5.80    0.43
   9  11   3    5.75    0.40
 -10  11   3    0.79    0.21
  10  11  -3    0.72    0.25
  10  11   3    1.33    0.28
  10 -11  -3    1.20    0.31
   0  12  -3    4.43    0.36
   0  12  -3    5.26    0.27
   0  12   3    5.12    0.32
   1  12  -3    6.14    0.32
  -1  12   3    5.93    0.36
   1  12  -3    5.79    0.41
   1  12   3    5.96    0.37
  -1  12  -3    5.90    0.41
  -2  12   3   18.16    0.81
   2  12  -3   18.24    0.79
   2  12   3   16.20    0.81
  -2  12  -3   15.79    0.93
  -3  12   3    2.24    0.24
   3  12  -3    2.38    0.22
   3  12  -3    3.35    0.37
  -3  12  -3    2.09    0.27
   3  12   3    1.93    0.22
   4  12  -3    5.72    0.33
  -4  12   3    5.98    0.34
   4  12  -3    6.46    0.50
   4  12   3    5.18    0.36
  -4  12  -3    4.85    0.39
   5  12  -3   10.10    0.67
  -5  12   3    8.90    0.47
   5  12  -3    9.11    0.47
   5  12   3    8.24    0.49
  -5  12  -3    8.11    0.54
  -6  12   3   26.10    1.13
   6  12  -3   25.10    1.13
   6 -12  -3   22.57    1.18
  -6  12  -3   23.63    1.29
   6  12   3   24.72    1.15
  -7  12   3    3.14    0.28
   7  12  -3    2.97    0.29
   7 -12   3    3.00    0.35
   7  12   3    2.30    0.28
   7 -12  -3    2.43    0.32
  -7  12  -3    2.26    0.31
  -8  12   3    1.45    0.21
   8  12  -3    1.45    0.22
  -8  12  -3    0.83    0.20
   8 -12  -3    0.87    0.31
   8  12   3    0.90    0.25
   9  12  -3    2.53    0.28
   9 -12  -3    2.70    0.37
   9  12   3    3.01    0.33
  10  12  -3   18.41    0.83
  10  12   3   16.24    0.85
  10 -12  -3   14.34    0.91
   0  13   3   14.24    0.69
   1  13  -3   14.14    0.65
  -1  13   3   13.85    0.68
   1  13   3   14.24    0.68
  -1  13  -3   13.15    0.78
   2  13  -3   10.36    0.48
  -2  13   3   10.17    0.50
   2  13   3    8.05    0.51
  -3  13   3    2.86    0.28
   3  13  -3    2.83    0.24
   3  13   3    2.91    0.29
  -3  13  -3    2.83    0.31
   4  13  -3   13.33    0.63
   4  13  -3   14.86    0.84
  -4  13   3   13.03    0.64
  -4  13  -3   12.18    0.75
   4  13   3   12.26    0.66
  -5  13   3   10.74    0.57
   5  13  -3   10.94    0.56
  -5  13  -3   11.23    0.66
   5  13   3   11.68    0.59
   6  13  -3    1.68    0.21
  -6  13   3    1.72    0.21
  -6  13  -3    1.05    0.20
   6  13   3    1.09    0.25
   6 -13  -3    1.07    0.30
   7  13  -3    1.52    0.23
  -7  13   3    1.59    0.22
   7 -13  -3    2.12    0.34
   7  13   3    2.57    0.28
  -7  13  -3    2.51    0.32
  -8  13   3   13.79    0.62
   8  13  -3   12.99    0.64
  -8  13  -3   10.98    0.71
   8  13   3   11.92    0.66
   8 -13  -3   10.40    0.71
   9 -13  -3    9.57    0.68
   9  13   3   10.72    0.60
   0  14   3    1.62    0.23
  -1  14   3    1.73    0.23
   1  14   3    1.71    0.23
  -2  14   3   11.02    0.58
   2  14   3   11.39    0.59
   3  14  -3    1.92    0.29
   3  14  -3    1.32    0.18
  -3  14   3    1.37    0.21
   3  14   3    1.79    0.24
  -3  14  -3    1.52    0.22
   4  14  -3    2.71    0.26
   4  14  -3    3.17    0.35
  -4  14   3    2.38    0.28
   4  14   3    2.81    0.31
  -4  14  -3    2.43    0.27
  -5  14   3   19.90    0.90
  -5  14  -3   17.25    1.03
   5  14   3   19.68    0.92
   6  14  -3    3.74    0.32
  -6  14   3    4.16    0.32
  -6  14  -3    3.35    0.36
   6 -14  -3    3.24    0.39
   6  14   3    3.71    0.35
   7  14  -3    4.81    0.35
   7  14   3    4.40    0.40
   7 -14  -3    3.54    0.42
   8  14   3    4.34    0.40
   8 -14  -3    3.17    0.42
   0  15   3   20.49    0.97
  -1  15   3   11.37    0.61
   1  15   3   12.15    0.61
  -2  15   3    9.21    0.53
   2  15   3   10.51    0.55
   3  15  -3    5.06    0.50
  -3  15   3    4.12    0.35
   3  15   3    3.55    0.35
  -4  15   3   21.15    0.95
   4  15   3   19.06    0.97
  -5  15   3    7.93    0.46
   5  15   3    7.88    0.49
   6 -15  -3    6.76    0.55
   6  15   3    7.62    0.48
   7 -15  -3    0.67    0.35
   0  16   3    0.93    0.24
  -1  16   3    9.72    0.55
   1  16   3   10.30    0.56
   2  16  -3    9.97    0.64
  -2  16   3    8.08    0.50
   2  16   3    8.80    0.52
  -3  16   3   11.10    0.59
   3  16  -3   12.53    0.78
   3  16   3   10.16    0.60
   4  16   3    2.25    0.30
   5  16   3    2.97    0.33
   0  17   3    8.13    0.50
  -1  17   3   10.86    0.58
   1  17   3   10.45    0.59
   2  17   3   13.16    0.69
   0   0  -4  903.05   48.59
   0   0  -4 1000.00   44.10
   0   0   4  973.09   42.09
   1   0  -4  143.56    6.62
   1   0  -4  144.34    7.25
   1   0  -4  151.06    6.28
  -1   0  -4  131.74    7.23
  -1   0  -4  142.16    6.61
   1   0   4  154.57    6.28
  -1   0   4  137.74    6.30
   2   0   4   15.54    0.66
   2   0  -4   14.98    0.77
   2   0  -4   14.98    0.67
  -2   0  -4   14.38    0.76
  -2   0  -4   15.13    0.70
  -2   0   4   14.37    0.66
   3   0  -4   54.49    2.36
  -3   0   4   52.92    2.35
   3   0  -4   52.88    2.71
  -3   0  -4   53.24    2.48
  -3   0  -4   52.95    2.70
   3   0   4   54.66    2.35
   4   0   4  177.15    7.60
   4   0  -4  177.63    8.73
   4   0  -4  171.77    8.73
  -4   0   4  167.11    7.61
   4   0  -4  177.01    7.60
  -4   0  -4  169.86    7.98
   5   0   4  121.05    5.18
   5   0  -4  117.38    5.95
   5   0  -4  118.45    5.96
  -5   0   4  114.53    5.17
   5   0  -4  118.51    5.18
   6   0  -4    0.05    0.10
  -6   0   4    0.00    0.09
   6   0  -4    0.10    0.09
   6   0   4    0.00    0.08
  -7   0   4    0.23    0.11
   7   0  -4    0.20    0.11
   7   0  -4    0.28    0.13
   7   0   4    0.17    0.11
  -8   0   4   18.96    0.89
   8   0   4   19.15    0.90
   8   0  -4   19.71    0.92
   9   0   4   46.85    2.11
  -9   0   4   47.83    2.10
   9   0  -4   46.42    2.12
  10   0   4    0.37    0.18
  10   0  -4    0.27    0.20
 -10   0   4    0.41    0.17
 -11   0   4    0.01    0.19
  11   0  -4   -0.03    0.22
  11   0   4    0.12    0.19
  12   0   4   10.60    0.61
 -12   0   4   11.04    0.58
 -12   0  -4   10.75    0.61
  12   0  -4   10.31    0.62
 -13   0   4    1.77    0.28
  13   0  -4    1.84    0.32
 -13   0  -4    2.12    0.29
  13   0   4    2.04    0.29
  14   0  -4    0.95    0.32
  14   0   4    1.03    0.30
   0   1  -4   23.64    1.13
   0  -1  -4   25.87    1.07
   0  -1  -4   24.85    1.13
   0   1   4   23.68    1.07
   0  -1  -4   23.18    1.23
   0   1  -4   24.66    1.22
   0   1  -4   23.69    1.22
   1   1  -4   14.01    0.74
   1   1  -4   14.42    0.74
  -1  -1  -4   14.31    0.69
  -1  -1  -4   13.41    0.74
   1   1  -4   12.86    0.64
   1   1  -4   14.93    0.64
  -1   1   4   13.23    0.65
   1  -1  -4   14.64    0.75
   1   1   4   15.77    0.65
  -1   1  -4   15.56    0.69
  -1  -1   4   15.30    0.64
   1  -1  -4   15.07    0.68
   1  -1  -4   15.85    0.65
  -2  -1  -4    9.75    0.48
   2   1  -4    9.96    0.45
   2   1  -4    9.61    0.52
  -2  -1  -4    8.81    0.51
  -2   1   4    9.00    0.45
   2   1  -4    9.16    0.51
   2   1   4   10.91    0.45
   2  -1  -4   10.21    0.52
   2  -1  -4   10.70    0.46
  -2   1  -4   10.81    0.48
  -2  -1   4   10.33    0.45
   3  -1   4   20.24    0.89
   3   1  -4   18.42    1.03
  -3   1   4   19.29    0.90
  -3  -1  -4   18.52    1.03
  -3  -1  -4   20.09    0.95
   3   1  -4   20.72    1.04
   3   1  -4   20.45    0.90
  -3   1  -4   21.32    0.95
   3   1   4   21.68    0.90
   3  -1  -4   20.89    0.91
   3  -1  -4   19.57    1.04
  -3  -1   4   21.30    0.90
   4  -1   4   29.69    1.31
  -4   1   4   28.46    1.31
   4   1  -4   28.27    1.51
   4   1  -4   28.16    1.52
   4   1  -4   29.53    1.32
  -4  -1  -4   29.58    1.51
   4  -1  -4   30.73    1.32
   4  -1  -4   29.87    1.52
  -4  -1   4   30.10    1.31
   4   1   4   31.86    1.32
  -4   1  -4   29.82    1.39
   5  -1   4    1.27    0.13
  -5   1   4    1.13    0.14
   5   1  -4    1.26    0.16
  -5  -1  -4    1.26    0.13
   5   1  -4    1.30    0.13
   5  -1  -4    1.27    0.16
   5   1   4    1.18    0.14
  -5  -1   4    1.25    0.14
   5  -1  -4    1.14    0.12
  -5   1  -4    1.34    0.15
   6   1  -4    7.39    0.42
  -6   1   4    7.17    0.35
   6  -1   4    7.59    0.35
   6   1  -4    6.93    0.37
   6  -1  -4    6.52    0.37
  -6   1  -4    6.54    0.37
  -6  -1   4    6.70    0.35
   6  -1  -4    7.02    0.42
   6   1   4    6.96    0.36
   7   1  -4    1.77    0.20
   7  -1   4    1.70    0.19
  -7   1   4    1.89    0.18
   7   1  -4    1.73    0.22
   7   1   4    1.52    0.15
   7  -1  -4    1.53    0.21
  -7  -1   4    1.53    0.18
   7  -1  -4    1.40    0.17
   8  -1   4   20.76    0.93
   8   1  -4   20.44    0.94
  -8   1   4   19.83    0.92
  -8  -1   4   19.99    0.92
   8  -1  -4   19.96    0.94
   8   1   4   19.08    0.93
  -9   1   4    7.59    0.37
   9   1  -4    7.64    0.42
   9  -1   4    7.51    0.40
  -9  -1   4    5.61    0.36
   9   1   4    5.64    0.39
   9  -1  -4    5.46    0.41
 -10   1   4    4.02    0.30
  10  -1   4    3.63    0.32
  10   1  -4    3.75    0.32
 -10  -1   4    3.70    0.30
 -10   1  -4    3.54    0.30
  10  -1  -4    3.51    0.35
  10   1   4    3.49    0.32
  11   1  -4    0.09    0.21
 -11   1   4    0.35    0.19
  11  -1   4    0.28    0.20
  11  -1  -4    0.38    0.22
 -11  -1   4    0.49    0.20
  11   1   4    0.59    0.21
 -11   1  -4    0.27    0.19
  12   1  -4    6.56    0.49
 -12   1   4    6.84    0.44
  12  -1   4    6.35    0.48
 -12  -1   4    7.64    0.45
  12   1   4    7.27    0.47
  12  -1  -4    7.18    0.50
 -12   1  -4    7.68    0.47
  13   1  -4   13.05    0.77
  13  -1   4   13.20    0.76
 -13   1   4   13.95    0.73
 -13  -1   4   15.03    0.74
  13   1   4   13.78    0.75
  13  -1  -4   14.16    0.78
 -13   1  -4   15.36    0.78
  14   1  -4    5.46    0.50
  14  -1  -4    5.84    0.51
  14   1   4    5.83    0.48
   0  -2  -4    0.41    0.05
   0  -2  -4    0.66    0.07
   0   2  -4    0.55    0.06
   0   2   4    0.51    0.06
  -1  -2  -4  271.52   12.01
  -1   2   4  249.11   11.39
   1   2  -4  254.22   13.09
  -1  -2  -4  260.25   13.12
   1   2  -4  263.19   13.10
   1  -2  -4  254.82   13.12
  -1   2  -4  259.36   11.97
   1  -2  -4  257.84   11.98
   1  -2  -4  270.96   11.41
   1   2   4  259.56   11.40
  -1  -2   4  259.32   11.38
  -2   2   4  233.30   11.04
   2   2  -4  270.89   11.03
   2   2  -4  255.96   12.68
  -2  -2  -4  255.39   11.61
  -2  -2  -4  249.47   12.67
   2   2  -4  262.56   12.68
   2   2   4  251.21   11.03
   2  -2  -4  254.01   12.71
  -2  -2   4  243.13   11.03
  -2   2  -4  245.31   11.60
   2  -2  -4  246.86   11.04
  -3   2   4  218.99   10.67
  -3  -2  -4  227.18   12.26
   3   2  -4  225.72   12.26
   3   2  -4  263.52   12.33
   3   2  -4  240.96   10.66
   3  -2  -4  258.35   12.31
   3   2   4  258.48   10.71
   3  -2  -4  252.28   10.71
  -3   2  -4  256.44   11.23
  -3  -2   4  236.53   10.69
   4   2  -4   13.88    0.75
  -4   2   4   13.38    0.65
   4   2  -4   13.67    0.74
   4   2  -4   14.18    0.65
   4  -2   4   14.12    0.64
  -4  -2  -4   13.17    0.74
   4  -2  -4   15.79    0.75
   4   2   4   14.69    0.65
  -4   2  -4   14.75    0.68
   4  -2  -4   14.90    0.66
  -4  -2   4   14.07    0.64
   5   2  -4   91.83    3.98
   5   2  -4   96.48    4.58
  -5  -2  -4   92.11    4.56
  -5   2   4   91.37    3.97
   5   2  -4   90.78    4.57
   5  -2   4   93.06    3.97
  -5   2  -4   87.97    4.17
   5   2   4   88.08    3.98
   5  -2  -4   88.68    4.57
  -5  -2   4   86.30    3.97
   5  -2  -4   87.98    3.98
  -6   2   4   42.56    1.90
  -6  -2  -4   42.82    2.18
   6   2  -4   45.80    2.20
   6  -2   4   45.00    1.90
   6   2  -4   43.87    1.91
  -6  -2   4   40.25    1.90
   6  -2  -4   42.93    2.20
   6  -2  -4   41.54    1.91
  -6   2  -4   40.73    1.99
   6   2   4   42.74    1.91
   7  -2   4   52.07    2.37
   7   2  -4   52.27    2.38
  -7  -2  -4   53.89    2.72
  -7   2   4   51.42    2.37
   7   2  -4   57.90    2.74
   7   2   4   54.71    2.38
  -7  -2   4   53.05    2.37
  -7   2  -4   52.73    2.49
   7  -2  -4   53.90    2.39
   8   2  -4    0.81    0.17
  -8   2   4    0.94    0.14
   8  -2   4    1.00    0.15
   8   2   4    0.61    0.15
   8  -2  -4    0.72    0.16
  -8  -2   4    0.72    0.14
  -8   2  -4    0.67    0.14
   9  -2   4    1.26    0.17
   9   2  -4    1.19    0.20
  -9   2   4    1.07    0.17
  -9   2  -4    0.85    0.17
   9  -2  -4    0.93    0.19
   9   2   4    1.09    0.18
  -9  -2   4    1.11    0.16
  10   2  -4    5.71    0.38
 -10   2   4    6.09    0.36
  10  -2   4    5.98    0.38
 -10   2  -4    5.21    0.37
 -10  -2   4    5.81    0.35
  10  -2  -4    5.03    0.39
  10   2   4    5.23    0.38
  11   2  -4    2.24    0.27
  11  -2   4    2.63    0.27
 -11   2   4    2.91    0.29
 -11  -2   4    2.96    0.30
 -11   2  -4    2.78    0.31
  11  -2  -4    2.99    0.31
  11   2   4    2.95    0.32
  12  -2   4    1.52    0.26
  12   2  -4    1.26    0.27
 -12   2   4    1.39    0.24
 -12  -2   4    1.24    0.24
  12  -2  -4    1.49    0.29
 -12   2  -4    1.27    0.25
  12   2   4    1.19    0.26
 -13   2   4    1.70    0.26
  13   2  -4    1.58    0.31
  13  -2   4    1.51    0.28
 -13   2  -4    1.47    0.27
 -13  -2   4    1.21    0.27
  13   2   4    1.08    0.27
  13  -2  -4    1.32    0.30
   0   3  -4    2.03    0.13
   0   3  -4    2.29    0.14
   0   3   4    2.15    0.13
   0   3  -4    2.37    0.13
   0  -3   4    2.32    0.11
   0  -3  -4    2.03    0.15
   0  -3  -4    2.48    0.13
   1   3  -4   51.77    2.55
  -1  -3  -4   53.32    2.34
   1   3  -4   48.33    2.55
  -1  -3  -4   50.07    2.56
  -1   3   4   47.89    2.22
  -1  -3   4   52.42    2.22
   1   3   4   50.40    2.22
   1  -3  -4   50.68    2.33
  -1   3  -4   52.10    2.34
   1  -3  -4   49.25    2.56
   2   3  -4   17.13    0.94
  -2  -3  -4   17.09    0.94
   2   3  -4   17.34    0.81
   2   3  -4   17.69    0.94
  -2   3   4   16.57    0.82
  -2   3  -4   19.86    0.86
  -2  -3   4   18.99    0.81
   2  -3  -4   19.61    0.83
   2   3   4   19.04    0.82
   2  -3  -4   20.25    0.95
   3   3  -4   25.03    1.19
  -3   3   4   22.43    1.03
   3   3  -4   23.48    1.18
  -3  -3  -4   23.78    1.19
   3   3  -4   24.36    1.03
  -3   3  -4   22.04    1.17
  -3   3  -4   23.40    1.08
   3  -3  -4   23.48    1.04
   3  -3  -4   21.51    1.19
   3   3   4   22.86    1.03
  -3  -3   4   22.48    1.03
   4   3  -4    4.56    0.31
   4  -3   4    5.03    0.25
  -4  -3  -4    4.34    0.29
  -4   3   4    4.76    0.25
   4   3  -4    4.33    0.29
   4   3  -4    4.76    0.26
  -4   3  -4    5.60    0.28
  -4  -3   4    5.58    0.25
   4  -3  -4    5.32    0.28
  -4   3  -4    5.37    0.28
   4  -3  -4    4.96    0.30
   4   3   4    5.56    0.27
  -5  -3  -4   15.07    0.77
  -5   3   4   14.62    0.67
   5   3  -4   15.94    0.78
   5  -3   4   15.53    0.67
   5   3  -4   15.33    0.68
  -5  -3   4   13.58    0.67
   5  -3  -4   14.11    0.68
   5   3   4   13.99    0.68
   5  -3  -4   14.96    0.78
  -5   3  -4   13.74    0.76
  -5   3  -4   13.90    0.70
  -6   3   4   55.62    2.55
  -6   3   4   56.02    2.94
   6   3  -4   57.58    2.56
  -6  -3  -4   56.11    2.93
   6  -3   4   58.38    2.55
   6   3  -4   60.39    2.95
   6   3  -4   54.42    2.93
  -6   3  -4   55.84    2.92
   6   3   4   57.89    2.56
   6  -3  -4   59.88    2.57
   6  -3  -4   61.81    2.95
  -6   3  -4   59.44    2.68
  -6  -3   4   57.57    2.55
  -7  -3  -4    1.83    0.20
   7   3  -4    1.69    0.23
   7  -3   4    1.64    0.19
   7   3  -4    1.44    0.18
  -7   3   4    1.66    0.19
   7  -3  -4    2.01    0.22
  -7   3  -4    2.24    0.20
  -7  -3   4    1.88    0.19
   7   3   4    2.15    0.20
  -7   3  -4    2.06    0.20
   8  -3   4   12.13    0.62
  -8  -3  -4   11.24    0.69
   8   3  -4   11.37    0.62
  -8   3   4   12.20    0.60
   8  -3  -4   13.43    0.65
   8   3   4   13.50    0.63
  -8   3  -4   13.28    0.64
  -8  -3   4   13.29    0.61
  -8   3  -4   13.28    0.69
  -9   3   4    7.21    0.41
   9  -3   4    7.24    0.43
   9   3  -4    7.10    0.44
   9   3   4    7.70    0.44
  -9   3  -4    7.62    0.43
   9  -3  -4    7.53    0.44
  -9  -3   4    7.76    0.42
  10  -3   4   42.70    1.91
 -10   3   4   42.77    1.90
  10   3  -4   40.92    1.91
  10  -3  -4   41.82    1.93
  10   3   4   41.85    1.91
 -10   3  -4   42.04    1.99
 -10  -3   4   43.56    1.90
  11  -3   4    8.01    0.49
  11   3  -4    7.31    0.47
 -11   3   4    7.93    0.45
  11  -3  -4    7.37    0.49
 -11   3  -4    7.64    0.47
  11   3   4    7.58    0.48
 -11  -3   4    7.88    0.46
 -12   3   4    0.89    0.24
  12   3  -4    0.71    0.26
  12  -3   4    0.75    0.24
  12  -3  -4    0.53    0.26
 -12   3  -4    0.89    0.23
  12   3   4    0.86    0.23
 -12  -3   4    0.91    0.23
 -13   3   4    1.97    0.28
  13   3  -4    1.69    0.31
  13  -3   4    1.91    0.30
 -13   3  -4    1.85    0.28
 -13  -3   4    1.86    0.28
  13   3   4    1.71    0.29
  13  -3  -4    1.81    0.34
   0  -4   4    8.52    0.39
   0   4  -4    8.30    0.45
   0   4  -4    8.99    0.45
   0  -4  -4    8.66    0.47
   0  -4  -4    9.46    0.42
   0   4   4    8.19    0.40
  -1  -4  -4   58.33    2.68
   1   4  -4   59.33    2.54
   1  -4   4   54.44    2.54
  -1   4   4   52.80    2.55
  -1  -4  -4   57.08    2.93
   1   4  -4   57.79    2.93
   1   4  -4   54.74    2.92
   1  -4  -4   58.76    2.94
  -1  -4   4   58.88    2.54
   1   4   4   57.44    2.55
  -1   4  -4   63.01    2.92
   1  -4  -4   60.52    2.67
  -1   4  -4   60.33    2.68
   2   4  -4   98.39    4.47
   2   4  -4  102.03    5.14
   2   4  -4  103.71    5.14
  -2   4   4   95.68    4.47
  -2  -4  -4  103.81    5.15
  -2   4  -4  105.34    5.13
  -2  -4   4  100.38    4.47
  -2   4  -4   99.79    4.70
   2   4   4  102.83    4.47
   2  -4  -4  108.27    5.15
  -3   4   4   70.53    3.32
   3   4  -4   71.74    3.82
   3   4  -4   76.62    3.32
   3   4  -4   77.06    3.82
  -3  -4  -4   76.77    3.82
  -3  -4   4   73.28    3.32
   3   4   4   76.34    3.32
  -3   4  -4   77.20    3.49
   3  -4  -4   73.35    3.33
  -3   4  -4   78.58    3.81
   3  -4  -4   80.09    3.83
   4   4  -4   14.86    0.64
  -4   4   4   13.84    0.64
  -4  -4  -4   15.02    0.74
   4   4  -4   14.19    0.74
   4   4  -4   15.21    0.75
  -4  -4   4   12.73    0.64
   4  -4  -4   13.44    0.65
  -4   4  -4   13.80    0.67
   4   4   4   13.66    0.65
  -4   4  -4   13.18    0.72
  -5  -4  -4   21.98    1.19
   5   4  -4   21.14    1.20
   5  -4   4   22.20    1.03
  -5   4   4   21.18    1.03
   5   4  -4   22.06    1.04
  -5   4   4   22.67    1.20
  -5  -4   4   23.16    1.03
   5   4   4   24.03    1.04
   5  -4  -4   23.20    1.05
   5  -4  -4   24.77    1.20
  -5   4  -4   25.14    1.09
  -5   4  -4   24.44    1.18
   6   4  -4   25.07    1.29
  -6   4   4   24.08    1.12
   6   4  -4   24.99    1.13
   6  -4   4   26.05    1.12
   6   4  -4   27.91    1.32
  -6  -4  -4   25.49    1.29
   6   4   4   24.59    1.13
   6  -4  -4   23.89    1.14
  -6   4  -4   24.81    1.18
  -6  -4   4   24.03    1.12
  -6   4  -4   23.58    1.28
   7   4  -4   12.12    0.70
   7   4  -4   12.28    0.61
   7  -4   4   12.81    0.60
  -7   4   4   12.10    0.59
  -7  -4  -4   11.63    0.67
  -7   4  -4   12.13    0.67
  -7   4  -4   12.87    0.62
   7  -4  -4   12.62    0.62
  -7  -4   4   12.47    0.60
   7   4   4   12.57    0.60
  -8  -4  -4    7.32    0.43
   8   4  -4    7.18    0.41
  -8   4   4    7.16    0.37
   8  -4   4    7.07    0.40
  -8   4  -4    6.58    0.39
  -8   4  -4    6.39    0.42
   8  -4  -4    6.50    0.42
  -8  -4   4    6.67    0.38
   8   4   4    6.91    0.40
   9  -4   4    0.96    0.17
  -9   4   4    0.72    0.17
   9   4  -4    0.86    0.20
  -9  -4  -4    1.10    0.17
  -9   4  -4    0.56    0.14
  -9   4  -4    0.58    0.16
  -9  -4   4    0.66    0.16
   9   4   4    0.48    0.18
   9  -4  -4    0.60    0.19
 -10   4   4    0.82    0.19
  10   4  -4    0.78    0.21
  10  -4   4    0.75    0.19
 -10  -4   4    0.76    0.19
  10  -4  -4    0.69    0.23
  10   4   4    1.03    0.21
 -10   4  -4    0.84    0.18
 -11   4   4    3.06    0.31
  11  -4   4    2.91    0.34
  11   4  -4    2.67    0.29
 -11   4  -4    2.48    0.29
  11   4   4    2.29    0.28
  11  -4  -4    2.50    0.30
 -11  -4   4    2.56    0.30
  12  -4   4    7.95    0.52
 -12   4   4    7.38    0.47
  12   4  -4    7.49    0.50
 -12  -4   4    7.49    0.47
  12   4   4    7.37    0.50
  12  -4  -4    7.42    0.54
 -12   4  -4    7.53    0.49
  13   4  -4    2.19    0.33
 -13   4   4    2.34    0.28
 -13  -4   4    2.44    0.30
  13  -4  -4    2.78    0.36
  13   4   4    2.68    0.32
   0   5   4   35.35    1.63
   0  -5  -4   36.92    1.88
   0  -5  -4   39.27    1.71
   0   5  -4   35.15    1.87
   0  -5   4   37.23    1.62
  -1   5   4   35.40    1.61
   1   5  -4   41.22    1.60
  -1  -5  -4   38.07    1.70
   1   5  -4   36.57    1.85
  -1  -5  -4   37.29    1.86
   1   5  -4   36.43    1.60
   1   5  -4   36.38    1.85
  -1   5  -4   35.41    1.84
   1  -5  -4   37.45    1.68
   1   5   4   34.21    1.61
  -1  -5   4   35.59    1.61
  -1   5  -4   34.91    1.69
   1  -5  -4   35.05    1.86
   2   5  -4   15.72    0.85
   2   5  -4   15.49    0.73
  -2  -5  -4   16.15    0.86
   2   5  -4   16.10    0.86
  -2   5   4   15.08    0.74
  -2   5  -4   17.05    0.78
   2  -5  -4   17.27    0.86
  -2  -5   4   16.78    0.74
  -2   5  -4   17.49    0.84
   2   5   4   17.12    0.75
  -3   5   4    9.53    0.48
  -3  -5  -4   10.37    0.56
   3   5  -4   10.18    0.55
   3   5  -4   10.69    0.57
   3   5  -4   10.35    0.48
   3   5   4   10.20    0.49
   3  -5  -4   10.17    0.50
  -3   5  -4   10.57    0.54
  -3  -5   4   10.06    0.48
   3  -5  -4   11.29    0.57
  -3   5  -4   10.37    0.50
   4   5  -4   44.73    2.14
  -4  -5  -4   42.10    2.13
   4   5  -4   41.63    2.12
   4   5  -4   43.72    1.85
  -4   5   4   41.28    1.85
   4   5   4   40.81    1.85
  -4  -5   4   39.74    1.84
   4  -5  -4   39.94    1.86
  -4   5  -4   39.14    2.11
   4  -5  -4   43.11    2.13
  -4   5  -4   42.46    1.94
  -5   5   4   90.32    4.07
   5   5  -4   96.47    4.69
  -5   5   4   88.92    4.69
   5   5  -4   93.13    4.07
   5   5  -4   86.89    4.68
  -5  -5  -4   92.82    4.68
  -5   5  -4   97.96    4.27
   5  -5  -4   93.98    4.69
   5  -5  -4   91.31    4.08
   5   5   4   95.31    4.08
  -5   5  -4   91.19    4.67
  -5  -5   4   92.01    4.07
  -6  -5  -4    1.95    0.20
  -6   5   4    1.80    0.19
   6  -5   4    1.96    0.19
   6   5  -4    2.20    0.24
   6   5  -4    1.77    0.20
  -6   5  -4    1.62    0.18
   6   5   4    1.79    0.20
  -6  -5   4    1.99    0.18
   6  -5  -4    1.69    0.18
  -6   5  -4    1.70    0.19
   7   5  -4   38.08    1.97
  -7   5   4   36.71    1.69
   7   5  -4   37.38    1.70
   7  -5   4   38.84    1.70
  -7  -5  -4   37.85    1.95
  -7   5  -4   38.13    1.94
   7   5   4   38.00    1.71
  -7  -5   4   36.86    1.70
  -7   5  -4   39.60    1.78
   7  -5  -4   37.90    1.72
   8  -5   4   26.07    1.17
  -8  -5  -4   25.12    1.34
   8   5  -4   25.04    1.17
  -8   5   4   25.30    1.16
  -8   5  -4   25.32    1.32
  -8   5  -4   26.12    1.21
  -8  -5   4   25.12    1.17
   8   5   4   26.26    1.18
   8  -5  -4   24.93    1.19
  -9   5   4   21.73    0.97
  -9  -5  -4   22.65    1.13
   9   5  -4   21.65    0.99
   9  -5   4   23.11    1.00
  -9   5  -4   19.75    1.11
   9  -5  -4   19.13    1.01
   9   5   4   20.38    1.00
  -9  -5   4   19.41    0.98
  -9   5  -4   20.82    1.02
  10  -5   4    0.43    0.19
 -10   5   4    0.42    0.18
  10   5  -4    0.24    0.20
 -10  -5   4    0.45    0.17
 -10   5  -4    0.23    0.17
 -10   5  -4    0.29    0.15
  10   5   4    0.19    0.19
  10  -5  -4    0.28    0.23
  11  -5   4   23.63    1.11
 -11   5   4   22.68    1.08
  11   5  -4   23.19    1.10
 -11  -5   4   22.55    1.08
 -11   5  -4   23.45    1.12
  11  -5  -4   22.26    1.11
  11   5   4   22.49    1.10
  12   5  -4   14.78    0.77
  12  -5   4   14.84    0.78
 -12   5   4   15.30    0.74
  12   5   4   14.56    0.77
 -12  -5   4   14.08    0.74
  12  -5  -4   14.06    0.79
  13   5  -4    2.88    0.36
 -13   5   4    2.91    0.32
  13  -5  -4    4.34    0.47
  13   5   4    4.34    0.39
 -13  -5   4    4.49    0.38
   0   6  -4   55.96    2.81
   0  -6   4   50.28    2.44
   0  -6  -4   59.65    2.83
   0  -6  -4   58.04    2.57
   0   6   4   54.32    2.45
   1   6  -4    3.26    0.17
  -1   6   4    3.13    0.20
   1   6  -4    3.38    0.24
  -1  -6  -4    3.40    0.23
   1   6  -4    3.34    0.22
  -1   6  -4    3.53    0.21
  -1  -6   4    2.99    0.18
   1   6   4    3.26    0.20
   1  -6  -4    3.59    0.18
   1  -6  -4    3.66    0.24
  -2  -6  -4    4.96    0.33
  -2   6   4    4.99    0.28
   2   6  -4    5.23    0.34
   2   6  -4    5.09    0.32
   2   6  -4    4.93    0.26
   2   6   4    6.02    0.29
  -2  -6   4    6.12    0.28
  -2   6  -4    6.47    0.31
  -2   6  -4    6.15    0.29
   3   6  -4    0.06    0.07
  -3   6   4    0.01    0.08
   3   6  -4    0.05    0.07
  -3  -6  -4    0.10    0.08
  -3   6   4    0.05    0.08
   3   6  -4    0.07    0.09
  -3  -6   4    0.15    0.08
   3   6   4    0.07    0.09
  -3   6  -4    0.13    0.08
  -3   6  -4    0.04    0.06
   3  -6  -4    0.04    0.08
   4   6  -4   19.73    1.00
  -4  -6  -4   20.82    1.00
  -4   6   4   18.28    0.86
   4   6  -4   20.43    1.01
   4   6  -4   19.51    0.86
   4   6   4   17.82    0.87
  -4  -6   4   17.31    0.86
   4  -6  -4   18.15    0.89
  -4   6  -4   18.32    0.90
  -4   6  -4   18.52    0.98
   4  -6  -4   20.33    1.01
   5   6  -4   12.60    0.64
   5   6  -4   11.20    0.61
   5   6  -4   11.36    0.53
  -5  -6  -4   12.04    0.61
  -5   6   4   11.07    0.52
  -5   6  -4    9.89    0.59
  -5  -6   4   10.29    0.53
   5  -6  -4   10.36    0.55
  -5   6  -4   11.04    0.55
   5   6   4   10.49    0.53
   6  -6   4    3.09    0.24
   6   6  -4    3.16    0.30
  -6  -6  -4    3.08    0.26
  -6   6   4    3.07    0.24
   6   6  -4    2.77    0.24
  -6   6  -4    3.44    0.24
   6   6   4    3.14    0.26
   6  -6  -4    3.31    0.29
  -6   6  -4    3.59    0.23
  -6  -6   4    3.37    0.25
   7  -6   4    3.69    0.27
   7   6  -4    3.61    0.34
  -7   6   4    3.56    0.26
  -7  -6  -4    3.52    0.28
   7   6  -4    3.31    0.27
  -7   6  -4    3.64    0.25
  -7  -6   4    3.11    0.26
  -7   6  -4    3.31    0.27
   7  -6  -4    3.27    0.30
   7   6   4    3.24    0.27
  -8  -6  -4    1.49    0.18
  -8   6   4    1.35    0.18
   8  -6   4    1.44    0.18
   8   6  -4    1.38    0.19
  -8   6  -4    1.34    0.17
  -8   6  -4    1.16    0.15
   8  -6  -4    1.02    0.21
  -8  -6   4    1.05    0.16
   8   6   4    1.24    0.19
   9   6  -4    9.26    0.50
   9  -6   4    9.72    0.52
  -9   6   4    9.23    0.49
  -9   6  -4    8.62    0.53
   9  -6  -4    8.60    0.54
  -9  -6   4    8.30    0.49
  -9   6  -4    9.12    0.49
   9   6   4    8.50    0.51
  10   6  -4    1.47    0.24
  10  -6   4    1.68    0.25
 -10   6   4    1.64    0.22
  10   6   4    1.97    0.24
 -10   6  -4    2.08    0.22
 -10  -6   4    1.64    0.22
  10  -6  -4    1.53    0.28
 -10   6  -4    2.03    0.27
 -11   6   4    0.66    0.21
  11   6  -4    0.65    0.25
  11  -6   4    0.81    0.24
  11  -6  -4    0.93    0.28
  11   6   4    1.03    0.25
 -11  -6   4    1.25    0.23
  12   6  -4    5.95    0.45
  12  -6   4    6.12    0.47
 -12   6   4    6.37    0.42
  12   6   4    5.75    0.45
 -12  -6   4    5.42    0.42
  12  -6  -4    5.80    0.47
 -13   6   4    1.97    0.29
  13   6  -4    2.13    0.35
  13   6   4    3.02    0.34
  13  -6  -4    2.84    0.38
 -13  -6   4    3.25    0.36
   0   7   4    2.35    0.18
   0  -7  -4    2.50    0.17
   0  -7  -4    2.46    0.20
   0   7  -4    2.42    0.18
   1   7  -4   22.91    1.01
  -1   7   4   22.15    1.03
  -1  -7  -4   23.47    1.20
   1   7  -4   22.58    1.18
   1  -7  -4   23.85    1.20
  -1   7  -4   23.57    1.18
   1  -7  -4   23.85    1.06
  -1  -7   4   21.84    1.03
   1   7   4   22.44    1.03
  -2  -7  -4   70.74    3.58
   2   7  -4   71.53    3.10
   2   7  -4   66.68    3.58
  -2   7   4   70.62    3.59
   2   7  -4   69.76    3.57
  -2   7   4   70.55    3.11
   2  -7  -4   74.91    3.59
  -2  -7   4   70.44    3.11
   2   7   4   72.54    3.11
  -2   7  -4   68.17    3.57
   3   7  -4   49.96    2.34
  -3   7   4   51.19    2.35
  -3  -7  -4   53.60    2.71
  -3   7   4   51.41    2.72
   3   7  -4   48.45    2.71
   3   7  -4   53.86    2.72
  -3  -7   4   53.21    2.35
   3  -7  -4   57.61    2.72
   3   7   4   54.69    2.36
  -3   7  -4   54.53    2.46
  -3   7  -4   56.79    2.70
   4   7  -4   29.36    1.39
  -4  -7  -4   30.41    1.62
  -4   7   4   27.86    1.40
   4   7  -4   29.04    1.61
   4   7  -4   30.16    1.63
  -4   7  -4   33.19    1.46
   4  -7  -4   33.33    1.43
  -4  -7   4   30.81    1.40
   4   7   4   33.89    1.41
  -4   7  -4   34.85    1.60
  -5   7   4   14.85    0.73
   5   7  -4   15.07    0.86
  -5  -7  -4   15.66    0.85
   5   7  -4   14.57    0.72
   5   7  -4   14.34    0.84
  -5   7  -4   17.05    0.83
   5  -7  -4   15.94    0.76
  -5  -7   4   16.03    0.74
   5   7   4   16.65    0.74
  -5   7  -4   16.75    0.76
   6   7  -4   20.42    0.94
  -6   7   4   20.41    0.94
   6  -7   4   20.98    0.95
  -6  -7  -4   20.60    1.09
   6   7  -4   20.97    1.12
  -6   7  -4   20.14    1.07
  -6   7  -4   21.31    0.98
   6  -7  -4   20.17    0.98
  -6  -7   4   20.22    0.95
   6   7   4   19.94    0.95
   7  -7   4   58.98    2.55
  -7   7   4   54.74    2.53
   7   7  -4   55.78    2.54
   7   7  -4   58.71    2.95
  -7   7  -4   61.95    2.66
  -7  -7   4   54.97    2.54
   7   7   4   57.70    2.55
  -7   7  -4   56.84    2.91
   7  -7  -4   54.72    2.56
   8  -7   4   57.58    2.62
  -8   7   4   55.67    2.60
   8   7  -4   56.86    2.61
  -8  -7   4   56.45    2.61
  -8   7  -4   64.06    2.73
   8   7   4   59.69    2.62
  -8   7  -4   59.64    2.99
   8  -7  -4   59.01    2.64
  -9   7   4   18.06    0.86
   9  -7   4   19.02    0.89
   9   7  -4   17.52    0.87
   9  -7  -4   18.54    0.90
  -9  -7   4   18.22    0.87
  -9   7  -4   17.66    0.97
   9   7   4   18.15    0.89
  10  -7   4    1.59    0.24
  10   7  -4    1.19    0.25
 -10   7   4    1.43    0.22
 -10   7  -4    1.67    0.20
 -10  -7   4    1.67    0.23
  10   7   4    1.74    0.24
  10  -7  -4    1.79    0.29
 -11   7   4    6.46    0.42
  11   7  -4    6.48    0.44
 -11  -7   4    5.98    0.43
  11  -7  -4    6.39    0.51
 -11   7  -4    6.40    0.45
  11   7   4    6.73    0.44
  12   7  -4    7.74    0.52
 -12   7   4    7.86    0.48
  12   7   4    8.12    0.53
  12  -7  -4    7.83    0.58
 -12  -7   4    7.94    0.50
   0  -8  -4    6.84    0.41
   0   8  -4    6.60    0.39
   0  -8  -4    7.15    0.36
   0   8   4    6.87    0.36
   1   8  -4    7.73    0.45
   1   8  -4    8.70    0.37
  -1  -8  -4    8.29    0.46
  -1   8   4    8.29    0.39
   1   8   4    7.57    0.39
  -1   8  -4    7.15    0.44
   1  -8  -4    7.36    0.46
  -2  -8  -4    2.14    0.21
  -2   8   4    1.88    0.18
   2   8  -4    2.14    0.24
   2   8  -4    2.05    0.19
   2   8  -4    2.14    0.15
   2   8   4    1.71    0.19
  -2  -8   4    1.66    0.17
  -2   8  -4    1.94    0.18
  -3   8   4    4.17    0.24
   3   8  -4    4.06    0.33
   3   8  -4    3.59    0.28
   3   8  -4    3.86    0.22
  -3  -8  -4    4.10    0.30
  -3  -8   4    4.06    0.25
   3   8   4    4.13    0.25
  -3   8  -4    3.90    0.26
  -4   8   4   13.77    0.66
   4   8  -4   13.82    0.65
   4   8  -4   14.39    0.80
   4   8  -4   13.37    0.76
   4   8   4   14.55    0.67
  -4   8  -4   14.73    0.75
  -4   8  -4   14.57    0.68
  -4  -8   4   13.65    0.67
  -5   8   4   14.39    0.68
   5   8  -4   14.47    0.67
   5   8  -4   14.35    0.82
   5   8   4   14.40    0.69
   5  -8  -4   14.15    0.71
  -5   8  -4   14.17    0.69
  -5   8  -4   14.22    0.76
  -5  -8   4   14.57    0.68
   6   8  -4    3.27    0.26
  -6   8   4    3.35    0.26
   6   8  -4    3.51    0.37
  -6  -8   4    3.41    0.27
  -6   8  -4    3.63    0.24
   6  -8  -4    3.71    0.33
  -6   8  -4    3.50    0.27
   6   8   4    3.74    0.29
   7   8  -4    2.79    0.25
  -7   8   4    2.84    0.25
   7   8  -4    3.16    0.37
   7  -8   4    2.87    0.28
  -7   8  -4    2.35    0.25
   7  -8  -4    2.30    0.25
   7   8   4    2.29    0.26
  -7  -8   4    2.53    0.26
   8   8  -4    3.87    0.31
  -8   8   4    3.66    0.31
   8  -8   4    3.69    0.33
  -8  -8   4    4.02    0.32
  -8   8  -4    4.35    0.32
   8  -8  -4    3.99    0.36
   8   8   4    3.99    0.31
   9   8  -4    2.43    0.29
  -9   8   4    2.68    0.27
   9  -8   4    2.54    0.27
  -9  -8   4    2.34    0.25
   9  -8  -4    2.26    0.30
   9   8   4    2.40    0.27
  -9   8  -4    2.37    0.28
  10   8  -4    5.10    0.38
 -10   8   4    5.28    0.35
  10   8   4    5.04    0.40
  10  -8  -4    4.77    0.43
 -10  -8   4    4.93    0.38
 -10   8  -4    4.89    0.39
 -11   8   4    7.95    0.47
  11   8  -4    7.22    0.49
 -11  -8   4    8.68    0.50
  11   8   4    7.74    0.51
 -11   8  -4    7.93    0.52
  11  -8  -4    7.97    0.57
 -12   8   4    0.12    0.24
  12   8  -4    0.29    0.28
 -12  -8   4    0.09    0.23
  12   8   4    0.13    0.26
  12  -8  -4    0.08    0.32
   0  -9  -4   26.53    1.24
   0   9   4   27.59    1.20
   0   9  -4   25.35    1.37
   1   9  -4   36.41    1.50
   1   9  -4   34.28    1.75
  -1   9   4   34.54    1.52
  -1   9  -4   31.92    1.74
   1   9   4   32.97    1.52
  -2   9   4   38.57    1.72
   2   9  -4   36.44    1.99
   2   9  -4   36.00    1.98
   2   9  -4   39.98    1.70
   2   9   4   39.44    1.72
  -2   9  -4   40.92    1.97
   3   9  -4   22.79    1.00
  -3   9   4   23.04    1.01
   3   9  -4   22.72    1.19
   3   9  -4   23.12    1.17
  -3   9  -4   20.88    1.15
   3   9   4   20.83    1.01
  -4   9   4   14.10    0.65
   4   9  -4   14.30    0.79
   4   9  -4   12.93    0.75
   4   9  -4   14.25    0.64
   4   9   4   13.63    0.66
  -4  -9   4   13.69    0.66
  -4   9  -4   12.77    0.73
   5   9  -4    9.03    0.62
  -5   9   4    8.50    0.48
   5   9  -4    8.75    0.48
   5   9   4   10.60    0.51
   5  -9  -4   10.23    0.54
  -5  -9   4   10.19    0.50
  -5   9  -4   10.47    0.54
  -6   9   4   80.64    3.44
   6   9  -4   76.94    3.44
   6   9  -4   83.01    4.00
  -6   9  -4   76.97    3.94
   6  -9  -4   75.41    3.47
   6   9   4   78.50    3.45
  -6  -9   4   73.57    3.45
  -7   9   4    5.45    0.33
   7  -9   4    5.49    0.35
   7   9  -4    5.46    0.33
  -7  -9   4    4.58    0.33
  -7   9  -4    4.79    0.35
   7   9   4    4.81    0.34
   7  -9  -4    4.55    0.41
   8   9  -4   12.08    0.61
  -8   9   4   12.16    0.61
  -8   9  -4   11.70    0.67
   8  -9  -4   11.63    0.65
   8   9   4   12.19    0.62
  -8  -9   4   11.85    0.62
  -9   9   4    3.39    0.29
   9   9  -4    3.25    0.31
  -9   9  -4    3.63    0.32
   9   9   4    3.59    0.35
   9  -9  -4    3.58    0.41
  -9  -9   4    3.19    0.31
 -10   9   4   34.83    1.59
  10   9  -4   34.66    1.60
  10   9   4   35.40    1.62
 -10   9  -4   35.28    1.82
 -10  -9   4   35.65    1.62
  10  -9  -4   34.45    1.66
  11   9  -4    7.65    0.49
 -11   9   4    7.06    0.48
  11  -9  -4    7.91    0.58
  11   9   4    8.43    0.52
 -11   9  -4    7.76    0.51
 -11  -9   4    7.92    0.50
   0  10   4   24.98    1.12
   0  10  -4   24.30    1.28
   1  10  -4   23.68    1.02
   1  10  -4   21.99    1.20
  -1  10   4   23.51    1.04
   1  10   4   22.84    1.04
  -1  10  -4   22.23    1.19
   2  10  -4    5.94    0.39
   2  10  -4    6.25    0.31
   2  10  -4    5.94    0.43
  -2  10   4    5.83    0.34
   2  10   4    6.05    0.34
  -2  10  -4    6.16    0.38
   3  10  -4   38.54    1.61
   3  10  -4   35.78    1.90
   3  10  -4   36.27    1.88
  -3  10   4   37.17    1.63
  -3  10  -4   34.65    1.86
   3  10   4   35.29    1.63
   4  10  -4    4.56    0.25
  -4  10   4    4.67    0.29
   4  10  -4    3.87    0.39
  -4  10  -4    3.30    0.29
   4  10   4    3.71    0.30
  -5  10   4    2.06    0.24
   5  10  -4    1.99    0.21
   5  10  -4    2.24    0.27
  -5  10  -4    1.73    0.22
   5  10   4    1.72    0.20
   5 -10  -4    1.80    0.26
  -6  10   4    1.17    0.18
   6  10  -4    1.17    0.25
   6  10  -4    1.11    0.17
  -6  10  -4    0.76    0.15
   6  10   4    0.65    0.18
   6 -10  -4    0.81    0.24
   7 -10   4   27.37    1.27
  -7  10   4   28.26    1.25
   7  10  -4   27.17    1.25
  -7  10  -4   27.12    1.42
   7 -10  -4   26.55    1.30
   7  10   4   27.14    1.26
   8  10  -4    2.92    0.29
  -8  10   4    3.27    0.28
  -8  10  -4    3.09    0.30
   8  10   4    2.91    0.33
   8 -10  -4    3.10    0.36
  -9  10   4    1.75    0.23
   9  10  -4    1.55    0.24
   9  10   4    1.91    0.27
  -9  10  -4    1.69    0.21
   9 -10  -4    1.77    0.32
  10  10  -4    0.25    0.24
 -10  10   4    0.21    0.22
  10 -10  -4    0.26    0.30
  10  10   4    0.17    0.26
 -10  10  -4    0.29    0.18
 -11  10   4    5.08    0.38
  11  10  -4    5.02    0.42
 -11  10  -4    4.44    0.39
  11 -10  -4    4.11    0.50
  11  10   4    4.67    0.41
   0  11  -4   24.70    1.33
   0  11   4   26.22    1.16
  -1  11   4   16.40    0.81
   1  11  -4   16.76    0.78
   1  11  -4   15.83    0.93
  -1  11  -4   18.02    0.93
   1  11   4   19.30    0.81
   2  11  -4    8.45    0.55
  -2  11   4    9.37    0.48
   2  11  -4   10.04    0.45
   2  11  -4    9.68    0.59
   2  11   4    9.34    0.49
  -2  11  -4    9.07    0.54
   3  11  -4    7.24    0.35
   3  11  -4    7.19    0.51
  -3  11   4    6.82    0.38
   3  11   4    6.38    0.39
  -3  11  -4    6.13    0.42
   4  11  -4   44.06    2.32
   4  11  -4   45.40    1.96
  -4  11   4   44.55    1.97
   4  11   4   44.57    1.98
  -4  11  -4   42.43    2.26
  -5  11   4   20.67    0.99
   5  11  -4   20.97    0.97
   5  11  -4   20.70    1.20
   5  11   4   22.70    1.00
  -5  11  -4   21.30    1.12
  -6  11   4    5.69    0.37
   6  11  -4    5.13    0.52
   6  11  -4    5.57    0.35
   6 -11  -4    5.50    0.46
  -6  11  -4    5.75    0.39
   6  11   4    6.09    0.38
  -7  11   4    2.12    0.26
   7  11  -4    2.21    0.23
   7 -11  -4    2.63    0.32
   7  11   4    2.41    0.26
  -7  11  -4    2.62    0.29
   8  11  -4   13.98    0.71
  -8  11   4   14.74    0.71
  -8  11  -4   14.54    0.80
   8  11   4   14.84    0.74
   8 -11  -4   13.81    0.78
  -9  11   4   10.06    0.56
   9  11  -4   10.33    0.57
   9 -11  -4   10.09    0.66
  -9  11  -4   10.33    0.62
   9  11   4   10.71    0.59
 -10  11   4    4.33    0.35
  10  11  -4    4.60    0.37
  10  11   4    5.16    0.42
 -10  11  -4    4.66    0.38
  10 -11  -4    4.09    0.50
   0  12   4   37.87    1.66
   0  12  -4   35.77    1.90
  -1  12   4   10.79    0.53
   1  12  -4   11.04    0.61
  -1  12  -4    9.35    0.60
   1  12   4   10.16    0.53
   2  12  -4   38.21    1.82
  -2  12   4   34.81    1.55
   2  12  -4   35.41    1.53
   2  12  -4   30.26    1.79
  -2  12  -4   33.74    1.78
   2  12   4   34.38    1.56
   3  12  -4    6.34    0.34
   3  12  -4    6.93    0.52
  -3  12   4    5.83    0.37
   3  12   4    6.22    0.39
  -3  12  -4    6.40    0.42
   4  12  -4   24.80    1.33
   4  12  -4   23.91    1.08
  -4  12   4   23.86    1.10
   4  12   4   23.62    1.11
  -4  12  -4   23.12    1.25
   5  12  -4   18.15    1.04
  -5  12   4   17.77    0.83
   5  12  -4   18.05    0.82
  -5  12  -4   16.87    0.95
   5  12   4   16.97    0.85
  -6  12   4    5.97    0.38
   6  12  -4    5.87    0.36
   6  12   4    5.99    0.39
   6 -12  -4    5.64    0.46
  -6  12  -4    5.86    0.41
   7  12  -4    3.66    0.32
  -7  12   4    3.64    0.32
  -7  12  -4    3.68    0.34
   7  12   4    3.98    0.35
   7 -12  -4    3.79    0.44
  -8  12   4    4.73    0.34
   8  12  -4    4.22    0.36
   8  12   4    4.51    0.38
  -8  12  -4    4.27    0.37
   8 -12  -4    3.93    0.47
   9  12  -4   18.47    0.88
  -9  12  -4   17.49    0.99
   9 -12  -4   17.20    0.97
   9  12   4   19.29    0.91
  10  12  -4    1.25    0.26
  10 -12  -4    1.03    0.36
  10  12   4    1.16    0.30
   0  13   4   12.25    0.60
   0  13  -4   11.39    0.68
  -1  13   4    3.14    0.28
  -1  13  -4    2.96    0.30
   1  13   4    3.23    0.29
  -2  13   4    9.08    0.49
   2  13  -4   10.87    0.63
  -2  13  -4    8.36    0.56
   2  13   4    8.99    0.50
   3  13  -4    7.19    0.55
  -3  13   4    6.08    0.39
   3  13   4    6.65    0.41
  -3  13  -4    6.65    0.44
   4  13  -4   10.22    0.51
  -4  13   4    9.99    0.53
   4  13  -4   10.63    0.71
   4  13   4   10.17    0.55
  -4  13  -4    9.50    0.60
   5  13  -4    1.23    0.18
  -5  13   4    1.26    0.21
   5  13  -4    1.11    0.31
   5  13   4    0.76    0.23
  -5  13  -4    0.77    0.18
   6  13  -4    8.74    0.46
  -6  13   4    8.81    0.48
  -6  13  -4    7.85    0.52
   6  13   4    8.33    0.50
   6 -13  -4    7.48    0.58
   7  13  -4    3.59    0.32
  -7  13   4    3.95    0.34
  -7  13  -4    3.89    0.35
   7  13   4    4.21    0.37
   7 -13  -4    3.64    0.41
   8  13  -4    7.45    0.47
  -8  13   4    8.06    0.47
   8  13   4    8.38    0.51
   8 -13  -4    7.78    0.60
  -8  13  -4    7.72    0.51
   9  13  -4    0.03    0.22
   9 -13  -4    0.13    0.34
   9  13   4    0.19    0.28
   0  14   4    0.84    0.21
  -1  14   4   37.46    1.61
   1  14   4   36.12    1.62
  -1  14  -4   33.00    1.85
  -2  14   4    3.29    0.29
   2  14  -4    4.35    0.43
   2  14   4    2.74    0.33
  -2  14  -4    2.51    0.33
  -3  14   4   13.36    0.59
  -3  14  -4   10.26    0.67
   3  14   4   10.85    0.60
  -4  14   4    2.04    0.24
   4  14  -4    2.01    0.33
  -4  14  -4    1.54    0.22
   4  14   4    1.76    0.27
  -5  14   4   19.18    0.92
   5  14  -4   22.06    1.16
  -5  14  -4   17.85    1.04
   5  14   4   18.73    0.93
  -6  14   4   12.92    0.60
   6  14   4   11.57    0.63
   6 -14  -4   10.27    0.71
  -6  14  -4   10.67    0.67
   7  14  -4    4.18    0.33
  -7  14   4    3.97    0.34
   7 -14  -4    3.13    0.40
   7  14   4    3.83    0.38
  -7  14  -4    2.99    0.35
   8  14  -4    0.08    0.22
   8 -14  -4   -0.06    0.35
   8  14   4   -0.19    0.27
   0  15   4    4.75    0.36
  -1  15   4    2.22    0.25
   1  15  -4    2.32    0.29
   1  15   4    1.55    0.25
  -2  15   4    1.46    0.24
   2  15  -4    1.65    0.29
  -2  15  -4    0.94    0.22
   2  15   4    0.80    0.25
   3  15  -4    1.16    0.30
  -3  15   4    0.95    0.23
   3  15   4    0.78    0.25
  -3  15  -4    0.63    0.21
  -4  15   4    6.48    0.41
   4  15  -4    6.74    0.59
  -4  15  -4    6.01    0.46
   4  15   4    6.47    0.44
  -5  15   4    2.56    0.30
   5  15   4    3.12    0.37
  -5  15  -4    2.61    0.33
  -6  15   4    0.87    0.24
   6 -15  -4    1.07    0.37
  -6  15  -4    1.15    0.22
   6  15   4    1.28    0.28
   0  16   4    7.69    0.48
  -1  16   4    7.13    0.47
   1  16  -4    8.64    0.58
   1  16   4    7.14    0.48
  -2  16   4    6.62    0.46
   2  16  -4    8.16    0.60
   2  16   4    7.64    0.48
   3  16  -4   12.01    0.77
  -3  16   4   10.43    0.57
   3  16   4    9.53    0.60
  -4  16   4    5.44    0.39
   4  16  -4    5.48    0.57
  -4  16  -4    4.68    0.42
   4  16   4    5.21    0.42
  -1  17   4    0.53    0.25
   1  17   4    0.61    0.27
   0   0   5    0.09    0.03
   0   0  -5    0.00    0.03
   0   0  -5    0.03    0.05
   1   0   5   35.80    1.49
   1   0  -5   32.08    1.58
  -1   0   5   31.33    1.50
   1   0  -5   36.33    1.50
  -1   0  -5   33.31    1.72
   1   0  -5   34.02    1.73
  -1   0  -5   35.69    1.58
   2   0   5    7.20    0.31
  -2   0  -5    6.89    0.35
   2   0  -5    6.98    0.32
  -2   0  -5    6.67    0.35
  -2   0   5    6.50    0.32
  -3   0  -5    2.57    0.15
   3   0  -5    2.58    0.18
   3   0  -5    2.65    0.16
   3   0   5    2.68    0.14
  -3   0  -5    2.49    0.17
  -3   0   5    2.22    0.15
   4   0  -5   85.00    4.30
   4   0   5   86.08    3.74
  -4   0   5   82.87    3.74
   4   0  -5   84.50    4.31
  -4   0  -5   86.76    3.94
   4   0  -5   85.81    3.75
  -5   0  -5    6.09    0.34
   5   0   5    6.17    0.31
  -5   0   5    5.55    0.30
   5   0  -5    6.02    0.32
   5   0  -5    6.74    0.37
  -6   0   5    0.37    0.10
   6   0  -5    0.32    0.11
   6   0   5    0.34    0.09
  -6   0  -5    0.25    0.11
   6   0  -5    0.38    0.11
   7   0  -5   14.00    0.69
   7   0   5   14.43    0.67
   7   0  -5   15.18    0.78
  -7   0  -5   14.11    0.71
  -7   0   5   13.19    0.67
   8   0  -5  110.97    4.87
  -8   0   5  110.23    4.85
   8   0   5  111.41    4.86
  -8   0  -5  108.60    5.11
  -9   0  -5    0.87    0.18
   9   0   5    1.03    0.17
  -9   0   5    1.01    0.16
   9   0  -5    0.81    0.20
  10   0   5    2.26    0.23
 -10   0   5    2.20    0.26
 -10   0  -5    2.34    0.28
  10   0  -5    2.02    0.25
  11   0   5   28.77    1.32
 -11   0   5   27.70    1.30
  11   0  -5   27.79    1.32
 -11   0  -5   28.48    1.37
  12   0   5   29.16    1.38
 -12   0  -5   29.93    1.43
 -12   0   5   29.28    1.36
  12   0  -5   29.07    1.39
 -13   0  -5    0.50    0.26
  13   0   5    0.49    0.25
  13   0  -5    0.16    0.28
 -13   0   5    0.27    0.25
   0   1  -5    6.71    0.37
   0   1  -5    7.17    0.35
   0  -1  -5    7.49    0.33
   0  -1  -5    7.24    0.38
   0   1   5    6.90    0.33
   0  -1  -5    7.31    0.35
   0   1  -5    7.49    0.37
   1   1  -5   44.07    2.23
  -1  -1  -5   45.21    2.05
  -1   1   5   41.78    1.94
  -1  -1  -5   44.94    1.94
   1   1  -5   43.58    2.05
  -1  -1  -5   48.38    1.94
   1   1  -5   45.41    2.23
  -1  -1  -5   41.56    2.23
   1  -1  -5   43.41    2.04
   1  -1  -5   38.28    2.24
  -1  -1   5   44.01    1.94
  -1   1  -5   45.08    2.05
   1  -1  -5   46.75    1.94
   1   1   5   46.69    1.94
   2   1  -5   67.32    3.40
  -2  -1  -5   65.56    3.11
  -2   1   5   62.09    2.95
  -2  -1  -5   62.22    3.39
   2   1  -5   69.73    2.95
   2   1  -5   66.09    3.39
   2   1   5   72.22    2.95
   2  -1  -5   65.13    3.40
   2  -1  -5   70.88    2.96
  -2  -1   5   67.86    2.95
  -2   1  -5   70.68    3.11
  -3  -1  -5   50.65    2.60
   3  -1   5   54.27    2.26
   3   1  -5   52.52    2.61
   3   1  -5   54.49    2.27
   3   1  -5   51.88    2.61
  -3   1   5   49.27    2.27
  -3  -1  -5   51.47    2.39
  -3   1  -5   50.47    2.39
  -3  -1   5   49.31    2.27
   3  -1  -5   52.43    2.62
   3   1   5   51.31    2.27
   3  -1  -5   50.71    2.27
  -4  -1  -5   10.19    0.57
   4   1  -5   10.73    0.54
   4   1  -5   11.10    0.62
   4  -1   5   11.04    0.53
  -4   1   5    9.99    0.53
  -4  -1  -5   10.50    0.60
   4   1  -5   10.71    0.61
  -4   1  -5   13.06    0.57
   4   1   5   13.41    0.54
  -4  -1   5   12.33    0.53
   4  -1  -5   13.57    0.63
   4  -1  -5   13.23    0.55
  -5  -1  -5   82.32    4.15
  -5  -1  -5   82.16    3.80
  -5   1   5   79.96    3.61
   5   1  -5   83.03    4.16
   5   1  -5   86.75    4.15
   5   1  -5   83.65    3.62
   5  -1   5   83.81    3.61
   5  -1  -5   81.65    3.62
  -5  -1   5   78.31    3.61
  -5   1  -5   77.94    3.80
   5  -1  -5   84.28    4.16
   5   1   5   81.67    3.61
   6   1  -5    9.40    0.48
   6  -1   5    9.84    0.46
  -6   1   5    9.17    0.46
   6   1  -5    9.80    0.54
  -6  -1   5    9.00    0.46
   6  -1  -5    9.58    0.48
   6   1   5    9.52    0.46
   6  -1  -5   10.20    0.55
  -6   1  -5    9.03    0.49
   7   1  -5   41.80    2.06
   7  -1   5   42.61    1.78
   7   1  -5   42.53    1.79
  -7   1   5   42.61    1.78
   7  -1  -5   37.13    1.79
  -7  -1   5   37.62    1.77
   7   1   5   38.07    1.78
   7  -1  -5   38.88    2.06
  -7   1  -5   37.55    1.87
   8   1  -5    9.44    0.47
   8  -1   5    9.65    0.46
  -8   1   5    9.07    0.44
  -8   1  -5    7.85    0.46
  -8  -1   5    7.63    0.43
   8  -1  -5    8.05    0.47
   8   1   5    8.13    0.45
   9  -1   5   28.39    1.24
  -9   1   5   26.86    1.22
   9   1  -5   27.25    1.25
  -9  -1   5   26.35    1.22
  -9   1  -5   25.94    1.29
   9   1   5   26.27    1.23
   9  -1  -5   26.67    1.25
  10  -1   5    2.32    0.23
 -10   1   5    2.31    0.24
  10   1  -5    2.04    0.25
  10   1   5    2.39    0.23
  10  -1  -5    2.03    0.25
 -10  -1   5    2.21    0.27
 -10   1  -5    2.02    0.24
  11   1  -5   12.60    0.67
 -11   1   5   13.18    0.64
  11  -1   5   12.46    0.66
 -11  -1   5   12.08    0.64
 -11   1  -5   12.50    0.67
  11  -1  -5   11.97    0.68
  11   1   5   12.37    0.66
  12   1  -5    1.98    0.30
 -12  -1  -5    1.98    0.28
  12  -1   5    2.16    0.28
 -12   1   5    1.84    0.26
 -12  -1   5    2.34    0.27
  12  -1  -5    2.73    0.32
 -12   1  -5    2.66    0.32
  12   1   5    2.66    0.29
 -13  -1  -5    2.05    0.30
  13  -1   5    1.93    0.29
 -13   1   5    1.89    0.27
  13   1  -5    1.99    0.31
 -13   1  -5    1.69    0.30
 -13  -1   5    2.02    0.28
  13   1   5    2.17    0.30
  13  -1  -5    1.64    0.32
   0  -2  -5    4.19    0.21
   0   2  -5    3.99    0.22
   0   2   5    3.88    0.20
   0  -2  -5    4.01    0.23
   0  -2  -5    4.17    0.20
   1   2  -5   26.49    1.31
  -1   2   5   24.95    1.14
   1   2  -5   25.46    1.31
  -1  -2  -5   25.09    1.32
  -1  -2  -5   26.51    1.21
  -1  -2   5   26.11    1.14
  -1   2  -5   25.78    1.21
   1  -2  -5   26.37    1.15
   1  -2  -5   25.15    1.20
   1  -2  -5   26.00    1.32
   1   2   5   25.84    1.14
  -2  -2  -5   12.13    0.68
   2   2  -5   12.05    0.68
  -2   2   5   11.91    0.59
   2   2  -5   12.88    0.59
  -2  -2  -5   12.64    0.63
   2   2  -5   12.81    0.68
  -2  -2   5   13.69    0.59
  -2   2  -5   13.96    0.63
   2  -2  -5   14.26    0.60
   2  -2  -5   13.75    0.69
   2   2   5   14.62    0.59
   3   2  -5   54.08    2.59
  -3  -2  -5   51.32    2.38
   3   2  -5   53.58    2.25
   3   2  -5   52.58    2.59
  -3  -2  -5   52.05    2.59
  -3   2   5   49.57    2.25
   3   2   5   50.54    2.25
   3  -2  -5   49.88    2.26
   3  -2  -5   47.87    2.60
  -3  -2   5   49.73    2.25
  -3   2  -5   51.31    2.37
   4  -2   5   23.85    1.01
  -4   2   5   22.63    1.01
   4   2  -5   23.71    1.02
   4   2  -5   23.58    1.17
   4   2  -5   22.43    1.17
  -4  -2  -5   22.54    1.16
   4   2   5   23.01    1.02
   4  -2  -5   21.91    1.18
  -4  -2   5   21.26    1.01
  -4   2  -5   22.08    1.07
   4  -2  -5   22.68    1.03
  -5   2   5    8.70    0.43
   5   2  -5    9.61    0.50
   5   2  -5    9.54    0.45
   5  -2   5   10.02    0.43
   5   2  -5    9.99    0.52
  -5  -2  -5    8.91    0.49
   5  -2  -5    8.76    0.45
   5   2   5    9.20    0.44
   5  -2  -5    9.03    0.51
  -5  -2   5    8.37    0.44
  -5   2  -5    8.65    0.47
   6   2  -5   56.67    2.51
   6   2  -5   56.23    2.89
  -6   2   5   54.81    2.51
  -6  -2  -5   54.26    2.88
   6   2  -5   55.38    2.88
   6  -2   5   58.28    2.51
   6   2   5   58.78    2.51
  -6  -2   5   56.47    2.50
   6  -2  -5   58.73    2.90
  -6   2  -5   56.69    2.64
   6  -2  -5   57.72    2.52
  -7   2   5   42.76    1.93
   7   2  -5   43.29    2.24
   7  -2   5   44.16    1.94
   7   2  -5   42.80    1.94
  -7  -2  -5   42.09    2.22
  -7  -2   5   42.96    1.93
   7  -2  -5   43.08    1.95
  -7   2  -5   43.25    2.03
   7  -2  -5   45.43    2.24
   7   2   5   44.67    1.94
  -8   2   5   17.15    0.78
   8  -2   5   17.40    0.78
   8   2  -5   17.55    0.80
  -8   2  -5   15.84    0.81
   8  -2  -5   16.31    0.80
   8   2   5   15.49    0.78
  -8  -2   5   15.61    0.77
   9  -2   5   19.25    0.93
   9   2  -5   19.71    0.95
  -9   2   5   19.31    0.92
   9  -2  -5   20.59    0.96
   9   2   5   20.28    0.94
  -9  -2   5   19.96    0.92
  -9   2  -5   19.84    0.97
 -10   2   5   28.93    1.33
  10   2  -5   28.88    1.36
  10  -2   5   29.82    1.35
 -10  -2   5   28.99    1.33
 -10   2  -5   28.74    1.40
  10  -2  -5   29.47    1.37
  10   2   5   29.50    1.35
 -11   2   5   19.20    0.89
  11  -2   5   19.21    0.91
  11   2  -5   18.80    0.92
  11  -2  -5   17.17    0.91
 -11  -2   5   17.73    0.88
 -11   2  -5   18.12    0.92
  11   2   5   18.52    0.90
  12   2  -5    7.46    0.51
 -12   2   5    7.80    0.47
  12  -2   5    7.60    0.50
  12  -2  -5    7.49    0.51
  12   2   5    7.48    0.49
 -12   2  -5    7.70    0.50
 -12  -2   5    7.60    0.47
 -13  -2  -5   14.40    0.83
 -13   2   5   14.58    0.77
  13   2  -5   14.65    0.80
  13   2   5   14.29    0.79
 -13   2  -5   16.10    0.81
  13  -2  -5   14.48    0.82
 -13  -2   5   15.37    0.77
   0   3  -5    5.03    0.26
   0  -3  -5    4.73    0.28
   0   3   5    4.62    0.24
   0  -3  -5    5.31    0.25
   1   3  -5   38.88    1.92
  -1  -3  -5   37.39    1.93
  -1  -3  -5   38.94    1.76
   1   3  -5   36.66    1.92
  -1   3   5   35.53    1.67
   1   3   5   37.64    1.67
  -1  -3   5   38.85    1.67
   1  -3  -5   36.69    1.93
   1  -3  -5   38.13    1.76
  -1   3  -5   39.43    1.76
   1  -3  -5   39.14    1.68
  -2   3   5   65.87    3.01
  -2  -3  -5   67.24    3.46
  -2  -3  -5   68.90    3.17
   2   3  -5   68.44    3.00
   2   3  -5   71.04    3.46
   2   3  -5   68.37    3.46
   2   3   5   70.36    3.01
  -2  -3   5   69.01    3.00
  -2   3  -5   70.04    3.17
   2  -3  -5   69.55    3.02
   2  -3  -5   65.18    3.47
   3   3  -5   34.36    1.72
  -3   3   5   32.94    1.49
   3   3  -5   35.56    1.49
   3   3  -5   34.33    1.71
  -3  -3  -5   34.05    1.58
  -3  -3  -5   34.99    1.71
   3   3   5   33.62    1.49
  -3   3  -5   33.35    1.57
   3  -3  -5   32.55    1.50
  -3  -3   5   31.93    1.48
   3  -3  -5   32.00    1.72
   4   3  -5   15.51    0.89
   4  -3   5   16.54    0.76
  -4   3   5   15.03    0.77
   4   3  -5   14.80    0.88
   4   3  -5   15.52    0.77
  -4  -3  -5   14.88    0.88
   4   3   5   19.39    0.78
   4  -3  -5   19.46    0.79
  -4   3  -5   19.25    0.82
   4  -3  -5   18.82    0.90
  -4  -3   5   18.84    0.77
  -5  -3  -5   17.54    0.90
   5   3  -5   17.33    0.90
   5   3  -5   18.85    0.92
  -5   3   5   17.22    0.79
   5   3  -5   18.03    0.79
   5  -3   5   19.03    0.78
   5  -3  -5   17.14    0.92
   5   3   5   16.38    0.79
  -5  -3   5   15.68    0.78
   5  -3  -5   15.88    0.80
  -5   3  -5   16.73    0.83
   6   3  -5   35.53    1.92
   6   3  -5   35.94    1.93
  -6   3   5   35.96    1.67
  -6  -3  -5   36.09    1.91
   6   3  -5   36.09    1.67
   6  -3   5   37.94    1.66
   6  -3  -5   39.93    1.93
   6   3   5   39.28    1.68
   6  -3  -5   39.58    1.69
  -6   3  -5   38.86    1.75
  -6  -3   5   36.73    1.66
  -7  -3  -5   41.93    2.10
   7   3  -5   40.68    1.84
   7  -3   5   41.63    1.83
   7   3  -5   45.58    2.13
  -7   3   5   39.60    1.83
  -7   3  -5   40.40    1.92
   7   3   5   40.55    1.84
  -7  -3   5   38.10    1.83
   7  -3  -5   40.93    1.85
  -8  -3  -5   18.09    1.01
  -8   3   5   18.72    0.88
   8   3  -5   18.58    0.90
   8  -3   5   18.88    0.89
   8   3   5   19.28    0.90
   8  -3  -5   19.68    0.91
  -8   3  -5   20.40    0.93
  -8  -3   5   19.46    0.89
   9   3  -5   10.71    0.56
  -9   3   5   11.49    0.54
   9  -3   5   11.07    0.55
   9   3   5   10.16    0.55
  -9   3  -5    9.71    0.56
  -9  -3   5   10.49    0.54
   9  -3  -5    9.89    0.58
 -10   3   5    9.78    0.51
  10   3  -5    9.53    0.54
  10  -3   5    9.79    0.53
 -10  -3   5    9.41    0.52
  10  -3  -5    9.34    0.56
 -10   3  -5    9.57    0.54
  10   3   5    9.89    0.54
  11  -3   5    4.11    0.35
 -11   3   5    3.72    0.32
  11   3  -5    3.76    0.36
  11  -3  -5    3.40    0.38
 -11   3  -5    3.74    0.34
 -11  -3   5    3.34    0.30
  11   3   5    3.44    0.34
  12   3  -5    1.09    0.26
 -12   3   5    1.28    0.24
  12  -3   5    1.14    0.26
  12  -3  -5    1.65    0.30
 -12  -3   5    1.68    0.25
  12   3   5    1.84    0.27
 -12   3  -5    1.62    0.26
  13   3  -5    0.17    0.28
  13  -3   5    0.38    0.26
 -13   3   5   -0.07    0.24
 -13   3  -5    0.36    0.25
  13   3   5    0.24    0.26
  13  -3  -5    0.18    0.28
 -13  -3   5    0.28    0.25
   0   4  -5    2.66    0.17
   0  -4  -5    3.12    0.17
   0   4   5    2.69    0.17
   0   4  -5    2.83    0.17
   0   4  -5    2.93    0.19
   0  -4   5    3.11    0.14
   0  -4  -5    2.74    0.20
  -1  -4  -5   21.70    0.99
  -1   4   5   19.54    0.94
  -1  -4  -5   18.73    1.08
   1   4  -5   19.50    1.07
   1   4  -5   20.33    1.08
  -1   4  -5   21.69    0.99
   1   4   5   21.42    0.94
  -1  -4   5   22.79    0.93
   1  -4  -5   22.12    1.09
   1  -4  -5   22.85    0.98
  -2  -4  -5   83.22    4.09
   2   4  -5   84.84    4.09
   2   4  -5   81.01    4.08
  -2   4   5   79.32    3.55
  -2  -4  -5   82.98    3.75
   2   4  -5   79.08    3.54
  -2  -4   5   81.78    3.55
   2  -4  -5   80.71    3.56
  -2   4  -5   79.15    3.74
   2   4   5   79.67    3.56
   2  -4  -5   79.53    4.10
   2  -4  -5   79.72    3.73
   3   4  -5    7.79    0.46
   3   4  -5    8.38    0.39
  -3   4   5    8.18    0.40
   3   4  -5    7.91    0.47
  -3  -4  -5    7.70    0.46
  -3  -4   5    9.32    0.40
   3   4   5    9.02    0.41
   3  -4  -5    9.26    0.42
   3  -4  -5    8.18    0.47
  -3   4  -5    9.13    0.43
   4   4  -5    1.94    0.18
   4   4  -5    2.04    0.21
  -4   4   5    1.93    0.17
  -4  -4  -5    1.85    0.19
   4   4  -5    1.94    0.16
  -4  -4   5    2.92    0.17
   4  -4  -5    2.66    0.19
   4   4   5    2.77    0.17
   4  -4  -5    2.89    0.21
  -4   4  -5    2.51    0.16
  -4   4  -5    2.85    0.19
   5   4  -5   28.04    1.46
   5   4  -5   30.16    1.48
  -5  -4  -5   27.41    1.46
  -5   4   5   26.75    1.27
   5   4  -5   28.58    1.27
   5  -4   5   29.49    1.26
  -5   4  -5   29.20    1.33
   5   4   5   28.94    1.28
  -5  -4   5   27.29    1.27
   5  -4  -5   30.00    1.48
  -5   4  -5   27.03    1.45
   5  -4  -5   28.04    1.29
   6  -4   5   78.96    3.15
   6   4  -5   74.80    3.16
  -6   4   5   72.83    3.15
  -6  -4  -5   67.39    3.62
   6   4  -5   78.41    3.64
  -6  -4   5   67.15    3.15
   6  -4  -5   72.67    3.64
   6  -4  -5   67.73    3.17
   6   4   5   70.84    3.16
  -6   4  -5   65.62    3.61
  -6   4  -5   69.53    3.31
   7   4  -5    1.07    0.17
   7   4  -5    0.60    0.15
  -7   4   5    0.73    0.14
   7  -4   5    0.72    0.12
  -7  -4  -5    0.68    0.13
  -7   4  -5    0.71    0.14
  -7   4  -5    0.49    0.10
  -7  -4   5    0.68    0.13
   7   4   5    0.63    0.14
   7  -4  -5    0.77    0.16
   8  -4   5   16.54    0.77
  -8  -4  -5   16.10    0.88
   8   4  -5   16.11    0.78
  -8   4   5   16.48    0.76
   8   4   5   16.29    0.78
  -8  -4   5   15.75    0.77
  -8   4  -5   16.36    0.80
   8  -4  -5   16.54    0.80
   9   4  -5   11.77    0.63
  -9  -4  -5   12.44    0.69
   9  -4   5   12.88    0.63
  -9   4   5   11.95    0.61
   9   4   5   12.32    0.62
  -9   4  -5   12.42    0.64
  -9  -4   5   12.55    0.61
   9  -4  -5   12.07    0.65
  10  -4   5   33.41    1.51
 -10   4   5   33.79    1.49
  10   4  -5   33.30    1.51
  10  -4  -5   32.06    1.53
 -10  -4   5   31.70    1.49
  10   4   5   32.92    1.51
 -10   4  -5   32.45    1.56
  11  -4   5    5.04    0.39
 -11   4   5    5.17    0.35
  11   4  -5    4.34    0.39
 -11  -4   5    4.53    0.36
  11  -4  -5    4.18    0.39
 -11   4  -5    4.74    0.36
  11   4   5    4.34    0.38
  12   4  -5   11.32    0.64
 -12   4   5   11.93    0.62
  12  -4   5   12.44    0.65
  12   4   5   10.64    0.64
  12  -4  -5   10.72    0.67
 -12   4  -5   11.48    0.63
 -12  -4   5   10.84    0.61
  13   4  -5    2.56    0.34
 -13   4   5    2.29    0.30
  13  -4  -5    2.53    0.37
 -13  -4   5    2.72    0.31
  13   4   5    2.76    0.32
   0   5   5  102.35    4.73
   0  -5  -5  109.81    5.44
   0   5  -5  105.34    5.43
   0   5  -5  108.03    5.43
   0  -5   5  106.10    4.72
   0  -5  -5  115.31    4.97
   1   5  -5   48.26    2.39
  -1  -5  -5   49.02    2.40
  -1   5   5   47.18    2.08
   1   5  -5   48.47    2.39
   1  -5   5   45.53    2.07
  -1  -5  -5   49.44    2.19
   1  -5  -5   47.06    2.18
  -1  -5   5   45.69    2.07
  -1   5  -5   48.28    2.38
  -1   5  -5   44.34    2.38
  -1   5  -5   47.80    2.19
   1  -5  -5   46.87    2.40
   1   5   5   44.59    2.08
   2   5  -5    5.80    0.32
   2   5  -5    6.23    0.33
   2   5  -5    5.57    0.26
  -2   5   5    5.59    0.28
  -2  -5  -5    5.63    0.31
  -2  -5  -5    5.41    0.33
   2  -5  -5    5.44    0.34
  -2   5  -5    5.53    0.30
  -2  -5   5    5.70    0.27
   2   5   5    5.47    0.29
   2  -5  -5    5.64    0.28
   3   5  -5   61.12    3.17
   3   5  -5   63.05    2.75
  -3  -5  -5   63.51    3.18
  -3   5   5   61.03    2.76
   3   5  -5   63.58    3.18
   3  -5  -5   64.67    3.19
   3  -5  -5   62.43    2.77
   3   5   5   60.82    2.76
  -3  -5   5   62.17    2.75
  -3   5  -5   64.19    2.90
   4   5  -5  106.75    5.44
  -4   5   5  101.25    4.73
  -4  -5  -5  108.30    5.44
   4   5  -5  107.62    4.72
   4   5  -5  113.37    5.45
   4  -5  -5  107.39    4.74
   4   5   5  108.39    4.73
  -4   5  -5  111.07    4.97
  -4  -5   5  105.24    4.73
  -4   5  -5  102.76    5.42
   4  -5  -5  112.84    5.45
   5   5  -5   36.67    1.83
  -5   5   5   33.90    1.57
   5   5  -5   34.52    1.81
   5   5  -5   36.33    1.57
  -5  -5  -5   33.73    1.81
  -5   5  -5   34.05    1.79
  -5   5  -5   37.04    1.65
  -5  -5   5   33.90    1.57
   5  -5  -5   34.61    1.59
   5  -5  -5   38.15    1.82
   5   5   5   35.23    1.58
   6   5  -5   27.63    1.39
   6   5  -5   26.06    1.19
  -6   5   5   25.92    1.19
   6  -5   5   27.99    1.19
  -6  -5  -5   25.66    1.37
   6   5  -5   25.01    1.37
   6  -5  -5   26.14    1.21
   6   5   5   26.66    1.20
  -6   5  -5   25.53    1.35
  -6  -5   5   26.08    1.19
  -6   5  -5   26.85    1.25
  -7  -5  -5   22.80    1.24
   7  -5   5   24.33    1.08
  -7   5   5   22.85    1.07
   7   5  -5   23.11    1.08
   7   5  -5   23.85    1.26
  -7   5  -5   24.83    1.13
   7  -5  -5   23.47    1.10
   7   5   5   24.19    1.09
  -7  -5   5   24.13    1.08
  -7   5  -5   22.31    1.22
  -8   5   5   15.65    0.76
   8   5  -5   15.01    0.76
  -8  -5  -5   16.66    0.87
   8  -5   5   16.26    0.76
   8   5   5   15.99    0.77
  -8  -5   5   15.48    0.76
  -8   5  -5   16.81    0.79
   8  -5  -5   15.74    0.79
  -8   5  -5   15.54    0.85
   9  -5   5   12.43    0.62
  -9   5   5   12.30    0.60
   9   5  -5   11.48    0.62
  -9  -5  -5   11.37    0.68
  -9  -5   5   11.54    0.60
   9  -5  -5   12.07    0.65
   9   5   5   12.11    0.61
  -9   5  -5   12.21    0.62
 -10  -5  -5    3.74    0.34
  10  -5   5    4.14    0.36
  10   5  -5    3.50    0.34
 -10   5   5    4.24    0.31
  10  -5  -5    3.40    0.38
  10   5   5    3.45    0.34
 -10  -5   5    3.66    0.32
 -10   5  -5    3.63    0.33
  11   5  -5    1.94    0.28
 -11   5   5    1.87    0.25
  11  -5   5    2.19    0.26
  11   5   5    2.20    0.27
 -11  -5   5    1.98    0.25
 -11   5  -5    2.28    0.28
  11  -5  -5    2.02    0.29
 -12   5   5    1.06    0.24
  12   5  -5    1.04    0.28
 -12  -5   5    1.05    0.23
  12  -5  -5    1.03    0.30
  12   5   5    1.05    0.27
  13   5  -5    6.71    0.50
 -13   5   5    7.14    0.45
 -13  -5   5    6.38    0.47
  13  -5  -5    6.06    0.54
  13   5   5    6.28    0.50
   0  -6  -5  163.18    7.68
   0   6  -5  148.39    7.66
   0   6  -5  146.29    7.67
   0  -6   5  146.33    6.66
   0  -6  -5  160.70    7.01
   0   6   5  148.98    6.67
   1   6  -5    4.98    0.29
   1   6  -5    5.28    0.31
  -1  -6  -5    5.45    0.31
  -1   6   5    5.19    0.27
  -1  -6  -5    5.35    0.29
   1   6   5    4.62    0.27
  -1  -6   5    4.93    0.25
   1  -6  -5    5.04    0.26
   1  -6  -5    5.21    0.32
  -1   6  -5    4.94    0.28
   2   6  -5   16.55    0.84
  -2   6   5   16.42    0.73
   2   6  -5   16.66    0.71
  -2  -6  -5   17.09    0.85
   2   6  -5   17.52    0.85
  -2   6  -5   15.07    0.76
  -2   6  -5   15.07    0.82
  -2  -6   5   15.44    0.72
   2   6   5   14.92    0.73
   2  -6  -5   15.42    0.85
   3   6  -5    1.59    0.19
   3   6  -5    1.54    0.16
   3   6  -5    1.45    0.12
  -3   6   5    1.32    0.15
  -3  -6  -5    1.30    0.17
  -3   6  -5    1.39    0.12
  -3   6  -5    1.24    0.13
   3  -6  -5    1.49    0.15
   3   6   5    1.46    0.17
   3  -6  -5    1.52    0.18
  -3  -6   5    1.25    0.13
   4   6  -5   77.08    3.85
  -4   6   5   76.35    3.34
   4   6  -5   76.11    3.33
   4   6  -5   75.72    3.84
  -4  -6  -5   79.58    3.85
  -4   6  -5   75.85    3.50
   4  -6  -5   71.93    3.35
   4  -6  -5   78.63    3.85
  -4   6  -5   73.63    3.82
  -4  -6   5   75.01    3.34
   4   6   5   74.08    3.34
  -5   6   5    9.45    0.50
  -5  -6  -5   10.12    0.58
   5   6  -5    9.77    0.60
   5   6  -5    9.77    0.50
  -5   6  -5   11.30    0.52
   5   6   5   10.53    0.52
  -5   6  -5   10.43    0.55
  -5  -6   5   10.74    0.50
   5  -6  -5   10.97    0.54
   6   6  -5    6.24    0.35
  -6   6   5    6.32    0.34
   6   6  -5    6.68    0.44
   6  -6   5    6.49    0.34
  -6  -6  -5    6.27    0.40
  -6  -6   5    6.16    0.35
   6  -6  -5    6.22    0.38
  -6   6  -5    6.19    0.37
   6   6   5    6.33    0.37
  -6   6  -5    6.47    0.36
   7   6  -5    0.84    0.16
  -7   6   5    0.85    0.16
   7  -6   5    1.19    0.15
  -7  -6  -5    1.04    0.16
   7   6  -5    1.08    0.20
  -7   6  -5    0.55    0.15
   7   6   5    0.68    0.17
  -7   6  -5    0.81    0.12
   7  -6  -5    0.58    0.19
  -7  -6   5    0.75    0.14
   8  -6   5   17.72    0.82
  -8  -6  -5   17.28    0.93
   8   6  -5   17.27    0.82
  -8   6   5   16.74    0.80
  -8   6  -5   16.03    0.90
  -8   6  -5   17.74    0.84
   8  -6  -5   16.94    0.85
  -8  -6   5   16.68    0.80
   8   6   5   16.60    0.82
  -9   6   5   20.16    0.92
   9  -6   5   20.85    0.94
   9   6  -5   19.84    0.93
  -9   6  -5   20.65    0.96
   9   6   5   19.06    0.94
  -9   6  -5   18.31    1.04
  -9  -6   5   19.17    0.92
   9  -6  -5   18.79    0.96
  10  -6   5   15.35    0.74
  10   6  -5   14.72    0.74
 -10   6   5   15.12    0.72
 -10  -6   5   13.93    0.72
  10   6   5   14.17    0.73
  10  -6  -5   13.62    0.76
 -10   6  -5   14.82    0.75
 -11   6   5    1.63    0.24
  11   6  -5    1.71    0.27
  11   6   5    2.18    0.28
 -11  -6   5    1.84    0.25
  11  -6  -5    1.91    0.31
 -12   6   5    1.69    0.27
  12   6  -5    1.67    0.30
  12   6   5    1.91    0.29
 -12  -6   5    1.51    0.26
  12  -6  -5    1.35    0.33
  13  -6  -5   10.85    0.70
   0  -7  -5  143.69    6.75
   0  -7   5  126.30    5.85
   0   7  -5  132.82    6.73
   0   7   5  131.27    5.86
   0  -7  -5  140.68    6.15
   0   7  -5  126.97    6.73
   1   7  -5   45.14    2.29
  -1  -7  -5   48.66    2.31
  -1  -7  -5   44.23    2.10
  -1   7   5   45.61    2.00
   1   7  -5   45.85    2.30
  -1   7  -5   45.38    2.28
   1   7   5   42.10    1.99
   1  -7  -5   47.70    2.31
  -1  -7   5   40.94    1.99
  -2  -7  -5    5.35    0.32
   2   7  -5    5.21    0.24
  -2   7   5    5.16    0.28
   2   7  -5    5.22    0.30
   2   7  -5    5.16    0.33
   2  -7  -5    4.55    0.32
  -2   7  -5    4.47    0.28
   2   7   5    4.66    0.27
  -2  -7   5    4.45    0.26
  -2   7  -5    4.44    0.27
   3   7  -5   24.99    1.19
  -3  -7  -5   26.85    1.40
   3   7  -5   25.38    1.40
  -3   7   5   24.45    1.21
   3   7  -5   25.43    1.39
  -3   7  -5   29.52    1.37
  -3  -7   5   27.78    1.21
   3   7   5   29.01    1.21
  -3   7  -5   29.12    1.27
  -4   7   5   61.24    2.70
   4   7  -5   62.19    3.10
  -4  -7  -5   66.28    3.11
   4   7  -5   63.04    2.69
   4   7  -5   63.68    3.12
   4   7   5   58.96    2.70
  -4  -7   5   58.88    2.69
  -4   7  -5   57.94    3.08
   4  -7  -5   59.37    2.72
  -4   7  -5   58.82    2.82
  -5  -7  -5   22.21    1.11
  -5   7   5   21.06    0.96
   5   7  -5   21.68    0.95
   5   7  -5   20.17    1.10
   5   7  -5   22.15    1.13
  -5  -7   5   20.05    0.96
   5   7   5   20.87    0.97
  -5   7  -5   20.19    1.08
  -5   7  -5   21.03    1.00
   5  -7  -5   20.05    0.98
  -6  -7  -5    8.54    0.52
  -6   7   5    8.23    0.45
   6   7  -5    8.05    0.44
   6   7  -5    8.96    0.56
  -6   7  -5    9.17    0.46
   6  -7  -5    8.51    0.49
  -6  -7   5    9.03    0.45
  -6   7  -5    8.64    0.48
   6   7   5    8.72    0.46
   7  -7   5   22.27    1.00
   7   7  -5   20.99    0.99
   7   7  -5   21.52    1.18
  -7   7   5   21.16    0.99
  -7  -7  -5   20.34    1.14
   7   7   5   22.47    1.01
  -7  -7   5   20.54    0.99
  -7   7  -5   23.63    1.03
  -7   7  -5   20.44    1.12
   7  -7  -5   21.04    1.03
   8  -7   5   21.89    1.00
  -8   7   5   21.19    0.99
   8   7  -5   20.90    1.00
  -8   7  -5   23.52    1.04
  -8   7  -5   20.37    1.12
   8  -7  -5   20.39    1.03
  -8  -7   5   21.38    1.00
   8   7   5   21.57    1.01
  -9   7   5   10.18    0.52
   9   7  -5   10.20    0.54
  -9   7  -5    9.35    0.56
  -9  -7   5    9.57    0.53
   9   7   5    9.90    0.55
   9  -7  -5    9.44    0.58
 -10   7   5    0.49    0.20
  10   7  -5    0.53    0.22
 -10   7  -5    0.30    0.15
  10  -7  -5    0.35    0.26
 -10  -7   5    0.33    0.19
  10   7   5    0.29    0.23
  11   7  -5    9.19    0.57
 -11   7   5    9.90    0.54
 -11  -7   5    9.80    0.54
  11   7   5   10.07    0.56
  11  -7  -5    9.29    0.62
 -12   7   5    2.12    0.26
  12   7  -5    2.18    0.32
  12  -7  -5    1.52    0.35
 -12  -7   5    1.88    0.27
  12   7   5    1.77    0.30
   0  -8  -5    3.44    0.27
   0   8  -5    3.17    0.24
   0  -8  -5    3.97    0.22
   0   8   5    3.84    0.24
  -1  -8  -5   20.80    1.07
   1   8  -5   21.59    1.16
  -1   8   5   21.90    1.02
  -1  -8  -5   23.72    1.18
   1   8  -5   21.40    1.17
  -1   8  -5   23.83    1.16
   1  -8  -5   24.57    1.18
  -1  -8   5   22.22    1.01
   1   8   5   22.09    1.02
   2   8  -5   36.17    1.53
   2   8  -5   34.45    1.80
  -2  -8  -5   37.57    1.80
  -2   8   5   34.03    1.55
   2   8  -5   35.02    1.78
  -2   8  -5   34.76    1.77
  -2  -8   5   32.05    1.55
   2   8   5   34.48    1.55
   2  -8  -5   34.59    1.80
   3   8  -5   21.80    1.18
   3   8  -5   22.20    1.20
  -3  -8  -5   23.55    1.19
  -3   8   5   20.88    1.02
   3   8  -5   21.90    1.01
  -3   8  -5   23.26    1.06
  -3  -8   5   21.85    1.02
   3   8   5   23.27    1.03
  -3   8  -5   24.20    1.16
  -4  -8  -5   13.35    0.69
   4   8  -5   13.52    0.69
  -4   8   5   13.74    0.59
   4   8  -5   13.67    0.72
   4   8  -5   13.97    0.58
  -4   8  -5   10.94    0.66
   4  -8  -5   11.32    0.63
   4   8   5   11.40    0.60
  -4   8  -5   11.21    0.61
  -4  -8   5   11.45    0.59
  -5  -8  -5    8.16    0.50
   5   8  -5    7.95    0.41
  -5   8   5    7.71    0.42
   5   8  -5    7.63    0.49
   5   8  -5    8.23    0.54
  -5   8  -5    8.47    0.46
   5   8   5    8.75    0.44
  -5   8  -5    8.57    0.42
  -5  -8   5    8.29    0.43
   5  -8  -5    8.13    0.48
   6   8  -5   13.44    0.63
  -6   8   5   12.92    0.64
   6   8  -5   13.96    0.79
  -6  -8   5   12.70    0.64
   6   8   5   13.44    0.65
   6  -8  -5   13.17    0.68
  -6   8  -5   12.48    0.70
  -6   8  -5   13.67    0.65
   7   8  -5    0.39    0.17
   7   8  -5    0.54    0.22
  -7   8   5    0.32    0.17
  -7  -8   5    0.37    0.16
   7   8   5    0.27    0.18
  -7   8  -5    0.29    0.14
  -7   8  -5    0.16    0.12
   7  -8  -5    0.30    0.21
   8   8  -5   15.28    0.71
  -8   8   5   15.18    0.70
  -8   8  -5   13.40    0.77
   8  -8  -5   13.94    0.75
   8   8   5   14.17    0.71
  -8  -8   5   14.13    0.71
   9   8  -5    2.05    0.24
  -9   8   5    2.32    0.25
  -9  -8   5    2.62    0.30
  -9   8  -5    2.51    0.27
   9   8   5    2.58    0.27
   9  -8  -5    2.30    0.29
 -10   8   5    1.31    0.24
  10   8  -5    1.34    0.24
  10  -8  -5    1.27    0.30
 -10   8  -5    1.28    0.18
  10   8   5    1.43    0.25
 -10  -8   5    1.11    0.22
 -11   8   5    6.16    0.43
  11   8  -5    5.90    0.44
  11   8   5    6.49    0.46
  11  -8  -5    6.23    0.52
 -11  -8   5    6.10    0.44
 -12   8   5   13.03    0.63
  12  -8  -5   10.27    0.71
  12   8   5   10.83    0.65
 -12  -8   5   10.74    0.63
   0  -9  -5    0.47    0.09
   0   9   5    0.28    0.13
   0   9  -5    0.30    0.10
   1   9  -5   22.26    1.19
  -1   9   5   23.12    1.03
  -1  -9  -5   21.52    1.07
   1   9  -5   22.74    1.17
   1   9   5   22.42    1.02
  -1   9  -5   22.74    1.16
   2   9  -5   89.27    4.66
  -2   9   5   91.37    4.04
   2   9  -5   90.24    4.64
   2   9  -5   93.43    4.02
   2   9   5   92.75    4.04
  -2   9  -5   93.11    4.63
   3   9  -5    1.61    0.20
   3   9  -5    1.51    0.15
   3   9  -5    1.67    0.21
  -3   9   5    1.46    0.16
  -3   9  -5    1.46    0.18
   3   9   5    1.34    0.17
  -3  -9   5    0.97    0.13
  -4   9   5    0.26    0.14
   4   9  -5    0.29    0.17
   4   9  -5    0.27    0.11
   4   9  -5    0.19    0.13
  -4   9  -5    0.30    0.10
  -4  -9   5    0.21    0.12
   4   9   5    0.27    0.15
   5   9  -5   42.08    2.25
   5   9  -5   42.70    1.91
  -5   9   5   41.52    1.92
   5   9   5   44.66    1.93
  -5   9  -5   43.98    2.19
   5  -9  -5   42.84    1.96
  -5  -9   5   41.88    1.93
  -5   9  -5   44.78    2.01
   6   9  -5   32.97    1.47
   6   9  -5   35.47    1.75
  -6   9   5   32.86    1.48
   6   9   5   33.08    1.49
  -6   9  -5   32.09    1.68
   6  -9  -5   31.92    1.52
  -6  -9   5   31.20    1.49
   7   9  -5    3.65    0.28
   7   9  -5    3.51    0.43
  -7   9   5    3.81    0.29
  -7  -9   5    3.32    0.30
   7  -9  -5    3.44    0.35
  -7   9  -5    3.27    0.28
   7   9   5    3.33    0.31
  -8   9   5    0.11    0.19
   8   9  -5   -0.01    0.18
   8  -9  -5    0.17    0.25
  -8  -9   5    0.13    0.18
  -8   9  -5    0.05    0.13
   8   9   5   -0.05    0.21
   9   9  -5   12.84    0.66
  -9   9   5   12.68    0.65
  -9  -9   5   12.70    0.67
   9  -9  -5   12.43    0.72
   9   9   5   13.26    0.67
  -9   9  -5   12.53    0.71
  10   9  -5    4.80    0.39
 -10   9   5    5.39    0.38
  10  -9  -5    4.87    0.45
 -10  -9   5    5.03    0.39
  10   9   5    5.37    0.42
 -10   9  -5    5.09    0.37
  11   9  -5    3.47    0.34
 -11   9   5    3.29    0.34
  11  -9  -5    2.35    0.37
 -11  -9   5    3.01    0.36
  11   9   5    2.78    0.33
   0  10   5    4.79    0.30
   0  10  -5    4.40    0.31
   1  10  -5   27.37    1.48
  -1 -10  -5   26.94    1.35
   1  10  -5   27.21    1.50
  -1  10   5   28.90    1.29
  -1  10  -5   29.63    1.47
   1  10   5   30.98    1.29
   2  10  -5    3.17    0.19
  -2  10   5    3.13    0.25
   2  10  -5    3.62    0.27
   2  10  -5    3.70    0.34
  -2  10  -5    3.21    0.26
   2  10   5    2.81    0.24
   3  10  -5   11.38    0.54
   3  10  -5   10.69    0.69
  -3  10   5   11.18    0.56
   3  10  -5   10.99    0.65
   3  10   5   12.39    0.57
  -3  10  -5   12.82    0.64
   4  10  -5    0.61    0.21
   4  10  -5    0.44    0.15
   4  10  -5    0.64    0.12
  -4  10   5    0.33    0.16
   4  10   5    0.83    0.16
  -4  10  -5    0.72    0.12
   5  10  -5    8.96    0.64
   5  10  -5    9.67    0.48
  -5  10   5    9.46    0.50
   5  10   5   10.21    0.51
  -5 -10   5   10.15    0.52
   5 -10  -5   10.38    0.58
  -5  10  -5    9.54    0.54
  -6  10   5    1.78    0.21
   6  10  -5    1.78    0.18
   6  10  -5    1.56    0.28
  -6  10  -5    1.74    0.22
   6 -10  -5    1.73    0.27
   6  10   5    1.76    0.21
  -6 -10   5    1.59    0.19
  -7  10   5    5.13    0.37
   7  10  -5    5.05    0.34
   7  10  -5    5.30    0.51
  -7 -10   5    5.63    0.37
   7 -10  -5    5.59    0.43
  -7  10  -5    5.26    0.36
   7  10   5    5.46    0.36
  -8  10   5    2.91    0.30
   8  10  -5    2.67    0.28
  -8  10  -5    2.16    0.26
  -8 -10   5    2.56    0.30
   8 -10  -5    2.16    0.32
   8  10   5    2.43    0.28
   9  10  -5    6.28    0.41
  -9  10   5    6.76    0.40
  -9  10  -5    6.05    0.41
   9 -10  -5    6.21    0.52
   9  10   5    6.47    0.43
  -9 -10   5    6.44    0.43
  10  10  -5    0.46    0.22
 -10  10   5    0.31    0.23
  10 -10  -5    0.22    0.29
 -10 -10   5    0.35    0.23
  10  10   5    0.49    0.26
 -10  10  -5    0.25    0.16
  11  10  -5    7.19    0.48
 -11  10   5    7.66    0.47
  11 -10  -5    6.11    0.55
 -11  10  -5    6.47    0.44
  11  10   5    7.07    0.50
   0  11  -5    3.31    0.28
   0  11   5    3.34    0.27
   1  11  -5    6.80    0.46
   1  11  -5    6.60    0.42
  -1  11   5    6.36    0.38
   1  11   5    6.52    0.38
  -1  11  -5    6.34    0.40
   2  11  -5   20.89    1.14
  -2  11   5   21.36    0.99
   2  11  -5   21.68    1.18
  -2 -11  -5   20.04    1.05
  -2  11  -5   22.37    1.13
   2  11   5   22.70    1.00
   3  11  -5   27.52    1.53
   3  11  -5   30.05    1.27
   3  11  -5   27.81    1.49
  -3  11   5   28.26    1.29
  -3  11  -5   28.90    1.47
   3  11   5   28.27    1.30
  -4  11   5    1.13    0.19
   4  11  -5    1.32    0.14
   4  11  -5    0.88    0.24
  -4  11  -5    1.05    0.15
   4  11   5    1.05    0.20
  -5  11   5    7.58    0.42
   5  11  -5    6.21    0.56
   5  11  -5    7.65    0.39
   5  11   5    7.89    0.44
   5 -11  -5    7.09    0.49
  -5  11  -5    7.05    0.44
  -6  11   5   10.55    0.55
   6  11  -5   11.16    0.54
   6  11  -5   10.55    0.74
   6 -11  -5   10.20    0.64
  -6  11  -5   10.92    0.61
   6  11   5   11.10    0.57
   7  11  -5   22.25    1.02
  -7  11   5   22.30    1.03
   7 -11  -5   21.42    1.09
  -7  11  -5   21.68    1.15
   7  11   5   22.14    1.05
  -8  11   5    2.21    0.25
   8  11  -5    2.37    0.27
  -8  11  -5    1.45    0.19
   8 -11  -5    1.56    0.32
   8  11   5    1.78    0.27
  -9  11   5    7.86    0.47
   9  11  -5    7.25    0.46
  -9  11  -5    7.56    0.47
   9  11   5    7.93    0.50
   9 -11  -5    7.71    0.55
 -10  11   5    2.53    0.29
  10  11  -5    3.05    0.34
  10 -11  -5    2.77    0.40
  10  11   5    3.44    0.38
 -10  11  -5    3.14    0.30
   0  12  -5    3.83    0.31
   0  12   5    3.60    0.30
   1  12  -5   16.49    0.93
   1  12  -5   14.68    0.89
  -1  12   5   15.34    0.78
  -1  12  -5   16.97    0.89
   1  12   5   19.37    0.80
   2  12  -5   16.37    0.89
   2  12  -5   16.89    0.93
  -2  12   5   17.16    0.78
  -2  12  -5   14.80    0.87
   2  12   5   15.89    0.78
  -3  12   5   12.65    0.61
   3  12  -5   11.93    0.76
  -3  12  -5   11.45    0.67
   3  12   5   12.33    0.61
   4  12  -5    4.47    0.27
  -4  12   5    4.08    0.31
   4  12  -5    3.52    0.45
   4  12   5    3.84    0.32
  -4  12  -5    3.76    0.31
   5  12  -5    7.58    0.63
   5  12  -5    8.77    0.44
  -5  12   5    8.37    0.46
   5 -12  -5    8.24    0.57
   5  12   5    8.51    0.49
  -5  12  -5    8.57    0.50
   6  12  -5   14.20    0.63
  -6  12   5   14.17    0.65
   6  12  -5   13.16    0.86
   6  12   5   12.57    0.67
  -6  12  -5   11.78    0.71
   6 -12  -5   11.64    0.72
  -7  12   5    1.20    0.22
   7  12  -5    1.33    0.20
   7  12   5    0.81    0.24
  -7  12  -5    0.69    0.16
   7 -12  -5    0.71    0.31
   8  12  -5    5.47    0.36
  -8  12   5    5.91    0.37
   8  12   5    4.62    0.40
   8 -12  -5    4.04    0.49
  -8  12  -5    4.02    0.35
   9  12  -5   -0.02    0.22
  -9  12   5    0.32    0.23
   9 -12  -5    0.37    0.34
   9  12   5    0.31    0.27
  -9  12  -5    0.30    0.16
   0  13   5   17.50    0.84
   0  13  -5   17.64    0.96
   1  13  -5    1.16    0.24
  -1  13   5    0.87    0.20
   1  13  -5    0.83    0.18
   1  13   5    0.83    0.21
  -1  13  -5    0.71    0.17
  -2  13   5    0.94    0.20
   2  13  -5    0.88    0.24
  -2  13  -5    0.93    0.18
   2  13   5    0.74    0.21
  -3  13   5    5.54    0.36
   3  13  -5    5.66    0.51
   3  13   5    5.48    0.38
  -3  13  -5    5.12    0.38
   4  13  -5   16.64    0.98
  -4  13   5   15.62    0.78
  -4  13  -5   16.23    0.88
   4  13   5   16.47    0.79
  -5  13   5    2.84    0.29
   5  13  -5    2.54    0.36
   5  13   5    2.77    0.30
  -5  13  -5    2.72    0.28
   5 -13  -5    2.99    0.37
   6  13  -5    3.42    0.42
  -6  13   5    3.67    0.33
   6  13   5    3.92    0.36
   6 -13  -5    3.26    0.39
  -6  13  -5    3.72    0.31
  -7  13   5   11.08    0.60
   7 -13  -5   10.76    0.72
   7  13   5   12.42    0.64
  -7  13  -5   11.41    0.65
  -8  13   5   12.47    0.64
  -8  13  -5   12.01    0.69
   8  13   5   12.67    0.68
   8 -13  -5   11.80    0.74
   0  14  -5   16.27    0.93
   0  14   5   17.29    0.82
  -1  14   5   15.98    0.79
   1  14  -5   19.30    0.96
   1  14   5   15.66    0.80
  -1  14  -5   14.85    0.90
  -2  14   5    0.52    0.21
   2  14  -5    0.37    0.26
   2  14   5    0.59    0.24
  -2  14  -5    0.43    0.18
   3  14  -5   22.52    1.18
  -3  14   5   19.84    0.97
   3  14   5   20.62    0.98
  -3  14  -5   19.32    1.10
  -4  14   5    6.23    0.42
   4  14  -5    6.19    0.58
  -4  14  -5    6.30    0.43
   4  14   5    6.46    0.43
  -5  14   5    0.39    0.22
   5  14  -5   -0.04    0.31
  -5  14  -5    0.13    0.16
   5  14   5   -0.05    0.24
   5 -14  -5    0.07    0.32
  -6  14   5    3.26    0.33
   6 -14  -5    2.33    0.37
  -6  14  -5    2.27    0.28
   6  14   5    2.84    0.31
  -7  14   5   17.47    0.85
  -7  14  -5   17.32    0.94
   7  14   5   18.48    0.88
   7 -14  -5   16.61    0.97
   0  15  -5    3.66    0.39
   0  15   5    2.81    0.33
  -1  15   5    5.26    0.39
   1  15  -5    5.73    0.49
   1  15   5    5.47    0.38
  -1  15  -5    4.09    0.41
  -2  15   5    3.39    0.32
   2  15  -5    3.32    0.37
   2  15   5    3.43    0.34
  -2  15  -5    3.27    0.34
  -3  15   5    2.56    0.31
   3  15  -5    2.93    0.37
  -3  15  -5    2.45    0.32
   3  15   5    2.90    0.34
   4  15  -5    7.07    0.60
  -4  15   5    6.83    0.42
  -4  15  -5    5.27    0.42
   4  15   5    5.96    0.44
   5  15  -5    2.75    0.41
  -5  15   5    3.48    0.33
   5 -15  -5    2.92    0.42
   5  15   5    3.05    0.36
  -5  15  -5    2.94    0.31
  -6  15   5    7.74    0.47
   6  15   5    8.59    0.52
  -6  15  -5    6.79    0.47
   6 -15  -5    6.49    0.58
   0  16   5    0.25    0.24
   0  16  -5    0.35    0.24
  -1  16   5   14.42    0.72
   1  16  -5   15.42    0.88
   1  16   5   13.02    0.74
  -1  16  -5   14.21    0.82
  -2  16   5   16.37    0.81
   2  16  -5   18.86    0.99
  -2  16  -5   14.53    0.91
   2  16   5   16.13    0.82
  -3  16   5   10.53    0.61
   3  16  -5   12.20    0.78
   3  16   5   12.33    0.63
  -3  16  -5   10.66    0.67
  -4  16   5    2.02    0.27
   4  16  -5    2.06    0.38
   4  16   5    1.62    0.30
  -4  16  -5    1.37    0.22
   0   0  -6    6.21    0.31
   0   0  -6    5.94    0.32
   0   0   6    6.19    0.28
   1   0  -6   77.01    3.73
  -1   0   6   79.09    3.54
  -1   0  -6   76.01    4.06
  -1   0  -6   81.63    3.73
   1   0  -6   86.12    3.53
   1   0  -6   80.00    4.07
   1   0   6   85.17    3.53
   2   0  -6    2.40    0.14
   2   0   6    2.57    0.13
  -2   0  -6    2.38    0.13
   2   0  -6    2.42    0.16
  -2   0   6    2.09    0.13
  -2   0  -6    2.32    0.17
  -3   0   6   26.79    1.24
   3   0  -6   29.28    1.25
  -3   0  -6   28.06    1.32
   3   0   6   28.92    1.24
  -3   0  -6   27.84    1.42
   3   0  -6   27.33    1.44
   4   0   6   22.15    0.94
  -4   0  -6   20.97    1.00
   4   0  -6   21.79    0.95
   4   0  -6   20.59    1.08
   4   0  -6   20.19    1.09
  -4   0   6   20.47    0.94
  -5   0  -6    5.63    0.33
  -5   0   6    5.79    0.29
   5   0   6    6.07    0.29
   5   0  -6    5.26    0.33
   5   0  -6    5.78    0.30
   5   0  -6    5.28    0.35
   6   0  -6   11.32    0.65
   6   0  -6   11.76    0.63
  -6   0   6   11.09    0.54
   6   0   6   11.96    0.55
   6   0  -6   11.67    0.57
  -6   0  -6   11.59    0.59
   7   0   6    8.92    0.46
   7   0  -6    9.68    0.55
  -7   0  -6    8.98    0.49
  -7   0   6    8.87    0.46
   7   0  -6    9.03    0.48
  -8   0   6    0.90    0.15
   8   0  -6    0.59    0.17
   8   0   6    0.93    0.15
  -8   0  -6    0.74    0.17
   9   0   6    0.97    0.17
  -9   0  -6    0.86    0.19
   9   0  -6    0.75    0.19
  -9   0   6    0.83    0.17
 -10   0  -6   28.69    1.40
 -10   0   6   29.73    1.33
  10   0  -6   28.31    1.35
  10   0   6   29.05    1.34
 -11   0   6    1.33    0.22
  11   0   6    1.47    0.23
  11   0  -6    1.22    0.26
 -11   0  -6    1.25    0.26
  12   0  -6    1.98    0.30
  12   0   6    2.06    0.27
 -12   0  -6    1.92    0.30
 -12   0   6    2.07    0.25
 -13   0   6    0.05    0.25
  13   0   6    0.11    0.25
 -13   0  -6   -0.14    0.26
  13   0  -6    0.00    0.28
   0  -1  -6    1.10    0.10
   0  -1   6    1.06    0.06
   0  -1  -6    1.12    0.08
   0   1  -6    1.12    0.08
   0  -1  -6    1.19    0.07
   0  -1  -6    1.11    0.11
   0   1  -6    1.21    0.07
   0   1  -6    0.95    0.11
   0   1   6    0.98    0.08
  -1  -1  -6  188.70   10.08
  -1   1   6  186.42    8.77
   1   1  -6  196.52   10.09
   1   1  -6  185.79    9.21
  -1  -1  -6  192.90    9.23
   1   1  -6  210.69   10.09
   1  -1  -6  213.70   10.10
   1   1   6  208.10    8.77
  -1  -1   6  204.49    8.78
  -1   1  -6  201.65    9.21
   1  -1  -6  196.89    9.23
   1  -1  -6  217.75    8.76
   2   1  -6   58.25    2.84
   2   1  -6   63.00    2.46
  -2  -1  -6   58.91    2.83
  -2   1   6   56.17    2.47
   2   1  -6   60.90    2.84
  -2  -1  -6   60.14    2.60
   2  -1  -6   52.21    2.47
   2   1   6   54.27    2.46
  -2  -1   6   48.65    2.46
  -2   1  -6   51.48    2.60
   2  -1  -6   53.37    2.84
   3   1  -6  221.94   10.49
   3   1  -6  218.70    9.11
  -3  -1  -6  200.15   10.48
  -3  -1  -6  209.05    9.58
   3   1  -6  209.46   10.48
   3  -1   6  222.39    9.10
  -3   1   6  202.86    9.14
  -3   1  -6  205.97    9.58
   3  -1  -6  205.18    9.11
   3   1   6  208.41    9.12
  -3  -1   6  198.53    9.11
   3  -1  -6  195.63   10.48
   4   1  -6   35.12    1.61
  -4   1   6   32.26    1.39
   4   1  -6   34.17    1.40
   4   1  -6   33.65    1.60
  -4  -1  -6   33.27    1.48
  -4  -1  -6   33.10    1.59
   4  -1   6   33.43    1.38
   4   1   6   29.07    1.39
   4  -1  -6   29.96    1.61
   4  -1  -6   27.69    1.40
  -4   1  -6   27.44    1.47
  -4  -1   6   26.41    1.39
   5   1  -6   63.99    3.22
  -5   1   6   60.29    2.78
   5   1  -6   64.49    3.20
  -5  -1  -6   62.14    2.94
   5  -1   6   63.61    2.78
   5   1  -6   62.65    2.79
  -5  -1  -6   64.45    3.20
  -5   1  -6   62.65    2.93
   5  -1  -6   63.46    2.80
   5   1   6   65.61    2.79
   5  -1  -6   63.02    3.21
  -5  -1   6   62.02    2.78
   6   1  -6   18.02    0.87
   6   1  -6   17.47    0.75
  -6  -1  -6   17.23    0.79
   6  -1   6   17.18    0.74
  -6   1   6   16.50    0.74
   6   1   6   14.95    0.74
   6  -1  -6   14.56    0.75
   6  -1  -6   15.55    0.86
  -6   1  -6   14.32    0.78
  -6  -1   6   14.24    0.73
  -7  -1  -6   49.79    2.38
   7   1  -6   51.91    2.61
  -7   1   6   47.69    2.25
   7   1  -6   49.27    2.27
   7  -1   6   51.04    2.25
  -7   1  -6   51.31    2.38
   7  -1  -6   51.39    2.27
   7  -1  -6   55.04    2.61
  -7  -1   6   48.88    2.25
   7   1   6   51.91    2.26
   8   1  -6   10.60    0.55
   8  -1   6   11.09    0.53
  -8  -1  -6   10.94    0.57
  -8   1   6   10.78    0.53
   8   1   6   10.55    0.53
   8  -1  -6   10.25    0.55
  -8  -1   6   10.05    0.52
  -8   1  -6   10.19    0.56
   9  -1   6    1.13    0.17
  -9  -1  -6    0.96    0.19
  -9   1   6    0.99    0.17
   9   1  -6    0.84    0.20
   9  -1  -6    0.53    0.19
  -9   1  -6    0.64    0.19
  -9  -1   6    0.93    0.17
   9   1   6    0.64    0.17
 -10   1   6    8.44    0.47
  10  -1   6    8.77    0.48
 -10  -1  -6    8.70    0.51
  10   1  -6    8.30    0.50
 -10  -1   6    8.39    0.47
  10   1   6    8.43    0.48
  10  -1  -6    8.36    0.51
 -10   1  -6    8.09    0.51
 -11   1   6    8.61    0.50
  11  -1   6    8.70    0.51
  11   1  -6    8.49    0.53
 -11  -1  -6    9.06    0.54
 -11  -1   6    8.85    0.49
  11  -1  -6    8.48    0.54
  11   1   6    8.69    0.51
 -11   1  -6    8.53    0.53
  12  -1   6    8.58    0.52
 -12   1   6    8.23    0.49
 -12  -1  -6    9.55    0.55
  12   1  -6    8.88    0.54
  12   1   6    7.66    0.51
  12  -1  -6    7.33    0.52
 -12   1  -6    7.86    0.53
 -12  -1   6    7.29    0.47
  13   1  -6    1.39    0.32
  13  -1   6    1.83    0.30
 -13   1   6    1.44    0.29
 -13  -1  -6    1.50    0.31
 -13  -1   6    2.00    0.28
  13  -1  -6    1.57    0.32
 -13   1  -6    1.69    0.30
  13   1   6    1.72    0.29
   0   2   6    0.29    0.05
   0  -2  -6    0.31    0.05
   0  -2  -6    0.39    0.07
   0   2  -6    0.29    0.07
   0  -2  -6    0.31    0.06
  -1  -2  -6   56.33    2.38
  -1  -2  -6   54.08    2.74
   1   2  -6   52.66    2.51
   1   2  -6   56.02    2.73
  -1   2   6   53.81    2.38
  -1  -2  -6   56.95    2.51
   1   2  -6   51.65    2.74
  -1  -2   6   54.18    2.38
   1  -2  -6   53.25    2.75
   1  -2  -6   52.84    2.51
   1  -2  -6   56.14    2.39
  -1   2  -6   52.93    2.51
   1   2   6   54.46    2.38
  -2  -2  -6   28.79    1.38
   2   2  -6   29.30    1.39
  -2  -2  -6   29.70    1.28
   2   2  -6   29.58    1.38
  -2   2   6   28.30    1.20
   2  -2  -6   26.91    1.39
   2   2   6   25.99    1.20
  -2  -2   6   25.06    1.20
   2  -2  -6   23.98    1.26
   2  -2  -6   26.10    1.21
  -2   2  -6   25.29    1.27
  -3  -2  -6   10.16    0.58
  -3   2   6   10.66    0.51
   3   2  -6   11.50    0.51
  -3  -2  -6   11.34    0.56
   3   2  -6   10.85    0.59
   3   2  -6   10.88    0.58
   3   2   6   11.39    0.51
   3  -2  -6   11.25    0.59
  -3   2  -6   11.32    0.54
  -3  -2   6   10.93    0.50
   3  -2  -6   11.03    0.52
   4   2  -6    1.68    0.14
  -4  -2  -6    1.45    0.18
   4   2  -6    1.64    0.16
   4  -2   6    1.60    0.11
  -4   2   6    1.56    0.14
  -4  -2  -6    1.47    0.13
   4   2  -6    1.47    0.14
   4   2   6    1.22    0.13
  -4  -2   6    1.17    0.12
   4  -2  -6    1.01    0.12
  -4   2  -6    1.08    0.13
   4  -2  -6    1.13    0.12
   5   2  -6   59.80    3.17
   5  -2   6   64.52    2.75
   5   2  -6   63.23    3.18
   5   2  -6   64.85    2.76
  -5  -2  -6   61.61    3.17
  -5   2   6   61.86    2.76
  -5  -2  -6   62.49    2.91
   5  -2  -6   62.47    2.77
   5   2   6   62.66    2.76
   5  -2  -6   63.02    3.19
  -5   2  -6   62.97    2.90
  -5  -2   6   61.55    2.76
  -6   2   6    8.59    0.44
  -6  -2  -6    8.59    0.49
  -6  -2  -6    8.63    0.49
   6   2  -6    8.65    0.50
   6   2  -6    8.84    0.52
   6  -2   6    9.02    0.43
   6   2  -6    8.98    0.45
  -6   2  -6    9.14    0.47
   6  -2  -6    9.03    0.46
   6   2   6    9.31    0.45
  -6  -2   6    8.87    0.44
   7   2  -6   10.85    0.58
  -7  -2  -6    9.81    0.53
   7   2  -6    9.96    0.50
  -7  -2  -6   10.55    0.54
   7  -2   6   10.26    0.48
  -7   2   6    9.58    0.49
   7  -2  -6    9.20    0.50
   7   2   6    9.16    0.49
  -7  -2   6    8.88    0.48
   7  -2  -6    9.72    0.57
  -7   2  -6    8.97    0.51
  -8   2   6   19.00    0.89
   8   2  -6   19.31    0.91
   8  -2   6   18.80    0.89
  -8   2  -6   18.76    0.94
  -8  -2   6   19.37    0.89
   8   2   6   19.76    0.90
   8  -2  -6   19.17    0.92
   9   2  -6    6.00    0.38
  -9  -2  -6    6.12    0.40
  -9   2   6    6.26    0.36
   9  -2   6    6.40    0.37
   9   2   6    5.47    0.36
   9  -2  -6    4.89    0.39
  -9  -2   6    5.39    0.35
  -9   2  -6    4.71    0.36
 -10  -2  -6    2.53    0.31
  10   2  -6    1.83    0.26
  10  -2   6    1.98    0.23
 -10   2   6    1.95    0.23
  10  -2  -6    2.39    0.26
 -10  -2   6    2.69    0.26
 -10   2  -6    2.78    0.30
  10   2   6    2.73    0.29
  11   2  -6    5.85    0.42
 -11   2   6    5.83    0.37
 -11  -2  -6    5.86    0.44
  11  -2   6    6.62    0.43
 -11   2  -6    4.97    0.41
  11   2   6    5.09    0.40
 -11  -2   6    5.24    0.37
  11  -2  -6    5.16    0.44
  12   2  -6   13.36    0.73
 -12  -2  -6   14.05    0.75
 -12   2   6   13.61    0.69
  12  -2  -6   12.63    0.74
  12   2   6   13.73    0.72
 -12   2  -6   13.34    0.74
 -12  -2   6   13.18    0.69
  13   2  -6    0.08    0.28
  13  -2   6    0.34    0.27
 -13  -2  -6    0.06    0.30
 -13   2   6    0.18    0.25
  13   2   6    0.57    0.26
  13  -2  -6    0.11    0.28
 -13   2  -6    0.36    0.27
 -13  -2   6    0.24    0.25
   0  -3  -6  136.00    6.22
   0   3   6  125.32    5.92
   0  -3  -6  138.41    6.81
   0  -3  -6  140.89    5.92
   0   3  -6  135.18    6.22
  -1  -3  -6   94.07    5.01
   1   3  -6  100.01    5.00
   1   3  -6   92.36    5.00
  -1   3   6   91.50    4.35
  -1  -3  -6   99.00    4.58
   1  -3  -6  104.96    4.36
  -1   3  -6  101.07    4.58
   1  -3  -6  102.21    4.57
   1   3   6  101.72    4.35
   1  -3  -6  100.92    5.01
  -1  -3   6  104.63    4.35
  -2  -3  -6   11.94    0.56
  -2   3   6   11.90    0.49
   2   3  -6   12.19    0.55
   2   3  -6   12.44    0.56
   2   3   6    9.66    0.49
  -2   3  -6    9.60    0.52
   2  -3  -6    9.52    0.49
   2  -3  -6    9.77    0.51
   2  -3  -6    9.24    0.57
  -2  -3   6    9.60    0.48
  -3  -3  -6   23.62    1.16
  -3   3   6   22.78    1.01
   3   3  -6   24.89    1.17
   3   3  -6   23.87    1.00
  -3  -3  -6   23.86    1.08
   3   3  -6   24.10    1.16
  -3  -3   6   20.47    1.00
   3   3   6   20.65    1.01
   3  -3  -6   21.29    1.02
   3  -3  -6   21.79    1.17
  -3   3  -6   21.23    1.07
   4   3  -6   44.83    2.14
  -4  -3  -6   43.25    2.14
  -4   3   6   42.60    1.86
   4   3  -6   44.74    1.86
   4   3  -6   43.77    2.15
  -4  -3  -6   43.25    1.98
   4   3   6   39.50    1.87
   4  -3  -6   39.67    1.87
  -4  -3   6   40.25    1.86
  -4   3  -6   40.48    1.96
   4  -3  -6   41.08    2.15
   5   3  -6   79.86    4.28
  -5  -3  -6   82.01    4.27
  -5  -3  -6   81.62    3.92
  -5   3   6   78.78    3.72
   5  -3   6   84.70    3.71
   5   3  -6   82.32    4.27
   5   3  -6   84.13    3.72
  -5  -3   6   85.56    3.72
   5   3   6   88.38    3.72
   5  -3  -6   86.24    3.73
  -5   3  -6   88.95    3.91
   5  -3  -6   91.81    4.29
   6  -3   6    3.71    0.23
  -6  -3  -6    4.03    0.25
   6   3  -6    3.42    0.26
   6   3  -6    3.81    0.29
  -6   3   6    3.68    0.23
   6   3  -6    3.21    0.24
   6  -3  -6    3.39    0.27
  -6  -3   6    3.57    0.23
  -6   3  -6    3.91    0.26
   6  -3  -6    3.55    0.28
   6   3   6    3.36    0.23
   7   3  -6    5.05    0.37
  -7   3   6    4.66    0.30
  -7  -3  -6    4.90    0.32
   7  -3   6    5.32    0.29
   7   3  -6    4.76    0.31
  -7   3  -6    4.86    0.31
  -7  -3   6    4.71    0.30
   7  -3  -6    5.01    0.34
   7   3   6    5.07    0.31
  -8  -3  -6    1.86    0.20
   8   3  -6    1.40    0.19
   8  -3   6    1.52    0.16
  -8   3   6    1.23    0.17
   8   3  -6    1.95    0.22
  -8  -3   6    1.17    0.16
  -8   3  -6    1.12    0.18
   8   3   6    1.38    0.18
   8  -3  -6    1.20    0.19
   9  -3   6   39.29    1.78
   9   3  -6   38.06    1.78
  -9   3   6   37.58    1.77
  -9   3  -6   38.85    1.86
  -9  -3   6   40.52    1.77
   9  -3  -6   41.46    1.80
   9   3   6   40.10    1.78
  10   3  -6    1.33    0.23
 -10   3   6    1.30    0.20
  10  -3   6    1.41    0.20
  10  -3  -6    1.28    0.23
 -10   3  -6    1.09    0.21
 -10  -3   6    1.19    0.20
  10   3   6    1.50    0.22
  11   3  -6    0.96    0.24
  11  -3   6    1.14    0.22
 -11   3   6    1.00    0.22
 -11   3  -6    1.02    0.23
  11  -3  -6    0.81    0.26
  11   3   6    0.89    0.23
 -11  -3   6    0.98    0.22
 -12  -3  -6   12.16    0.69
 -12   3   6   11.78    0.63
  12   3  -6   11.04    0.66
 -12   3  -6   12.23    0.67
  12   3   6   12.31    0.66
 -12  -3   6   11.87    0.63
  12  -3  -6   11.27    0.69
 -13  -3  -6    1.68    0.33
 -13   3   6    1.51    0.28
  13   3  -6    1.16    0.31
 -13  -3   6    2.05    0.29
  13   3   6    2.53    0.31
  13  -3  -6    2.36    0.36
 -13   3  -6    2.46    0.30
   0  -4  -6    5.43    0.28
   0   4   6    4.95    0.26
   0   4  -6    5.17    0.29
   0  -4  -6    5.31    0.31
   1   4  -6   24.81    1.36
  -1  -4  -6   24.96    1.37
  -1  -4  -6   26.07    1.26
   1   4  -6   25.93    1.36
  -1   4   6   25.12    1.19
  -1  -4   6   28.83    1.18
   1  -4  -6   28.41    1.20
   1  -4  -6   28.24    1.25
   1   4   6   27.14    1.19
  -1   4  -6   27.02    1.25
   1  -4  -6   27.79    1.38
  -2   4   6   19.50    0.86
  -2  -4  -6   20.53    0.92
   2   4  -6   19.02    0.98
  -2  -4  -6   18.92    0.99
   2   4  -6   20.08    0.98
  -2  -4   6   19.15    0.85
  -2   4  -6   18.29    0.90
   2  -4  -6   18.30    0.89
   2  -4  -6   18.86    0.87
   2  -4  -6   17.95    0.99
   2   4   6   18.65    0.86
  -3  -4  -6   82.39    4.22
   3   4  -6   82.08    4.22
  -3   4   6   80.03    3.66
   3   4  -6   82.53    3.65
  -3  -4  -6   83.31    3.87
   3   4  -6   81.17    4.21
   3  -4  -6   83.71    3.67
  -3  -4   6   84.54    3.66
   3  -4  -6   85.59    4.23
   3   4   6   85.60    3.67
  -3   4  -6   86.49    3.85
  -4  -4  -6   18.81    0.98
   4   4  -6   19.23    0.99
  -4  -4  -6   18.28    0.92
  -4   4   6   17.85    0.85
   4   4  -6   19.15    0.84
   4   4  -6   18.85    0.97
  -4   4  -6   18.84    0.90
   4   4   6   18.52    0.85
   4  -4  -6   20.16    0.99
  -4  -4   6   18.06    0.84
   4  -4  -6   18.27    0.87
   5   4  -6    4.63    0.31
   5   4  -6    4.48    0.26
  -5  -4  -6    4.37    0.28
  -5   4   6    4.19    0.25
   5  -4   6    4.69    0.24
   5   4  -6    4.42    0.29
   5  -4  -6    4.30    0.30
   5  -4  -6    4.13    0.29
  -5   4  -6    4.30    0.27
   5   4   6    4.26    0.27
  -5  -4   6    4.03    0.25
   6  -4   6    3.76    0.22
  -6   4   6    3.67    0.24
   6   4  -6    3.55    0.29
   6   4  -6    3.33    0.24
  -6  -4  -6    3.62    0.25
   6   4  -6    3.34    0.25
  -6  -4   6    2.67    0.23
  -6   4  -6    2.71    0.24
   6   4   6    2.94    0.25
   6  -4  -6    2.79    0.27
   6  -4  -6    2.90    0.25
  -7  -4  -6   39.37    2.02
  -7   4   6   40.31    1.76
   7   4  -6   41.48    2.05
   7   4  -6   38.64    1.76
   7  -4   6   40.56    1.76
   7   4   6   38.93    1.77
  -7  -4   6   37.01    1.76
   7  -4  -6   38.06    1.78
  -7   4  -6   40.00    1.85
  -8   4   6   16.13    0.76
   8  -4   6   17.25    0.76
   8   4  -6   18.00    0.90
   8   4  -6   16.56    0.77
  -8  -4  -6   16.96    0.86
   8   4   6   14.73    0.77
  -8  -4   6   14.57    0.75
  -8   4  -6   14.82    0.79
   8  -4  -6   14.50    0.79
   9  -4   6   15.96    0.76
  -9   4   6   15.75    0.75
   9   4  -6   15.21    0.76
  -9  -4  -6   15.61    0.85
   9   4   6   15.41    0.76
  -9   4  -6   15.75    0.79
  -9  -4   6   15.45    0.75
   9  -4  -6   15.44    0.79
 -10   4   6    4.21    0.30
  10  -4   6    4.15    0.35
  10   4  -6    3.93    0.35
 -10   4  -6    3.93    0.33
 -10  -4   6    4.16    0.32
  10  -4  -6    3.80    0.38
  10   4   6    4.01    0.34
 -11   4   6    4.21    0.34
  11   4  -6    3.93    0.36
 -11   4  -6    3.56    0.34
  11  -4  -6    3.65    0.40
 -11  -4   6    3.31    0.33
  11   4   6    3.46    0.35
  12   4  -6    0.42    0.26
 -12   4   6    0.42    0.23
 -12  -4  -6    0.59    0.27
 -12  -4   6    0.72    0.24
  12   4   6    0.76    0.25
  12  -4  -6    0.47    0.28
 -12   4  -6    0.36    0.24
  13   4  -6   15.07    0.81
 -13   4   6   15.20    0.79
 -13  -4  -6   15.56    0.87
  13  -4  -6   14.09    0.84
 -13   4  -6   15.93    0.82
  13   4   6   14.72    0.81
 -13  -4   6   14.83    0.78
   0   5   6    4.93    0.27
   0  -5  -6    5.37    0.32
   0  -5   6    5.20    0.24
   0   5  -6    5.31    0.28
   0   5  -6    5.02    0.28
   0  -5  -6    5.45    0.28
  -1  -5  -6   27.91    1.38
   1   5  -6   27.33    1.37
  -1  -5  -6   27.16    1.26
  -1   5   6   25.96    1.20
   1  -5   6   25.65    1.18
   1   5  -6   26.62    1.36
  -1  -5   6   26.58    1.18
  -1   5  -6   26.57    1.26
   1  -5  -6   27.70    1.39
   1  -5  -6   27.23    1.25
   1   5   6   26.46    1.20
  -2  -5  -6   26.93    1.39
  -2  -5  -6   27.49    1.27
   2   5  -6   28.04    1.37
   2   5  -6   28.07    1.38
  -2   5   6   25.56    1.20
  -2  -5   6   26.48    1.19
   2   5   6   26.22    1.20
   2  -5  -6   26.61    1.25
   2  -5  -6   26.62    1.21
  -2   5  -6   26.65    1.26
   2  -5  -6   27.10    1.39
   3   5  -6   37.41    1.92
  -3  -5  -6   34.90    1.77
   3   5  -6   36.38    1.66
  -3   5   6   36.27    1.67
  -3  -5  -6   38.07    1.93
   3   5  -6   38.81    1.93
   3  -5  -6   41.81    1.94
   3  -5  -6   37.61    1.69
  -3   5  -6   37.71    1.76
  -3  -5   6   38.01    1.67
   3   5   6   38.04    1.68
  -4   5   6    5.30    0.30
   4   5  -6    5.52    0.35
   4   5  -6    5.14    0.32
  -4  -5  -6    5.26    0.33
   4   5  -6    5.16    0.27
   4  -5  -6    5.97    0.35
   4   5   6    5.16    0.30
  -4   5  -6    5.42    0.31
  -4  -5   6    5.58    0.28
   4  -5  -6    5.61    0.32
   5   5  -6    0.82    0.12
   5   5  -6    0.96    0.15
   5   5  -6    0.65    0.12
  -5  -5  -6    1.19    0.13
  -5   5   6    0.70    0.13
  -5   5  -6    0.99    0.14
   5  -5  -6    1.22    0.15
   5  -5  -6    0.92    0.15
   5   5   6    1.02    0.14
  -5  -5   6    0.81    0.11
  -6   5   6    6.48    0.35
  -6  -5  -6    7.24    0.40
   6   5  -6    6.87    0.40
   6   5  -6    7.05    0.43
   6   5  -6    7.02    0.36
   6  -5   6    7.60    0.34
   6   5   6    5.59    0.36
   6  -5  -6    5.17    0.37
  -6   5  -6    5.70    0.37
  -6  -5   6    5.47    0.35
   7   5  -6   20.36    1.05
  -7  -5  -6   19.53    1.02
  -7   5   6   18.86    0.88
   7   5  -6   19.02    0.89
   7  -5   6   19.95    0.88
   7  -5  -6   18.23    0.92
  -7  -5   6   17.81    0.88
   7   5   6   18.95    0.90
  -7   5  -6   19.42    0.93
  -8  -5  -6    0.32    0.15
   8  -5   6    0.41    0.14
  -8   5   6    0.31    0.16
   8   5  -6    0.43    0.19
   8   5  -6    0.27    0.17
   8   5   6    0.84    0.17
  -8  -5   6    0.79    0.15
  -8   5  -6    0.85    0.17
   8  -5  -6    0.80    0.21
  -9  -5  -6    1.84    0.25
  -9   5   6    1.88    0.22
   9   5  -6    1.67    0.22
  -9   5  -6    1.77    0.22
   9   5   6    2.05    0.23
  -9  -5   6    1.81    0.21
   9  -5  -6    1.80    0.25
 -10   5   6    9.77    0.53
  10   5  -6    9.82    0.55
 -10  -5  -6   10.34    0.60
 -10  -5   6    9.51    0.53
 -10   5  -6   10.22    0.56
  10  -5  -6    9.40    0.59
  10   5   6    9.77    0.56
 -11   5   6    1.13    0.24
  11   5  -6    0.90    0.26
  11  -5  -6    1.28    0.28
 -11   5  -6    1.32    0.24
 -11  -5   6    1.13    0.22
  11   5   6    1.15    0.25
 -12   5   6    0.66    0.24
  12   5  -6    0.60    0.26
  12  -5  -6    0.49    0.30
  12   5   6    0.49    0.26
 -12  -5   6    0.31    0.23
 -13  -5  -6    1.74    0.34
 -13   5   6    1.56    0.27
  13   5  -6    1.18    0.33
  13   5   6    1.57    0.30
 -13  -5   6    1.35    0.28
  13  -5  -6    1.20    0.34
   0  -6  -6    9.99    0.45
   0  -6   6    9.51    0.41
   0   6  -6    8.37    0.48
   0   6  -6    9.06    0.48
   0   6   6    8.85    0.43
   0  -6  -6    8.70    0.51
   1  -6   6   47.00    2.16
  -1   6   6   48.84    2.18
   1   6  -6   49.06    2.49
  -1  -6  -6   51.35    2.51
  -1  -6  -6   50.40    2.29
   1   6  -6   46.31    2.49
   1  -6  -6   51.36    2.51
  -1   6  -6   49.42    2.28
  -1   6  -6   48.37    2.48
   1  -6  -6   50.14    2.27
  -1  -6   6   50.00    2.16
   1   6   6   47.91    2.17
   2   6  -6   36.65    1.81
   2   6  -6   35.57    1.81
  -2   6   6   34.72    1.58
  -2  -6  -6   34.86    1.67
  -2  -6  -6   35.33    1.82
   2  -6  -6   36.38    1.64
   2  -6  -6   36.09    1.82
  -2   6  -6   34.70    1.65
  -2  -6   6   35.65    1.57
   2   6   6   34.50    1.58
   3   6  -6   17.67    0.87
   3   6  -6   17.69    0.88
   3   6  -6   17.14    0.74
  -3  -6  -6   15.73    0.82
  -3   6   6   17.19    0.76
  -3  -6  -6   18.55    0.88
   3   6   6   15.17    0.76
  -3  -6   6   15.45    0.75
   3  -6  -6   15.37    0.78
   3  -6  -6   16.79    0.89
  -3   6  -6   15.29    0.79
  -4   6   6   14.07    0.61
   4   6  -6   13.40    0.69
   4   6  -6   14.05    0.59
   4   6  -6   14.02    0.72
  -4  -6  -6   14.25    0.70
   4   6   6   11.69    0.61
  -4   6  -6   11.87    0.63
  -4  -6   6   12.16    0.60
   4  -6  -6   11.52    0.70
   4  -6  -6   11.40    0.62
  -5   6   6   26.19    1.22
   5   6  -6   26.16    1.21
   5   6  -6   28.26    1.43
  -5  -6  -6   28.35    1.41
   5   6  -6   27.92    1.41
  -5  -6   6   26.16    1.22
   5  -6  -6   26.76    1.25
  -5   6  -6   25.56    1.38
   5   6   6   27.77    1.23
  -5   6  -6   28.34    1.28
   6  -6   6   62.22    2.54
   6   6  -6   59.45    2.54
  -6  -6  -6   59.48    2.93
  -6   6   6   57.59    2.54
   6   6  -6   60.18    2.95
  -6  -6   6   53.25    2.54
   6  -6  -6   56.50    2.57
   6   6   6   55.62    2.55
  -6   6  -6   57.38    2.67
  -6   6  -6   51.93    2.90
   7   6  -6    5.32    0.33
   7   6  -6    5.41    0.41
  -7   6   6    4.93    0.33
  -7  -6  -6    5.58    0.36
  -7  -6   6    4.71    0.31
   7   6   6    5.05    0.33
   7  -6  -6    4.89    0.37
  -7   6  -6    5.07    0.33
  -8   6   6   24.21    1.09
   8   6  -6   24.62    1.30
  -8  -6  -6   24.47    1.26
   8   6  -6   22.94    1.10
   8  -6  -6   22.68    1.12
   8   6   6   23.15    1.10
  -8   6  -6   24.50    1.14
  -8  -6   6   23.13    1.09
   9   6  -6    6.33    0.39
  -9  -6  -6    6.80    0.43
  -9   6   6    6.56    0.39
   9  -6  -6    5.74    0.43
  -9  -6   6    5.68    0.39
  -9   6  -6    6.53    0.41
   9   6   6    6.23    0.40
  10   6  -6   32.79    1.53
 -10   6   6   32.95    1.52
 -10   6  -6   35.57    1.59
 -10  -6   6   32.76    1.52
  10  -6  -6   32.20    1.56
  10   6   6   33.19    1.54
 -11   6   6   14.84    0.77
  11   6  -6   14.22    0.79
  11  -6  -6   15.77    0.84
 -11  -6   6   16.16    0.79
  11   6   6   17.07    0.80
  12   6  -6    6.44    0.47
 -12   6   6    6.39    0.44
 -12  -6   6    5.89    0.44
  12  -6  -6    5.60    0.51
  12   6   6    5.59    0.46
   0   7  -6   14.18    0.76
   0  -7  -6   15.11    0.79
   0  -7  -6   15.73    0.71
   0   7  -6   14.04    0.77
   0   7   6   14.78    0.68
   0  -7   6   14.36    0.66
   1   7  -6    0.58    0.09
  -1   7   6    0.73    0.11
  -1  -7  -6    0.93    0.12
  -1  -7  -6    0.85    0.12
   1   7  -6    0.63    0.11
  -1   7  -6    0.56    0.08
   1  -7  -6    0.55    0.11
  -1   7  -6    0.52    0.07
   1  -7  -6    0.64    0.08
   2   7  -6   19.05    0.96
  -2   7   6   18.35    0.83
  -2  -7  -6   18.16    0.89
   2   7  -6   18.68    0.94
  -2  -7  -6   19.89    0.96
  -2   7  -6   17.51    0.86
  -2  -7   6   17.34    0.82
   2  -7  -6   18.35    0.96
  -2   7  -6   16.38    0.92
   2   7   6   17.64    0.83
  -3  -7  -6    7.47    0.42
  -3   7   6    7.17    0.37
   3   7  -6    7.02    0.33
   3   7  -6    6.78    0.40
   3   7  -6    7.09    0.43
  -3  -7  -6    6.76    0.42
  -3   7  -6    6.72    0.37
   3   7   6    6.51    0.36
   3  -7  -6    6.98    0.41
   3  -7  -6    6.95    0.43
  -3  -7   6    6.82    0.35
   4   7  -6    1.22    0.15
  -4   7   6    1.19    0.15
   4   7  -6    1.36    0.19
  -4  -7  -6    1.38    0.16
   4   7  -6    1.32    0.17
  -4  -7   6    1.73    0.16
  -4   7  -6    1.79    0.17
   4   7   6    1.70    0.16
   4  -7  -6    1.46    0.18
   5   7  -6    0.71    0.11
  -5  -7  -6    0.76    0.14
  -5   7   6    0.62    0.14
   5   7  -6    0.70    0.17
   5   7  -6    0.82    0.13
   5   7   6    0.45    0.14
   5  -7  -6    0.49    0.17
  -5  -7   6    0.39    0.12
  -5   7  -6    0.41    0.08
  -5   7  -6    0.41    0.13
   6   7  -6   10.05    0.52
  -6  -7  -6   10.33    0.61
  -6   7   6   10.18    0.53
   6   7  -6   10.91    0.65
   6   7   6   11.13    0.54
  -6   7  -6   11.66    0.56
  -6  -7   6   10.73    0.53
  -6   7  -6   10.65    0.57
   6  -7  -6   10.82    0.58
   7   7  -6   20.10    1.04
   7   7  -6   18.29    0.85
  -7  -7  -6   19.12    0.99
  -7   7   6   18.28    0.86
   7  -7  -6   18.07    0.90
  -7   7  -6   16.57    0.95
   7   7   6   17.22    0.86
  -7   7  -6   19.44    0.90
  -7  -7   6   17.97    0.86
   8   7  -6    0.58    0.17
  -8  -7  -6    0.64    0.18
  -8   7   6    0.59    0.19
   8   7   6    1.23    0.21
   8  -7  -6    1.05    0.24
  -8  -7   6    1.01    0.18
  -8   7  -6    1.08    0.19
  -9   7   6    0.54    0.20
   9   7  -6    0.77    0.20
  -9   7  -6    0.82    0.20
   9   7   6    1.02    0.21
   9  -7  -6    0.61    0.25
  -9  -7   6    0.88    0.19
 -10   7   6    3.17    0.31
  10   7  -6    3.04    0.31
  10  -7  -6    2.82    0.34
  10   7   6    2.82    0.32
 -10  -7   6    2.82    0.32
  11   7  -6    5.82    0.44
 -11   7   6    5.92    0.42
  11  -7  -6    6.50    0.49
 -11  -7   6    6.33    0.44
  11   7   6    6.94    0.44
 -12   7   6    6.07    0.42
  12   7  -6    5.84    0.45
 -12  -7   6    5.42    0.43
  12   7   6    5.55    0.43
  12  -7  -6    5.18    0.52
   0  -8  -6   70.57    3.42
   0   8   6   67.57    2.97
   0   8  -6   63.54    3.40
   0   8  -6   64.88    3.40
   0  -8  -6   69.58    3.11
  -1  -8  -6   11.71    0.56
  -1   8   6   12.34    0.53
  -1  -8  -6   12.79    0.62
   1   8  -6   11.97    0.61
   1   8  -6   12.53    0.59
  -1   8  -6   10.19    0.58
  -1  -8   6    9.03    0.51
   1  -8  -6   10.29    0.52
  -1   8  -6    9.74    0.59
   1  -8  -6   10.57    0.62
   1   8   6    9.97    0.53
  -2  -8  -6    0.34    0.14
  -2  -8  -6    0.22    0.11
   2   8  -6    0.30    0.10
  -2   8   6    0.42    0.12
   2   8  -6    0.24    0.13
  -2   8  -6    0.28    0.07
   2  -8  -6    0.53    0.12
  -2  -8   6    0.53    0.09
   2   8   6    0.43    0.12
  -3   8   6    9.18    0.44
   3   8  -6    9.49    0.54
  -3  -8  -6    9.86    0.53
   3   8  -6    8.99    0.41
  -3  -8  -6    7.66    0.50
   3   8  -6    9.17    0.50
  -3   8  -6    8.73    0.47
   3   8   6    8.54    0.46
  -3   8  -6    8.51    0.46
  -3  -8   6    8.53    0.43
   4   8  -6   90.61    4.53
   4   8  -6   93.99    3.90
  -4   8   6   89.53    3.92
   4   8  -6   90.33    4.51
  -4  -8  -6   94.85    4.52
  -4   8  -6   79.41    4.48
   4   8   6   89.64    3.92
  -4  -8   6   86.86    3.92
  -4   8  -6   87.11    4.11
   4  -8  -6   87.65    3.94
   5   8  -6   32.89    1.68
  -5  -8  -6   35.90    1.69
   5   8  -6   33.33    1.71
  -5   8   6   34.25    1.46
  -5   8  -6   30.78    1.64
  -5  -8   6   30.03    1.45
   5   8   6   31.77    1.46
   5  -8  -6   31.05    1.49
  -5   8  -6   31.30    1.52
   6   8  -6    0.57    0.20
   6   8  -6    0.57    0.14
  -6  -8  -6    0.27    0.15
  -6   8   6    0.34    0.16
  -6   8  -6    0.57    0.14
   6   8   6    0.67    0.18
  -6  -8   6    0.66    0.14
  -6   8  -6    0.67    0.10
   6  -8  -6    0.47    0.21
   7   8  -6   21.85    1.14
   7   8  -6   20.82    0.93
  -7   8   6   20.68    0.94
   7   8   6   20.56    0.95
  -7  -8   6   18.56    0.94
   7  -8  -6   18.63    0.98
  -7   8  -6   18.56    1.04
  -7   8  -6   20.87    0.98
  -8   8   6   12.39    0.64
   8   8  -6   12.02    0.63
  -8  -8   6   13.21    0.64
   8  -8  -6   12.79    0.70
   8   8   6   13.75    0.65
  -8   8  -6   12.36    0.69
  -9   8   6   25.46    1.11
   9   8  -6   25.08    1.11
   9  -8  -6   22.42    1.15
   9   8   6   23.60    1.13
  -9  -8   6   22.32    1.12
  10   8  -6    3.44    0.31
 -10   8   6    3.53    0.33
  10  -8  -6    2.66    0.34
  10   8   6    2.81    0.31
 -10  -8   6    2.90    0.31
 -11   8   6   15.06    0.73
  11   8  -6   14.50    0.72
  11  -8  -6   13.63    0.80
  11   8   6   13.62    0.75
 -11  -8   6   13.31    0.73
  12   8  -6    4.25    0.40
  12  -8  -6    3.35    0.42
  12   8   6    3.64    0.41
   0   9  -6    0.73    0.14
   0   9  -6    0.81    0.11
  -1  -9  -6    6.00    0.34
   1   9  -6    5.83    0.39
  -1   9   6    6.30    0.34
   1   9  -6    6.00    0.35
   1   9   6    5.69    0.33
  -1   9  -6    5.08    0.36
  -1   9  -6    5.66    0.34
  -2  -9  -6   33.50    1.83
  -2   9   6   38.96    1.74
   2   9  -6   37.08    2.01
   2   9  -6   37.03    1.99
   2   9   6   42.74    1.74
  -2   9  -6   42.01    1.98
  -2  -9   6   40.56    1.73
   3   9  -6    3.56    0.34
   3   9  -6    3.69    0.28
  -3   9   6    3.82    0.25
  -3  -9  -6    2.84    0.31
   3   9  -6    3.95    0.20
  -3   9  -6    3.51    0.23
   3   9   6    3.65    0.26
  -3  -9   6    3.44    0.24
   4   9  -6    3.05    0.34
   4   9  -6    2.91    0.20
   4   9  -6    2.63    0.26
  -4   9   6    2.81    0.24
  -4  -9   6    2.95    0.23
  -4   9  -6    3.10    0.21
   4   9   6    3.19    0.25
  -4   9  -6    2.95    0.24
   4  -9  -6    3.00    0.31
   5   9  -6   13.21    0.81
   5   9  -6   13.21    0.64
  -5   9   6   13.30    0.67
   5  -9  -6   13.74    0.71
  -5  -9   6   13.92    0.66
  -5   9  -6   14.62    0.68
  -5   9  -6   13.70    0.72
   5   9   6   14.23    0.68
   6   9  -6    7.94    0.38
  -6   9   6    8.00    0.41
   6   9  -6    8.01    0.55
   6  -9  -6    6.64    0.48
   6   9   6    6.78    0.42
  -6  -9   6    7.10    0.40
  -6   9  -6    6.32    0.41
   7   9  -6    2.15    0.31
   7   9  -6    2.19    0.24
  -7   9   6    2.27    0.27
   7   9   6    2.26    0.24
  -7   9  -6    2.05    0.21
   7  -9  -6    2.32    0.28
  -7  -9   6    2.45    0.27
  -8   9   6    0.27    0.20
   8   9  -6    0.28    0.19
  -8  -9   6    0.42    0.18
   8  -9  -6    0.40    0.26
   8   9   6    0.42    0.22
  -8   9  -6    0.43    0.12
   9   9  -6   17.61    0.85
  -9   9   6   18.08    0.86
  -9  -9   6   17.96    0.87
   9  -9  -6   18.02    0.93
   9   9   6   18.43    0.88
  -9   9  -6   16.54    0.93
 -10   9   6    0.50    0.24
  10   9  -6    0.42    0.22
  10   9   6    0.42    0.24
  10  -9  -6    0.23    0.30
 -10  -9   6    0.37    0.22
  11   9  -6    0.62    0.25
 -11   9   6    0.31    0.24
  11  -9  -6    0.12    0.33
  11   9   6    0.22    0.27
 -11  -9   6    0.15    0.23
   0  10   6   13.75    0.62
   0  10  -6   12.85    0.70
   0  10  -6   12.09    0.72
  -1 -10  -6    8.99    0.48
   1  10  -6    9.07    0.56
  -1  10   6    9.11    0.47
   1  10  -6    9.14    0.52
   1  10   6    9.13    0.47
  -1  10  -6    9.16    0.51
   2  10  -6   42.20    2.22
  -2  10   6   43.84    1.91
  -2 -10  -6   40.52    2.02
   2  10  -6   42.86    2.20
  -2  10  -6   43.13    2.18
   2  10   6   44.63    1.92
   3  10  -6   14.90    0.84
   3  10  -6   15.38    0.81
  -3  10   6   15.43    0.71
   3  10  -6   15.51    0.67
  -3 -10  -6   12.89    0.77
  -3  10  -6   15.21    0.78
   3  10   6   14.80    0.71
  -3 -10   6   13.76    0.71
  -4  10   6   18.36    0.90
   4  10  -6   19.18    1.04
   4  10  -6   19.21    0.87
   4  10  -6   18.49    1.07
   4 -10  -6   19.41    0.95
  -4  10  -6   19.73    1.00
   4  10   6   20.90    0.91
  -4 -10   6   19.11    0.90
  -5  10   6    5.38    0.35
   5  10  -6    4.94    0.46
   5  10  -6    5.17    0.30
   5  10   6    5.56    0.36
  -5  10  -6    5.39    0.33
   5 -10  -6    5.37    0.43
  -5 -10   6    5.63    0.33
  -6  10   6   16.98    0.76
   6  10  -6   17.50    0.74
   6  10  -6   16.66    0.95
  -6  10  -6   14.65    0.83
   6 -10  -6   14.67    0.81
  -6 -10   6   15.21    0.76
   6  10   6   14.92    0.77
   7  10  -6   18.56    0.85
   7  10  -6   19.71    1.08
  -7  10   6   18.53    0.87
  -7 -10   6   17.35    0.87
  -7  10  -6   17.16    0.95
   7  10   6   18.51    0.88
   7 -10  -6   17.61    0.92
  -8  10   6   27.65    1.24
   8  10  -6   27.75    1.23
   8  10   6   27.82    1.26
   8 -10  -6   26.05    1.29
  -8  10  -6   25.32    1.38
  -8 -10   6   26.50    1.25
  -9  10   6    7.00    0.41
   9  10  -6    6.82    0.40
   9 -10  -6    5.50    0.51
  -9  10  -6    5.72    0.39
   9  10   6    6.27    0.45
  -9 -10   6    5.98    0.43
  10  10  -6    0.32    0.22
 -10  10   6    0.25    0.23
 -10 -10   6    0.45    0.22
  10 -10  -6    0.23    0.32
  10  10   6    0.31    0.27
  11 -10  -6    1.71    0.38
  11  10   6    1.99    0.32
   0  11  -6   10.43    0.63
   0  11   6   11.22    0.55
   0  11  -6   10.29    0.59
   1  11  -6   25.11    1.33
   1  11  -6   24.34    1.36
  -1  11   6   26.44    1.17
   1  11   6   26.98    1.17
  -1  11  -6   25.00    1.33
   2  11  -6    4.13    0.41
  -2  11   6    5.03    0.31
   2  11  -6    4.51    0.34
  -2 -11  -6    4.81    0.35
   2  11   6    5.60    0.33
  -2  11  -6    5.08    0.32
   3  11  -6   12.56    0.76
  -3 -11  -6   11.47    0.67
   3  11  -6   12.58    0.70
  -3  11   6   13.52    0.62
  -3  11  -6   11.86    0.67
   3  11   6   12.63    0.62
   4  11  -6   12.29    0.81
  -4  11   6   13.61    0.66
  -4  11  -6   13.10    0.71
   4  11   6   14.60    0.68
  -5  11   6   24.65    1.13
   5  11  -6   24.21    1.35
   5  11  -6   25.62    1.10
   5  11   6   24.33    1.14
   5 -11  -6   23.12    1.18
  -5  11  -6   23.86    1.26
   6  11  -6   13.30    0.60
   6  11  -6   12.42    0.81
  -6  11   6   13.38    0.63
  -6  11  -6   11.47    0.67
   6 -11  -6   11.80    0.70
   6  11   6   12.40    0.65
  -6 -11   6   12.50    0.64
   7  11  -6    5.01    0.56
   7  11  -6    5.44    0.34
  -7  11   6    6.01    0.37
  -7  11  -6    4.89    0.34
   7 -11  -6    4.90    0.45
   7  11   6    5.38    0.38
  -7 -11   6    5.71    0.37
   8  11  -6    5.02    0.34
  -8  11   6    5.15    0.36
  -8 -11   6    4.59    0.38
   8  11   6    4.95    0.39
  -8  11  -6    4.42    0.31
   8 -11  -6    4.06    0.47
   9  11  -6    3.32    0.32
  -9  11   6    3.65    0.35
   9 -11  -6    3.14    0.40
   9  11   6    3.72    0.38
  -9  11  -6    3.10    0.26
 -10  11   6    7.09    0.45
  10  11   6    6.28    0.48
  10 -11  -6    5.75    0.57
   0  12  -6   13.76    0.79
   0  12  -6   14.96    0.82
   0  12   6   14.62    0.71
   1  12  -6    6.89    0.44
  -1  12   6    6.59    0.41
   1  12  -6    6.39    0.51
  -1  12  -6    7.50    0.46
  -1  12  -6    6.75    0.43
   1  12   6    7.26    0.42
   2  12  -6   24.26    1.29
   2  12  -6   24.53    1.33
  -2  12   6   24.71    1.13
  -2  12  -6   23.60    1.27
   2  12   6   24.96    1.13
  -3  12   6    0.06    0.18
   3  12  -6   -0.25    0.23
   3  12  -6    0.18    0.15
   3  12   6    0.26    0.19
  -3  12  -6   -0.02    0.12
  -4 -12  -6    4.61    0.40
   4  12  -6    4.19    0.47
  -4  12   6    4.75    0.33
  -4  12  -6    4.17    0.30
   4  12   6    4.48    0.33
   5  12  -6    1.70    0.32
  -5  12   6    1.68    0.24
  -5  12  -6    2.30    0.22
   5 -12  -6    2.11    0.33
   5  12   6    2.64    0.30
  -6  12   6   24.90    1.15
   6  12  -6   24.75    1.41
   6  12   6   26.23    1.17
  -6  12  -6   24.41    1.28
   6 -12  -6   24.12    1.22
   7  12  -6    1.03    0.18
  -7  12   6    0.84    0.23
  -7  12  -6    0.90    0.14
   7 -12  -6    0.50    0.32
   7  12   6    0.95    0.25
  -8  12   6    1.56    0.26
   8 -12  -6    1.45    0.35
  -8  12  -6    1.54    0.20
   8  12   6    1.69    0.28
   9  12  -6    1.18    0.23
  -9  12   6    1.19    0.26
   9 -12  -6    0.98    0.37
   9  12   6    1.31    0.29
   0  13   6   37.41    1.71
   0  13  -6   36.12    1.96
   0  13  -6   40.27    1.98
   1  13  -6   13.47    0.81
   1  13  -6   14.73    0.86
  -1  13   6   14.08    0.71
  -1  13  -6   14.05    0.80
  -1  13  -6   16.04    0.82
   1  13   6   15.52    0.73
  -2  13   6    8.58    0.49
   2  13  -6    8.67    0.55
   2  13  -6    8.65    0.61
  -2  13  -6    8.84    0.52
   2  13   6    9.19    0.49
   3  13  -6   28.43    1.53
  -3  13   6   27.97    1.29
   3  13   6   28.87    1.30
  -3  13  -6   26.92    1.45
  -4  13   6   24.51    1.13
   4  13  -6   23.60    1.36
   4  13   6   25.69    1.14
  -4  13  -6   23.17    1.26
   5  13  -6   -0.32    0.28
  -5  13   6   -0.04    0.22
   5 -13  -6   -0.11    0.31
   5  13   6    0.04    0.22
  -5  13  -6   -0.01    0.13
  -6  13   6    0.55    0.23
   6  13  -6    0.15    0.32
  -6  13  -6    0.37    0.13
   6 -13  -6    0.38    0.33
   6  13   6    0.39    0.24
  -7  13   6   18.01    0.83
   7  13   6   18.00    0.86
  -7  13  -6   15.45    0.89
   7 -13  -6   16.45    0.92
  -8  13   6   11.62    0.61
   8  13   6   11.81    0.65
   8 -13  -6   10.07    0.73
   0  14   6    1.48    0.24
   0  14  -6    1.64    0.25
   0  14  -6    1.65    0.21
  -1  14   6    0.12    0.21
   1  14  -6    0.02    0.17
   1  14  -6   -0.22    0.23
   1  14   6    0.22    0.22
  -1  14  -6    0.00    0.16
  -1  14  -6    0.19    0.20
  -2  14   6    6.92    0.43
   2  14  -6    6.59    0.55
   2  14   6    7.57    0.45
  -2  14  -6    6.58    0.45
   3  14  -6    0.29    0.29
  -3  14   6    0.75    0.22
  -3  14  -6    0.52    0.16
   3  14   6    0.66    0.24
  -4  14   6    9.57    0.51
   4  14  -6    9.81    0.69
   4  14   6    8.90    0.53
  -4  14  -6    7.95    0.52
  -5  14   6    1.28    0.25
   5  14  -6    1.07    0.34
  -5  14  -6    0.87    0.15
   5 -14  -6    0.95    0.35
   5  14   6    1.15    0.26
   6  14  -6    3.46    0.45
  -6  14   6    4.05    0.36
   6 -14  -6    3.32    0.44
   6  14   6    4.12    0.38
  -6  14  -6    3.72    0.29
  -7  14   6    0.34    0.25
   7  14   6    0.43    0.27
   7 -14  -6    0.21    0.35
   0  15   6    8.21    0.52
   0  15  -6    9.48    0.60
   0  15  -6    8.16    0.55
   1  15  -6    4.10    0.38
   1  15  -6    4.58    0.44
  -1  15   6    4.33    0.38
   1  15   6    3.61    0.36
  -1  15  -6    4.14    0.39
  -1  15  -6    3.85    0.36
  -2  15   6   16.74    0.85
   2  15  -6   17.49    1.01
  -2  15  -6   15.73    0.93
   2  15   6   17.58    0.86
  -2  15  -6   18.36    0.94
   3  15  -6    5.45    0.53
  -3  15   6    5.27    0.37
   3  15   6    4.60    0.42
  -3  15  -6    4.20    0.35
   4  15  -6   11.13    0.77
  -4  15   6   11.08    0.59
  -4  15  -6    9.91    0.61
   4  15   6   11.75    0.63
  -5  15   6    6.71    0.41
   5  15  -6    6.57    0.62
  -5  15  -6    5.14    0.38
   5  15   6    5.99    0.45
   5 -15  -6    5.72    0.54
   6  15   6    5.29    0.43
   6 -15  -6    4.16    0.49
   0  16  -6    3.46    0.37
   0  16  -6    3.65    0.41
   0  16   6    3.92    0.39
  -1  16   6    1.27    0.26
   1  16  -6    0.83    0.27
  -1  16  -6    0.91    0.24
  -1  16  -6    0.74    0.21
   1  16   6    0.94    0.28
  -2  16   6    1.72    0.29
   2  16  -6    1.47    0.32
  -2  16  -6    1.34    0.22
  -2  16  -6    1.74    0.24
   2  16   6    1.94    0.29
   3  16  -6    0.97    0.33
  -3  16   6    1.32    0.27
   3  16   6    0.91    0.30
  -3  16  -6    0.63    0.18
  -3  16  -6    0.99    0.20
   0   0   7   -0.03    0.04
   0   0  -7    0.05    0.07
   0   0  -7    0.00    0.04
   1   0  -7   21.24    1.07
  -1   0   7   20.28    0.92
   1   0  -7   20.66    0.98
  -1   0  -7   20.91    0.98
   1   0   7   21.98    0.92
  -1   0  -7   19.80    1.06
   2   0  -7    6.63    0.31
   2   0   7    6.83    0.30
  -2   0  -7    6.26    0.34
   2   0  -7    6.29    0.36
  -2   0   7    6.18    0.30
  -2   0  -7    6.18    0.33
  -3   0  -7   22.87    1.09
   3   0  -7   23.77    1.03
  -3   0  -7   22.66    1.16
   3   0  -7   23.46    1.19
  -3   0   7   21.59    1.02
   3   0   7   23.60    1.02
  -4   0  -7   18.91    0.90
   4   0  -7   19.09    0.85
   4   0   7   19.17    0.84
   4   0  -7   19.11    0.98
   4   0  -7   18.22    0.97
  -4   0   7   17.91    0.84
   5   0  -7    1.43    0.16
   5   0   7    1.43    0.14
   5   0  -7    1.46    0.15
  -5   0  -7    1.11    0.15
   5   0  -7    0.99    0.13
  -5   0   7    1.03    0.12
   6   0  -7   35.27    1.76
   6   0  -7   33.63    1.54
   6   0  -7   36.84    1.78
  -6   0   7   32.10    1.53
   6   0   7   34.40    1.53
  -6   0  -7   33.37    1.62
   7   0  -7   38.59    1.87
   7   0   7   36.46    1.61
  -7   0  -7   33.98    1.70
  -7   0   7   34.94    1.60
   7   0  -7   35.33    1.62
  -8   0  -7   15.59    0.81
  -8   0   7   16.22    0.76
   8   0   7   16.18    0.76
   8   0  -7   15.80    0.78
   9   0   7    0.10    0.15
   9   0  -7   -0.10    0.19
  -9   0   7    0.10    0.15
  -9   0  -7    0.11    0.18
 -10   0   7    9.12    0.52
 -10   0  -7    9.91    0.57
  10   0   7   10.31    0.55
  10   0  -7   10.08    0.56
  11   0   7    0.17    0.19
 -11   0   7    0.00    0.20
  11   0  -7   -0.15    0.23
 -11   0  -7    0.04    0.23
  12   0   7    0.75    0.23
  12   0  -7    0.62    0.27
 -12   0  -7    0.58    0.27
 -12   0   7    0.53    0.23
 -13   0   7    0.43    0.26
  13   0  -7    0.16    0.30
 -13   0  -7    0.55    0.30
  13   0   7    0.29    0.25
   0   1  -7   16.54    0.79
   0  -1  -7   16.84    0.79
   0   1   7   15.76    0.73
   0   1  -7   17.73    0.84
   0  -1  -7   16.11    0.85
   0  -1   7   16.28    0.73
   0   1  -7   15.57    0.84
  -1   1   7   10.99    0.50
   1   1  -7   10.68    0.54
  -1  -1  -7   10.86    0.58
   1   1  -7   10.93    0.58
  -1  -1  -7   11.23    0.55
   1   1  -7   11.39    0.57
   1  -1  -7   11.77    0.50
   1  -1  -7   10.87    0.58
  -1  -1   7   10.96    0.50
   1   1   7   11.35    0.50
   1  -1  -7   11.43    0.54
  -1   1  -7   10.90    0.54
   2   1  -7   45.31    1.96
   2   1  -7   43.95    2.25
  -2  -1  -7   41.46    2.25
   2   1  -7   43.68    2.26
  -2  -1  -7   43.34    2.07
  -2   1   7   40.55    1.96
  -2  -1   7   44.48    1.96
  -2   1  -7   47.05    2.08
   2  -1  -7   47.91    1.97
   2  -1  -7   45.05    2.07
   2  -1  -7   44.51    2.26
   2   1   7   46.90    1.96
   3   1  -7    5.00    0.31
  -3  -1  -7    4.79    0.30
  -3   1   7    4.55    0.26
   3   1  -7    4.90    0.26
   3   1  -7    5.31    0.30
  -3  -1  -7    4.94    0.29
  -3  -1   7    5.28    0.26
  -3   1  -7    5.61    0.30
   3  -1  -7    5.87    0.28
   3  -1  -7    5.83    0.32
   3   1   7    6.01    0.26
   4   1  -7   36.44    1.55
   4  -1   7   36.91    1.54
  -4   1   7   34.07    1.54
  -4  -1  -7   35.13    1.77
   4   1  -7   36.08    1.78
   4   1  -7   33.80    1.79
  -4  -1  -7   35.34    1.64
   4   1   7   34.57    1.54
  -4  -1   7   32.69    1.54
   4  -1  -7   33.29    1.55
  -4   1  -7   33.50    1.63
   4  -1  -7   36.00    1.79
  -5   1   7   13.37    0.64
   5   1  -7   13.41    0.65
  -5  -1  -7   13.78    0.73
   5   1  -7   14.67    0.76
   5   1  -7   13.59    0.74
   5  -1   7   13.82    0.64
  -5  -1  -7   14.23    0.70
  -5   1  -7   14.19    0.69
   5   1   7   14.25    0.65
   5  -1  -7   14.39    0.76
  -5  -1   7   13.70    0.64
   5  -1  -7   13.95    0.66
   6   1  -7   73.94    3.37
  -6   1   7   71.31    3.36
   6  -1   7   76.12    3.36
   6   1  -7   75.20    3.89
  -6  -1  -7   73.73    3.55
  -6   1  -7   76.90    3.55
   6   1   7   79.69    3.37
   6  -1  -7   76.98    3.38
  -6  -1   7   75.86    3.36
   6  -1  -7   84.46    3.89
   7   1  -7    2.29    0.26
  -7  -1  -7    1.72    0.21
   7   1  -7    1.88    0.23
  -7   1   7    1.97    0.22
   7  -1   7    2.17    0.20
   7  -1  -7    2.20    0.25
   7   1   7    2.22    0.21
  -7   1  -7    2.11    0.24
  -7  -1   7    2.25    0.21
   7  -1  -7    2.65    0.26
   8  -1   7   15.79    0.71
  -8   1   7   14.90    0.71
  -8  -1  -7   14.99    0.76
   8   1  -7   14.42    0.72
  -8   1  -7   14.69    0.75
  -8  -1   7   14.11    0.70
   8   1   7   14.63    0.71
   8  -1  -7   14.64    0.73
   9  -1   7   13.92    0.67
  -9  -1  -7   13.58    0.73
  -9   1   7   12.58    0.66
   9   1  -7   13.13    0.68
   9  -1  -7   13.94    0.69
  -9  -1   7   13.45    0.66
  -9   1  -7   13.51    0.70
   9   1   7   13.89    0.67
  10   1  -7   44.71    2.05
  10  -1   7   45.14    2.05
 -10   1   7   44.09    2.03
 -10  -1   7   44.85    2.03
  10  -1  -7   45.47    2.06
 -10   1  -7   45.62    2.15
  10   1   7   47.24    2.05
 -11   1   7    2.77    0.31
  11   1  -7    2.54    0.30
 -11  -1  -7    3.20    0.35
  11  -1   7    2.98    0.32
 -11   1  -7    2.90    0.33
  11   1   7    3.11    0.33
  11  -1  -7    2.55    0.29
 -11  -1   7    2.84    0.29
 -12  -1  -7    9.16    0.55
 -12   1   7    8.39    0.47
  12   1  -7    8.14    0.52
  12  -1   7    8.20    0.50
  12  -1  -7    6.77    0.52
  12   1   7    6.80    0.49
 -12  -1   7    6.63    0.47
 -12   1  -7    7.12    0.52
 -13  -1  -7    5.89    0.47
 -13   1   7    5.01    0.42
  13   1  -7    5.24    0.47
  13  -1  -7    5.10    0.48
  13   1   7    5.49    0.44
 -13  -1   7    4.98    0.42
 -13   1  -7    5.37    0.47
   0   2   7   94.45    4.35
   0  -2  -7   99.93    4.58
   0   2  -7  101.40    4.58
   0  -2  -7   96.87    5.01
   0  -2  -7  103.87    4.35
  -1  -2  -7    7.84    0.33
   1   2  -7    8.18    0.38
   1   2  -7    7.79    0.37
   1   2  -7    7.90    0.38
  -1  -2  -7    7.76    0.39
  -1   2   7    7.60    0.34
  -1  -2  -7    7.93    0.38
   1  -2  -7    6.13    0.36
   1  -2  -7    6.30    0.34
   1  -2  -7    6.40    0.39
   1   2   7    6.11    0.34
  -1   2  -7    6.14    0.37
  -1  -2   7    6.21    0.33
  -2  -2  -7    6.46    0.30
  -2  -2  -7    7.07    0.36
   2   2  -7    6.89    0.36
  -2   2   7    6.46    0.32
  -2  -2  -7    6.26    0.36
   2   2  -7    6.76    0.36
   2  -2  -7    6.81    0.38
   2   2   7    6.52    0.32
  -2   2  -7    6.44    0.35
   2  -2  -7    6.68    0.34
  -2  -2   7    6.42    0.31
   2  -2  -7    6.66    0.33
   3   2  -7   26.27    1.37
  -3  -2  -7   27.95    1.27
   3   2  -7   27.80    1.18
   3   2  -7   27.63    1.38
  -3   2   7   26.00    1.19
  -3  -2  -7   27.31    1.37
  -3   2  -7   26.21    1.26
   3  -2  -7   26.38    1.38
   3   2   7   26.54    1.19
  -3  -2   7   25.29    1.18
   3  -2  -7   26.62    1.20
  -4  -2  -7   79.86    4.13
  -4  -2  -7   82.54    3.80
   4   2  -7   82.26    4.15
  -4   2   7   76.06    3.60
   4   2  -7   82.58    4.14
   4   2  -7   84.48    3.60
   4  -2   7   84.97    3.59
  -4  -2   7   80.22    3.59
   4   2   7   81.90    3.60
   4  -2  -7   81.56    3.61
   4  -2  -7   84.79    4.15
  -4   2  -7   81.20    3.79
   5   2  -7   20.39    0.86
  -5  -2  -7   19.67    0.98
  -5   2   7   19.37    0.86
   5   2  -7   19.43    0.99
   5   2  -7   20.16    1.00
   5  -2   7   20.38    0.85
  -5  -2  -7   19.91    0.93
   5  -2  -7   18.39    1.00
   5  -2  -7   17.60    0.87
  -5  -2   7   16.71    0.85
   5   2   7   17.74    0.86
  -5   2  -7   16.79    0.91
  -6   2   7   13.11    0.66
  -6  -2  -7   12.87    0.75
  -6  -2  -7   12.83    0.72
   6  -2   7   13.49    0.66
   6   2  -7   12.78    0.67
   6   2  -7   12.54    0.78
   6  -2  -7   16.48    0.79
   6   2   7   15.68    0.67
  -6   2  -7   15.88    0.71
  -6  -2   7   15.60    0.67
   6  -2  -7   15.60    0.69
   7  -2   7   12.42    0.55
   7   2  -7   11.64    0.57
  -7  -2  -7   11.81    0.62
  -7   2   7   11.88    0.56
   7   2  -7   12.15    0.67
  -7  -2  -7   11.51    0.62
   7   2   7   11.41    0.56
   7  -2  -7   10.83    0.66
   7  -2  -7   10.92    0.58
  -7   2  -7   10.77    0.59
  -7  -2   7   10.91    0.56
   8  -2   7   15.18    0.74
  -8   2   7   14.36    0.74
  -8  -2  -7   14.63    0.80
   8   2  -7   15.74    0.88
   8   2  -7   14.57    0.76
   8  -2  -7   17.14    0.78
  -8  -2   7   16.28    0.74
   8   2   7   16.87    0.75
  -8   2  -7   16.40    0.79
  -9   2   7   11.15    0.55
   9  -2   7   11.24    0.56
   9   2  -7   10.62    0.57
  -9  -2  -7   11.23    0.61
   9   2   7   10.76    0.56
  -9   2  -7   10.07    0.58
  -9  -2   7   10.44    0.55
   9  -2  -7   10.80    0.59
  10  -2   7    2.87    0.31
 -10   2   7    2.83    0.28
  10   2  -7    2.77    0.29
 -10  -2  -7    3.14    0.34
 -10   2  -7    2.73    0.32
  10   2   7    2.84    0.30
 -10  -2   7    3.09    0.29
  10  -2  -7    3.13    0.35
 -11  -2  -7    5.25    0.42
 -11   2   7    4.55    0.36
  11   2  -7    4.71    0.40
  11   2   7    4.83    0.40
 -11   2  -7    4.90    0.40
  11  -2  -7    4.68    0.42
 -11  -2   7    4.74    0.36
 -12   2   7    1.80    0.27
 -12  -2  -7    2.05    0.32
  12   2  -7    2.39    0.31
  12  -2  -7    2.24    0.32
  12   2   7    2.34    0.28
 -12   2  -7    2.41    0.30
 -12  -2   7    2.21    0.26
 -13   2   7    1.53    0.28
 -13  -2  -7    1.85    0.34
  13   2  -7    1.84    0.32
  13  -2  -7    1.34    0.33
 -13   2  -7    1.48    0.30
 -13  -2   7    1.57    0.28
  13   2   7    1.27    0.28
   0  -3  -7   24.79    1.28
   0  -3  -7   25.70    1.17
   0   3  -7   24.82    1.17
   0   3   7   23.62    1.11
   0  -3  -7   25.60    1.11
  -1  -3  -7   47.27    2.48
  -1  -3  -7   48.95    2.27
   1   3  -7   47.11    2.47
  -1   3   7   45.86    2.15
   1   3  -7   48.43    2.47
   1  -3  -7   52.37    2.16
   1  -3  -7   48.71    2.48
   1  -3  -7   48.86    2.26
  -1   3  -7   50.05    2.27
  -1  -3   7   50.67    2.14
   1   3   7   49.40    2.15
  -2  -3  -7    8.95    0.45
  -2  -3  -7    8.49    0.47
   2   3  -7    8.46    0.47
   2   3  -7    8.43    0.46
  -2   3   7    8.20    0.41
   2  -3  -7    8.60    0.43
   2   3   7    9.07    0.41
   2  -3  -7    9.00    0.42
   2  -3  -7    8.77    0.48
  -2  -3   7    9.03    0.40
  -2   3  -7    8.75    0.44
  -3  -3  -7   14.93    0.79
   3   3  -7   15.42    0.80
   3   3  -7   15.52    0.79
  -3   3   7   14.75    0.69
  -3  -3  -7   15.51    0.75
   3   3  -7   15.96    0.68
   3  -3  -7   14.90    0.80
   3   3   7   15.09    0.69
  -3   3  -7   14.85    0.74
  -3  -3   7   15.00    0.68
   3  -3  -7   14.60    0.70
  -4   3   7   49.11    2.24
   4   3  -7   51.48    2.57
   4   3  -7   51.89    2.24
  -4  -3  -7   50.13    2.57
  -4  -3  -7   50.85    2.37
   4   3  -7   49.92    2.58
   4   3   7   51.82    2.24
   4  -3  -7   50.95    2.59
  -4   3  -7   51.48    2.36
   4  -3  -7   49.83    2.25
  -4  -3   7   50.51    2.24
  -5  -3  -7   28.66    1.55
   5   3  -7   28.60    1.56
  -5  -3  -7   29.53    1.45
   5  -3   7   31.23    1.35
   5   3  -7   30.52    1.36
  -5   3   7   28.38    1.36
   5   3  -7   28.34    1.57
   5  -3  -7   31.10    1.37
  -5   3  -7   32.59    1.43
  -5  -3   7   31.33    1.35
   5   3   7   32.52    1.36
   5  -3  -7   31.33    1.58
  -6  -3  -7    7.72    0.46
   6   3  -7    8.08    0.47
   6   3  -7    8.12    0.42
   6  -3   7    8.55    0.41
   6   3  -7    7.97    0.50
  -6  -3  -7    8.08    0.48
  -6   3   7    7.91    0.42
   6   3   7    8.72    0.43
   6  -3  -7    8.56    0.44
  -6  -3   7    8.61    0.41
  -6   3  -7    8.59    0.45
   7   3  -7    0.20    0.15
  -7   3   7    0.12    0.13
   7  -3   7    0.22    0.11
   7   3  -7    0.07    0.14
  -7  -3  -7    0.20    0.11
  -7  -3  -7    0.22    0.17
  -7   3  -7    0.16    0.15
   7   3   7    0.20    0.13
  -7  -3   7    0.27    0.12
   7  -3  -7    0.20    0.16
   8  -3   7   54.39    2.33
   8   3  -7   53.55    2.70
  -8   3   7   52.71    2.32
  -8  -3  -7   54.27    2.67
  -8  -3  -7   54.09    2.47
   8   3  -7   52.77    2.33
  -8   3  -7   48.78    2.44
   8   3   7   51.81    2.33
   8  -3  -7   49.88    2.34
  -8  -3   7   49.86    2.32
   9  -3   7   22.63    1.06
  -9  -3  -7   24.39    1.14
  -9   3   7   23.46    1.06
   9   3  -7   22.64    1.08
   9   3   7   22.49    1.07
  -9   3  -7   22.00    1.12
  -9  -3   7   23.05    1.06
   9  -3  -7   22.49    1.09
 -10  -3  -7    8.20    0.51
 -10   3   7    7.73    0.45
  10   3  -7    7.89    0.47
  10  -3  -7    7.41    0.50
 -10  -3   7    7.78    0.44
  10   3   7    7.68    0.47
 -10   3  -7    7.58    0.48
  11   3  -7    4.30    0.38
 -11   3   7    4.25    0.36
 -11  -3  -7    4.49    0.42
  11  -3  -7    5.20    0.43
  11   3   7    5.08    0.38
 -11   3  -7    4.87    0.39
 -11  -3   7    4.41    0.36
 -12  -3  -7   19.43    1.00
 -12   3   7   18.90    0.92
  12   3  -7   18.45    0.95
 -12  -3   7   17.89    0.92
  12  -3  -7   18.94    0.97
 -12   3  -7   19.38    0.97
  12   3   7   19.04    0.94
  13   3  -7    9.41    0.64
 -13   3   7    9.74    0.59
 -13  -3  -7   10.65    0.69
  13  -3  -7   10.65    0.66
 -13   3  -7   10.82    0.63
 -13  -3   7   10.95    0.60
   0  -4  -7   48.54    2.50
   0  -4   7   50.97    2.15
   0   4  -7   48.98    2.28
   0  -4  -7   50.24    2.28
   0   4   7   46.60    2.17
   1   4  -7   48.39    2.56
  -1  -4  -7   51.08    2.36
  -1   4   7   47.19    2.24
   1   4  -7   51.57    2.56
  -1  -4  -7   51.73    2.58
   1  -4  -7   52.12    2.58
  -1  -4   7   52.88    2.23
   1   4   7   50.13    2.24
  -1   4  -7   50.16    2.36
   1  -4  -7   51.61    2.24
   1  -4  -7   51.08    2.35
   2   4  -7   58.82    2.92
  -2   4   7   55.34    2.54
   2   4  -7   56.23    2.91
  -2  -4  -7   60.40    2.69
  -2  -4  -7   56.60    2.92
   2  -4  -7   58.62    2.67
   2  -4  -7   57.60    2.55
  -2   4  -7   57.45    2.68
   2  -4  -7   57.45    2.93
   2   4   7   57.32    2.54
  -2  -4   7   58.56    2.53
  -3  -4  -7   30.40    1.47
  -3   4   7   28.93    1.38
   3   4  -7   31.44    1.60
   3   4  -7   29.93    1.37
  -3  -4  -7   30.34    1.59
   3   4  -7   30.93    1.59
   3   4   7   32.01    1.39
  -3   4  -7   32.24    1.46
   3  -4  -7   30.48    1.40
   3  -4  -7   33.89    1.61
  -3  -4   7   31.64    1.38
  -4  -4  -7   23.94    1.19
   4   4  -7   24.73    1.27
   4   4  -7   24.47    1.28
  -4   4   7   23.28    1.10
   4   4  -7   25.40    1.10
  -4  -4  -7   24.84    1.27
   4  -4  -7   24.63    1.28
  -4   4  -7   25.29    1.17
   4  -4  -7   24.52    1.12
  -4  -4   7   24.56    1.10
   4   4   7   24.66    1.11
  -5  -4  -7   53.62    2.45
   5   4  -7   47.16    2.65
   5   4  -7   55.02    2.31
  -5  -4  -7   52.41    2.65
  -5   4   7   52.62    2.31
   5   4  -7   54.05    2.67
   5  -4  -7   54.14    2.67
  -5  -4   7   50.78    2.31
   5   4   7   51.77    2.31
   5  -4  -7   49.85    2.32
  -5   4  -7   52.71    2.43
   6   4  -7   17.80    0.81
  -6   4   7   17.41    0.81
  -6  -4  -7   16.89    0.89
  -6  -4  -7   17.54    0.93
   6   4  -7   18.40    0.96
   6   4  -7   16.93    0.93
   6  -4  -7   18.41    0.84
   6  -4  -7   17.57    0.95
  -6   4  -7   17.89    0.86
   6   4   7   17.41    0.82
  -6  -4   7   17.54    0.81
  -7  -4  -7   19.12    0.96
  -7   4   7   18.35    0.84
   7   4  -7   18.45    0.84
  -7  -4  -7   18.67    0.92
   7   4  -7   19.98    1.00
   7  -4  -7   17.22    0.86
   7   4   7   17.47    0.85
  -7   4  -7   17.11    0.88
  -7  -4   7   16.68    0.84
   8   4  -7   10.30    0.65
  -8  -4  -7    9.76    0.59
  -8   4   7   10.30    0.53
  -8  -4  -7   10.48    0.59
   8   4  -7    9.97    0.53
   8   4   7   10.60    0.54
   8  -4  -7   10.54    0.56
  -8   4  -7   10.61    0.56
  -8  -4   7   10.59    0.52
  -9  -4  -7   17.63    0.90
  -9   4   7   17.38    0.82
   9   4  -7   17.23    0.83
  -9  -4  -7   17.88    0.93
   9  -4  -7   16.97    0.86
   9   4   7   17.05    0.84
  -9   4  -7   16.94    0.86
  -9  -4   7   16.51    0.82
  10   4  -7    2.64    0.31
 -10   4   7    2.96    0.30
 -10  -4  -7    3.26    0.35
  10  -4  -7    2.66    0.31
 -10   4  -7    3.39    0.32
  10   4   7    3.07    0.32
 -10  -4   7    3.15    0.28
 -11  -4  -7    7.63    0.53
  11   4  -7    7.43    0.50
 -11   4   7    7.49    0.47
  11   4   7    7.95    0.49
  11  -4  -7    7.54    0.52
 -11   4  -7    7.56    0.48
 -11  -4   7    7.85    0.47
 -12  -4  -7    1.16    0.31
  12   4  -7    0.98    0.27
 -12   4   7    0.87    0.25
 -12  -4   7    0.78    0.24
  12  -4  -7    0.54    0.30
  12   4   7    0.73    0.26
 -12   4  -7    0.65    0.26
 -13   4   7   -0.01    0.25
  13   4  -7    0.14    0.30
 -13  -4  -7    0.23    0.33
  13   4   7    0.22    0.27
 -13   4  -7    0.33    0.27
 -13  -4   7    0.07    0.26
  13  -4  -7   -0.13    0.32
   0  -5   7    0.20    0.04
   0  -5  -7    0.30    0.09
   0  -5  -7    0.10    0.09
   0   5   7    0.33    0.09
  -1   5   7   42.50    1.97
   1   5  -7   42.14    2.25
  -1  -5  -7   46.03    2.08
   1   5  -7   43.79    2.26
  -1  -5  -7   44.98    2.28
   1  -5  -7   45.11    2.28
  -1  -5   7   46.60    1.96
  -1   5  -7   46.35    2.08
   1  -5  -7   45.26    2.07
   1   5   7   43.33    1.97
   2   5  -7    9.25    0.47
  -2  -5  -7    9.21    0.46
  -2  -5  -7    8.95    0.48
   2   5  -7    9.28    0.47
  -2   5   7    8.31    0.42
   2  -5  -7    8.38    0.42
   2   5   7    8.14    0.42
   2  -5  -7    8.52    0.49
  -2   5  -7    8.31    0.44
  -2  -5   7    8.58    0.40
   2  -5  -7    8.09    0.44
  -3  -5  -7   48.94    2.34
   3   5  -7   49.62    2.55
   3   5  -7   47.76    2.19
  -3   5   7   46.47    2.21
  -3  -5  -7   50.36    2.55
   3   5  -7   47.99    2.54
   3   5   7   50.67    2.21
   3  -5  -7   53.53    2.56
   3  -5  -7   51.55    2.23
  -3   5  -7   52.11    2.33
  -3  -5   7   51.71    2.21
  -4  -5  -7   23.46    1.16
   4   5  -7   24.04    1.23
   4   5  -7   24.30    1.25
   4   5  -7   24.74    1.06
  -4  -5  -7   23.87    1.24
  -4   5   7   23.70    1.08
   4   5   7   22.54    1.08
   4  -5  -7   22.86    1.09
  -4   5  -7   24.45    1.14
  -4  -5   7   23.22    1.07
   4  -5  -7   25.34    1.26
   5   5  -7   11.81    0.55
  -5  -5  -7   11.09    0.63
  -5   5   7   11.36    0.56
   5   5  -7   11.40    0.66
  -5  -5  -7   11.27    0.64
   5   5  -7   11.50    0.64
   5   5   7   11.93    0.57
   5  -5  -7   12.01    0.58
  -5   5  -7   12.23    0.60
  -5  -5   7   12.23    0.55
   6   5  -7    3.10    0.23
   6   5  -7    3.09    0.26
  -6  -5  -7    3.42    0.32
  -6   5   7    3.06    0.24
   6   5  -7    3.47    0.31
  -6  -5  -7    3.42    0.26
   6  -5  -7    3.51    0.29
   6   5   7    3.55    0.26
  -6   5  -7    3.48    0.25
  -6  -5   7    3.15    0.24
  -7  -5  -7   28.61    1.42
  -7   5   7   27.91    1.31
   7   5  -7   28.30    1.31
   7   5  -7   28.24    1.54
  -7  -5  -7   28.70    1.51
   7  -5  -7   29.50    1.35
  -7  -5   7   30.25    1.32
   7   5   7   29.98    1.33
  -7   5  -7   30.21    1.39
   8   5  -7   32.52    1.69
  -8   5   7   31.65    1.45
  -8  -5  -7   31.63    1.66
   8   5  -7   31.50    1.45
   8   5   7   32.33    1.46
  -8  -5   7   31.47    1.44
  -8   5  -7   31.85    1.52
   8  -5  -7   31.97    1.48
   9   5  -7    2.05    0.23
  -9  -5  -7    2.44    0.27
  -9   5   7    1.86    0.23
  -9  -5   7    2.61    0.25
   9  -5  -7    2.36    0.28
   9   5   7    2.57    0.27
  -9   5  -7    2.56    0.28
 -10   5   7    2.09    0.25
 -10  -5  -7    2.39    0.29
  10   5  -7    2.26    0.26
 -10  -5  -7    2.29    0.29
  10   5   7    2.20    0.26
 -10   5  -7    2.22    0.25
 -10  -5   7    2.10    0.24
  10  -5  -7    2.04    0.29
 -11  -5  -7   26.65    1.29
  11   5  -7   25.01    1.20
 -11   5   7   25.29    1.19
  11  -5  -7   24.25    1.24
 -11  -5   7   25.12    1.19
 -11   5  -7   26.47    1.25
  11   5   7   25.43    1.21
  12   5  -7   10.63    0.62
 -12  -5  -7   11.59    0.68
 -12   5   7   11.14    0.62
  12  -5  -7   10.62    0.67
 -12   5  -7   11.23    0.64
 -12  -5   7   10.40    0.61
  12   5   7   11.12    0.63
   0  -6  -7    4.91    0.32
   0   6  -7    4.84    0.27
   0   6   7    4.89    0.28
   0  -6   7    4.88    0.24
   0  -6  -7    5.15    0.28
   1   6  -7   10.73    0.56
  -1  -6  -7   11.20    0.54
   1   6  -7   10.01    0.55
  -1   6   7   10.61    0.50
   1  -6   7    9.95    0.47
  -1  -6  -7   11.17    0.58
  -1   6  -7   10.53    0.53
   1   6   7   10.16    0.50
   1  -6  -7   10.23    0.59
   1  -6  -7   10.87    0.51
  -1  -6   7   10.44    0.48
  -2  -6  -7  172.48    8.22
  -2  -6  -7  178.89    8.99
   2   6  -7  177.68    8.98
   2   6  -7  172.82    8.98
  -2   6   7  166.89    7.82
   2   6   7  178.68    7.82
   2  -6  -7  181.72    8.20
   2  -6  -7  182.01    7.83
  -2   6  -7  178.88    8.21
   2  -6  -7  187.98    9.00
  -2  -6   7  184.21    7.81
   3   6  -7    2.94    0.25
  -3  -6  -7    2.97    0.25
  -3  -6  -7    2.88    0.28
  -3   6   7    2.93    0.21
   3   6  -7    3.10    0.22
   3  -6  -7    4.53    0.27
  -4  -6  -7    5.27    0.35
  -4   6   7    5.09    0.28
  -4  -6  -7    5.41    0.32
   4   6  -7    5.11    0.31
   4   6  -7    5.25    0.25
   4   6  -7    5.56    0.34
  -4   6  -7    3.84    0.29
   4   6   7    4.12    0.29
  -4  -6   7    3.83    0.26
   4  -6  -7    3.74    0.32
   5   6  -7   30.67    1.66
   5   6  -7   31.93    1.44
  -5  -6  -7   27.64    1.66
  -5  -6  -7   30.09    1.55
   5   6  -7   31.34    1.68
  -5   6   7   31.37    1.45
  -5   6  -7   35.50    1.53
   5  -6  -7   34.69    1.48
   5   6   7   35.55    1.46
  -5  -6   7   33.99    1.45
  -6   6   7   59.30    2.70
   6   6  -7   61.36    2.69
   6   6  -7   63.36    3.13
   6   6  -7   58.91    3.11
  -6  -6  -7   60.66    2.87
  -6  -6  -7   62.85    3.11
   6   6   7   60.88    2.71
   6  -6  -7   60.49    2.73
  -6   6  -7   63.10    2.84
  -6  -6   7   59.11    2.70
  -7  -6  -7   13.22    0.72
   7   6  -7   12.97    0.76
   7   6  -7   13.51    0.63
  -7   6   7   12.59    0.64
   7  -6  -7   12.63    0.67
   7   6   7   12.59    0.65
  -7  -6   7   12.65    0.63
  -7   6  -7   13.32    0.66
   8   6  -7    2.67    0.27
  -8  -6  -7    2.98    0.28
   8   6  -7    3.24    0.37
  -8   6   7    2.97    0.28
   8  -6  -7    3.11    0.34
  -8  -6   7    3.07    0.27
   8   6   7    2.73    0.27
  -8   6  -7    3.19    0.30
   9   6  -7   14.72    0.75
  -9   6   7   15.53    0.75
  -9  -6  -7   15.30    0.85
   9   6   7   15.29    0.75
  -9  -6   7   14.94    0.74
   9  -6  -7   14.82    0.80
  -9   6  -7   15.97    0.78
 -10   6   7    6.54    0.42
 -10  -6  -7    6.80    0.46
  10   6  -7    6.82    0.43
  10   6   7    6.42    0.44
 -10  -6   7    6.27    0.42
 -10   6  -7    6.48    0.43
  10  -6  -7    6.40    0.49
 -11  -6  -7    3.42    0.40
  11   6  -7    2.84    0.33
 -11   6   7    2.66    0.29
 -11  -6   7    3.30    0.34
  11   6   7    3.32    0.36
  11  -6  -7    3.14    0.36
 -12  -6  -7    0.45    0.30
  12   6  -7    0.32    0.26
 -12   6   7    0.22    0.25
  12   6   7    0.26    0.26
 -12  -6   7    0.28    0.24
  12  -6  -7    0.13    0.31
   0  -7   7    9.12    0.44
   0   7   7    9.40    0.46
   0  -7  -7    9.65    0.54
   0   7  -7    9.31    0.50
   0   7  -7    9.07    0.50
   0  -7  -7   10.15    0.47
  -1  -7  -7   13.23    0.74
   1   7  -7   12.99    0.72
  -1   7   7   13.54    0.64
  -1  -7  -7   13.22    0.67
   1   7  -7   12.26    0.71
   1  -7   7   12.53    0.61
  -1  -7   7   14.56    0.62
   1   7   7   14.68    0.64
   1  -7  -7   14.64    0.65
   1  -7  -7   15.07    0.75
  -2   7   7   23.04    1.06
  -2  -7  -7   22.51    1.13
   2   7  -7   23.30    1.22
   2   7  -7   23.37    1.21
  -2  -7  -7   24.38    1.23
   2  -7  -7   25.00    1.24
   2   7   7   23.44    1.07
  -2   7  -7   23.29    1.11
  -2  -7   7   22.97    1.05
   3   7  -7   17.64    1.02
  -3  -7  -7   18.85    1.04
   3   7  -7   18.38    1.04
  -3   7   7   18.12    0.90
  -3  -7  -7   16.81    0.97
   3   7   7   20.90    0.90
  -3   7  -7   21.07    0.94
  -3  -7   7   21.56    0.89
   3  -7  -7   21.23    0.93
   3  -7  -7   21.74    1.05
  -4  -7  -7    1.76    0.17
   4   7  -7    1.43    0.18
  -4   7   7    1.58    0.19
   4   7  -7    1.42    0.19
   4   7  -7    1.69    0.14
  -4  -7  -7    1.31    0.21
  -4   7  -7    1.20    0.15
  -4  -7   7    1.45    0.14
   4   7   7    1.41    0.16
   4  -7  -7    1.24    0.19
   5   7  -7    2.26    0.29
  -5  -7  -7    1.98    0.25
   5   7  -7    2.12    0.22
  -5   7   7    1.99    0.23
  -5  -7  -7    2.36    0.24
   5   7  -7    2.18    0.19
   5  -7  -7    2.28    0.26
  -5   7  -7    2.32    0.23
   5   7   7    2.24    0.22
  -5  -7   7    2.38    0.20
   6   7  -7   26.18    1.39
   6   7  -7   26.76    1.17
  -6   7   7   26.09    1.19
  -6  -7  -7   26.56    1.37
   6   7   7   25.69    1.19
  -6  -7   7   24.74    1.18
   6  -7  -7   25.44    1.21
  -6   7  -7   26.40    1.24
  -7  -7  -7   18.52    1.01
  -7   7   7   18.43    0.88
   7   7  -7   18.14    0.87
   7   7  -7   18.00    1.05
   7   7   7   19.02    0.89
   7  -7  -7   18.78    0.92
  -7  -7   7   18.59    0.88
  -7   7  -7   20.22    0.92
  -8  -7  -7    0.71    0.18
  -8   7   7    0.57    0.19
   8   7  -7    0.57    0.17
   8   7  -7    0.73    0.24
   8  -7  -7    0.30    0.22
   8   7   7    0.49    0.19
  -8   7  -7    0.43    0.18
  -8  -7   7    0.47    0.17
   9   7  -7    1.63    0.22
  -9   7   7    1.70    0.23
   9   7   7    1.30    0.24
   9  -7  -7    1.09    0.26
  -9  -7   7    1.42    0.21
  -9   7  -7    1.51    0.23
  10   7  -7    7.61    0.46
 -10   7   7    7.87    0.48
  10  -7  -7    7.60    0.55
  10   7   7    8.48    0.50
 -10  -7   7    8.43    0.48
 -11   7   7   12.24    0.68
  11   7  -7   12.18    0.69
 -11  -7  -7   14.21    0.78
 -11  -7   7   13.74    0.70
  11  -7  -7   13.27    0.76
  11   7   7   14.12    0.72
  12   7  -7    1.40    0.28
 -12  -7  -7    1.56    0.34
 -12   7   7    1.50    0.29
  12  -7  -7    1.00    0.35
  12   7   7    1.72    0.30
 -12  -7   7    1.21    0.27
   0   8  -7   46.84    2.40
   0  -8  -7   48.03    2.20
   0   8   7   46.29    2.10
   0  -8   7   43.67    2.08
   0   8  -7   48.13    2.39
   0  -8  -7   50.58    2.43
  -1  -8  -7    7.69    0.41
  -1   8   7    7.40    0.39
   1   8  -7    7.57    0.41
  -1  -8  -7    8.51    0.45
   1   8  -7    7.89    0.43
   1  -8  -7    6.87    0.36
   1   8   7    6.63    0.38
   1  -8  -7    7.80    0.45
  -1  -8   7    6.22    0.35
  -1   8  -7    6.62    0.39
   2   8  -7   28.20    1.46
   2   8  -7   29.07    1.48
  -2   8   7   29.23    1.28
  -2  -8  -7   29.73    1.49
  -2  -8  -7   27.10    1.36
  -2  -8   7   26.98    1.27
   2  -8  -7   29.30    1.49
   2   8   7   28.27    1.29
  -3   8   7   44.90    1.96
   3   8  -7   45.52    2.27
  -3  -8  -7   49.93    2.27
   3   8  -7   44.60    2.25
  -3  -8  -7   41.40    2.08
  -3  -8   7   41.19    1.95
   3  -8  -7   42.51    1.99
   3   8   7   43.42    1.97
  -3   8  -7   42.87    2.05
  -4   8   7   53.53    2.37
  -4  -8  -7   46.66    2.51
   4   8  -7   54.31    2.74
   4   8  -7   55.37    2.72
  -4  -8  -7   58.19    2.73
   4   8  -7   54.78    2.34
  -4  -8   7   51.49    2.36
   4  -8  -7   52.87    2.40
   4   8   7   53.20    2.37
  -4   8  -7   52.45    2.48
   5   8  -7    1.48    0.18
  -5  -8  -7    1.63    0.25
  -5  -8  -7    1.80    0.20
   5   8  -7    1.78    0.18
  -5   8   7    1.99    0.23
   5   8  -7    1.73    0.23
   5   8   7    1.87    0.20
  -5  -8   7    1.98    0.21
  -5   8  -7    1.71    0.17
   5  -8  -7    1.82    0.23
   6   8  -7   14.63    0.80
   6   8  -7   13.77    0.63
  -6   8   7   13.61    0.65
  -6  -8  -7   14.26    0.75
   6   8   7   12.52    0.66
  -6   8  -7   12.39    0.67
  -6  -8   7   12.48    0.64
   6  -8  -7   12.72    0.69
   7   8  -7   28.74    1.54
  -7   8   7   28.34    1.31
   7   8  -7   28.06    1.29
   7  -8  -7   28.25    1.34
  -7  -8   7   27.84    1.30
   7   8   7   28.63    1.32
  -7   8  -7   30.25    1.37
   8   8  -7    7.28    0.41
   8   8  -7    7.71    0.57
  -8   8   7    7.50    0.43
  -8  -8   7    6.92    0.42
   8  -8  -7    6.21    0.49
   8   8   7    7.28    0.45
   9   8  -7    6.94    0.42
  -9   8   7    7.71    0.44
  -9  -8   7    7.01    0.44
   9   8   7    6.82    0.44
   9  -8  -7    6.76    0.51
  10   8  -7    3.63    0.33
 -10   8   7    3.27    0.33
 -10  -8   7    3.05    0.33
  10  -8  -7    2.77    0.35
  10   8   7    2.96    0.31
 -11   8   7    6.94    0.46
  11   8  -7    6.29    0.44
  11   8   7    6.57    0.45
 -11  -8   7    6.54    0.46
  11  -8  -7    6.55    0.55
   0   9  -7   30.66    1.62
   0   9  -7   32.45    1.61
   0  -9  -7   31.50    1.48
   0   9   7   31.74    1.42
  -1   9   7    1.46    0.17
  -1  -9  -7    2.01    0.21
   1   9  -7    1.46    0.18
   1   9  -7    1.36    0.17
  -1  -9   7    1.93    0.17
  -1   9  -7    1.74    0.18
   1   9   7    1.75    0.20
  -1   9  -7    1.49    0.16
  -2   9   7   19.37    0.83
   2   9  -7   18.58    0.94
   2   9  -7   18.07    0.96
  -2  -9  -7   17.25    0.88
  -2  -9  -7   19.17    0.97
  -2  -9   7   15.62    0.81
   2   9   7   17.18    0.84
  -3  -9  -7    2.77    0.32
   3   9  -7    2.96    0.31
   3   9  -7    2.98    0.25
  -3   9   7    2.77    0.24
   3   9   7    3.13    0.27
  -3  -9   7    3.22    0.23
   4   9  -7   13.98    0.78
   4   9  -7   14.45    0.74
  -4   9   7   13.63    0.65
   4   9  -7   14.24    0.61
  -4  -9  -7   12.13    0.72
   4   9   7   13.14    0.66
  -4  -9   7   12.82    0.64
   4  -9  -7   12.45    0.69
  -4   9  -7   13.30    0.67
   5   9  -7    2.68    0.35
  -5   9   7    2.94    0.25
  -5  -9  -7    3.13    0.35
   5   9  -7    2.86    0.21
   5   9  -7    2.63    0.28
  -5   9  -7    3.12    0.26
  -5  -9   7    3.42    0.25
   5   9   7    3.45    0.29
   5  -9  -7    2.91    0.35
   6   9  -7    7.57    0.38
  -6   9   7    7.63    0.42
   6   9  -7    7.73    0.55
  -6  -9   7    7.05    0.40
  -6   9  -7    7.24    0.41
   6  -9  -7    6.46    0.48
   6   9   7    7.10    0.42
   7   9  -7    2.81    0.33
   7   9  -7    2.50    0.24
  -7   9   7    2.32    0.28
   7  -9  -7    2.21    0.29
   7   9   7    2.31    0.25
  -7  -9   7    2.50    0.27
   8   9  -7    0.83    0.28
   8   9  -7    0.33    0.17
  -8   9   7    0.58    0.21
  -8  -9   7    0.63    0.19
   8   9   7    0.60    0.22
   8  -9  -7    0.66    0.27
  -9   9   7   15.10    0.73
   9   9  -7   14.72    0.72
   9   9   7   14.60    0.74
   9  -9  -7   14.21    0.81
  -9  -9   7   14.38    0.74
 -10   9   7    5.87    0.41
  10   9  -7    5.69    0.40
 -10  -9   7    5.99    0.42
  10   9   7    6.39    0.45
  10  -9  -7    5.37    0.52
  11   9  -7    0.34    0.24
 -11   9   7    0.33    0.26
 -11  -9  -7    0.87    0.32
 -11  -9   7    0.57    0.24
  11  -9  -7    0.41    0.34
  11   9   7    0.58    0.28
   0  10   7   86.09    3.73
   0  10  -7   85.48    4.27
   0  10  -7   81.66    4.27
   1  10  -7    0.80    0.16
  -1 -10  -7    0.95    0.15
   1  10  -7    0.83    0.13
  -1  10   7    0.83    0.17
  -1  10  -7    0.54    0.12
  -1  10  -7    0.54    0.11
   1  10   7    0.28    0.16
   2  10  -7    1.22    0.16
   2  10  -7    1.32    0.20
  -2  10   7    1.44    0.19
  -2 -10  -7    1.55    0.20
  -2  10  -7    1.69    0.16
  -2  10  -7    1.66    0.18
  -2 -10   7    2.15    0.20
   2  10   7    1.77    0.19
  -3  10   7    3.76    0.29
   3  10  -7    3.52    0.36
   3  10  -7    3.52    0.30
  -3 -10  -7    3.09    0.35
   3  10   7    4.39    0.28
  -3 -10   7    4.37    0.27
   4  10  -7   44.87    2.35
   4  10  -7   45.56    2.32
  -4 -10  -7   40.60    2.15
  -4  10   7   46.13    2.02
  -4 -10   7   44.29    2.02
   4  10   7   48.60    2.03
   4 -10  -7   45.95    2.07
  -5  10   7    6.16    0.38
  -5 -10  -7    5.72    0.46
   5  10  -7    5.92    0.50
   5  10  -7    6.42    0.32
  -5 -10   7    6.00    0.36
   5 -10  -7    5.32    0.46
   5  10   7    5.91    0.37
   6  10  -7    6.58    0.35
   6  10  -7    6.31    0.54
  -6  10   7    6.39    0.40
   6  10   7    6.60    0.41
   6 -10  -7    5.79    0.48
  -6 -10   7    6.23    0.39
  -7  10   7    8.04    0.45
   7  10  -7    7.36    0.61
   7  10  -7    7.72    0.41
   7  10   7    7.40    0.46
  -7 -10   7    7.81    0.43
   7 -10  -7    6.82    0.50
   8  10  -7   15.61    0.76
  -8  10   7   16.03    0.79
   8  10   7   16.75    0.81
  -8 -10   7   16.20    0.79
   8 -10  -7   15.37    0.86
  -9  10   7    7.96    0.47
   9  10  -7    7.77    0.45
  -9 -10   7    7.62    0.48
   9 -10  -7    7.30    0.57
   9  10   7    7.93    0.50
 -10  10   7    3.07    0.34
  10  10   7    3.16    0.38
  10 -10  -7    2.37    0.39
 -10 -10   7    2.64    0.29
   0  11  -7    6.81    0.41
   0  11  -7    6.21    0.44
   0  11   7    7.91    0.41
  -1  11   7    6.59    0.36
   1  11  -7    5.98    0.41
   1  11  -7    6.04    0.36
  -1  11  -7    4.78    0.37
  -1  11  -7    5.02    0.34
   1  11   7    5.60    0.35
  -2  11   7    5.54    0.33
   2  11  -7    4.96    0.40
   2  11  -7    5.60    0.34
   2  11   7    4.47    0.34
  -2  11  -7    4.12    0.32
  -2  11  -7    4.23    0.30
   3  11  -7   12.62    0.76
  -3  11   7   13.14    0.63
   3  11  -7   12.46    0.71
  -3 -11  -7   12.17    0.70
   3  11   7   13.58    0.64
  -3  11  -7   12.56    0.68
  -4  11   7    4.62    0.33
   4  11  -7    3.94    0.35
   4  11  -7    4.03    0.43
  -4 -11  -7    3.93    0.41
   4 -11  -7    4.45    0.43
  -4 -11   7    4.91    0.31
   4  11   7    5.02    0.35
  -5 -11  -7    1.10    0.25
  -5  11   7    0.88    0.21
   5  11  -7    0.90    0.27
   5 -11  -7    0.78    0.29
   5  11   7    0.98    0.21
  -5 -11   7    0.90    0.18
  -6 -11  -7    3.71    0.40
  -6  11   7    2.75    0.30
   6  11  -7    2.85    0.37
   6 -11  -7    3.02    0.36
  -6 -11   7    3.08    0.30
   6  11   7    3.55    0.33
  -7  11   7    3.00    0.32
   7  11  -7    3.33    0.41
   7  11   7    3.90    0.35
   7 -11  -7    3.21    0.36
  -7 -11   7    3.72    0.33
  -8  11   7    2.19    0.29
  -8 -11   7    3.26    0.33
   8  11   7    3.01    0.34
   8 -11  -7    3.07    0.38
   9  11  -7    1.77    0.22
  -9  11   7    1.77    0.28
  -9 -11   7    1.99    0.26
   9 -11  -7    2.13    0.38
   9  11   7    2.41    0.29
  10  11   7    5.16    0.41
  10 -11  -7    4.08    0.47
   0  12  -7    2.05    0.23
   0  12  -7    2.02    0.23
   0  12   7    2.21    0.23
  -1  12   7   12.85    0.62
   1  12  -7   12.22    0.67
   1  12  -7   11.09    0.71
  -1  12  -7   11.29    0.68
   1  12   7   12.95    0.62
  -1  12  -7   11.66    0.65
  -2  12   7    9.03    0.47
   2  12  -7    8.51    0.52
   2  12  -7    7.89    0.57
  -2  12  -7    8.62    0.49
  -2  12  -7    8.53    0.50
   2  12   7    9.01    0.47
   3  12  -7    3.41    0.41
  -3  12   7    3.71    0.31
   3  12  -7    3.77    0.31
   3  12   7    3.40    0.30
  -3  12  -7    2.99    0.26
   4  12  -7    3.66    0.45
  -4 -12  -7    3.95    0.41
  -4  12   7    4.73    0.34
   4  12   7    4.33    0.35
   4 -12  -7    3.75    0.40
  -5 -12  -7   14.09    0.79
   5  12  -7   14.26    0.89
  -5  12   7   14.91    0.71
   5 -12  -7   12.92    0.77
   5  12   7   14.26    0.72
  -6 -12  -7    9.34    0.58
  -6  12   7    8.42    0.48
   6  12  -7    7.31    0.65
   6 -12  -7    7.20    0.59
   6  12   7    8.29    0.50
  -7 -12  -7    4.22    0.44
   7  12  -7    2.54    0.40
  -7  12   7    3.29    0.32
   7  12   7    2.37    0.30
   7 -12  -7    1.83    0.37
  -8  12   7    3.32    0.36
  -8 -12  -7    4.23    0.46
   8 -12  -7    2.13    0.40
   8  12   7    2.70    0.31
  -9  12   7    4.95    0.42
  -9 -12  -7    6.83    0.52
   9  12   7    5.63    0.45
   9 -12  -7    5.02    0.56
   0  13   7    0.54    0.21
   0  13  -7    0.41    0.15
   0  13  -7    0.28    0.19
  -1  13   7   22.85    1.07
   1  13  -7   21.69    1.21
   1  13  -7   21.52    1.24
   1  13   7   25.61    1.08
  -1  13  -7   22.26    1.20
  -1  13  -7   23.38    1.21
   2  13  -7    3.90    0.33
  -2  13   7    4.32    0.33
   2  13  -7    3.66    0.41
   2  13   7    4.00    0.34
  -2  13  -7    3.44    0.28
  -2  13  -7    3.61    0.31
   3  13  -7    9.49    0.57
  -3  13   7    9.67    0.52
   3  13  -7    8.43    0.64
  -3  13  -7    9.25    0.52
  -3  13  -7    8.71    0.51
   3  13   7   10.14    0.53
   4  13  -7    0.35    0.28
  -4  13   7    0.75    0.22
   4  13   7    0.89    0.22
   4 -13  -7    0.45    0.33
   5  13  -7   13.46    0.88
  -5  13   7   14.74    0.70
   5 -13  -7   12.30    0.79
   5  13   7   13.77    0.71
   6  13  -7    1.52    0.36
  -6  13   7    1.56    0.25
  -6 -13  -7    1.89    0.33
   6  13   7    1.48    0.27
   6 -13  -7    1.48    0.37
  -7 -13  -7    0.40    0.30
  -7  13   7    0.17    0.24
   7  13  -7   -0.23    0.34
   7 -13  -7   -0.10    0.35
   7  13   7   -0.03    0.26
  -8 -13  -7    2.11    0.35
  -8  13   7    1.62    0.27
   8 -13  -7    0.99    0.38
   8  13   7    1.29    0.30
   0  14   7    4.32    0.36
   0  14  -7    4.05    0.34
   0  14  -7    4.07    0.38
   1  14  -7    1.03    0.25
  -1  14   7    1.64    0.25
   1  14  -7    1.42    0.20
   1  14   7    0.98    0.24
  -1  14  -7    0.83    0.17
  -1  14  -7    0.73    0.20
  -2  14   7   13.36    0.68
   2  14  -7   12.83    0.74
   2  14  -7   12.85    0.80
  -2  14  -7   12.35    0.71
  -2  14  -7   12.80    0.72
   2  14   7   13.85    0.68
   3  14  -7    2.98    0.35
  -3  14   7    3.03    0.32
  -3  14  -7    2.72    0.25
  -3  14  -7    2.33    0.23
   3  14   7    2.52    0.29
   4  14  -7    7.86    0.64
  -4  14   7    8.54    0.49
   4  14   7    8.25    0.51
   4 -14  -7    7.55    0.62
   5  14  -7    8.06    0.68
  -5  14   7    8.66    0.51
   5  14   7    8.40    0.52
   5 -14  -7    7.82    0.64
   6  14  -7    2.34    0.41
  -6  14   7    3.11    0.35
   6 -14  -7    2.19    0.42
   6  14   7    2.79    0.32
  -7  14   7    5.85    0.41
   7 -14  -7    3.24    0.48
   7  14   7    4.56    0.42
   0  15  -7    0.95    0.19
   0  15  -7    0.94    0.24
   0  15   7    1.41    0.28
   1  15  -7   22.91    1.17
  -1  15   7   23.60    1.02
   1  15  -7   20.79    1.13
  -1  15  -7   19.87    1.13
  -1  15  -7   18.69    1.11
   1  15   7   21.09    1.01
   2  15  -7    0.24    0.27
   2  15  -7    0.37    0.20
  -2  15   7    0.54    0.25
   2  15   7    0.64    0.26
  -2  15  -7    0.68    0.16
  -2  15  -7    0.40    0.18
  -3  15   7   13.06    0.65
   3  15  -7   11.92    0.80
  -3  15  -7   11.11    0.67
   3  15   7   13.39    0.67
   4  15  -7    3.39    0.42
  -4  15   7    3.74    0.38
   4 -15  -7    3.61    0.47
   4  15   7    3.98    0.39
  -5  15   7   18.24    0.88
   5  15  -7   17.74    1.09
   5  15   7   19.08    0.90
   5 -15  -7   15.50    0.99
   0  16   7    0.85    0.27
   0  16  -7    0.51    0.19
   0  16  -7    0.24    0.23
   1  16  -7    8.45    0.58
  -1  16   7   10.17    0.55
   1  16  -7    9.35    0.62
  -1  16  -7    9.37    0.57
   1  16   7   10.15    0.58
  -1  16  -7    8.52    0.55
  -2  16   7    0.63    0.28
   2  16  -7    0.27    0.27
  -2  16  -7    0.27    0.18
  -2  16  -7    0.43    0.16
   2  16   7    0.74    0.28
  -3  16   7    7.27    0.49
   3  16   7    7.11    0.50
   0   0  -8   42.28    1.95
   0   0  -8   43.06    2.12
   0   0   8   40.52    1.84
   1   0  -8   89.33    4.18
  -1   0  -8   90.08    4.18
   1   0  -8   91.61    4.56
  -1   0  -8   90.08    4.55
  -1   0   8   87.82    3.96
   1   0   8   93.85    3.96
  -2   0  -8   39.90    1.90
   2   0  -8   41.89    1.79
   2   0  -8   40.60    2.06
  -2   0   8   40.44    1.79
   2   0   8   41.49    1.78
  -2   0  -8   39.22    2.04
   3   0   8   22.36    0.97
   3   0  -8   22.25    1.13
   3   0  -8   22.41    0.97
  -3   0   8   21.13    0.97
  -3   0  -8   21.30    1.10
  -3   0  -8   21.03    1.04
   4   0  -8   10.64    0.51
  -4   0  -8   10.17    0.55
  -4   0   8    9.80    0.50
   4   0  -8   11.02    0.59
   4   0  -8   11.27    0.57
   4   0   8   10.90    0.49
   5   0  -8  107.23    5.43
   5   0   8  109.10    4.71
   5   0  -8  110.65    4.72
   5   0  -8  109.10    5.42
  -5   0  -8  103.67    4.96
  -5   0   8  103.69    4.71
   6   0  -8   20.66    1.06
   6   0  -8   19.45    0.91
   6   0   8   20.11    0.90
  -6   0   8   19.05    0.90
  -6   0  -8   19.67    0.96
   6   0  -8   19.09    1.03
   7   0  -8    8.06    0.49
  -7   0   8    7.85    0.41
   7   0  -8    7.09    0.43
   7   0   8    7.74    0.40
  -7   0  -8    7.19    0.44
   8   0   8    0.92    0.15
  -8   0   8    0.90    0.15
  -8   0  -8    0.65    0.19
   8   0  -8    0.68    0.18
   9   0   8   40.27    1.79
  -9   0  -8   39.43    1.89
  -9   0   8   39.29    1.79
   9   0  -8   39.73    1.80
  10   0  -8    3.01    0.33
 -10   0   8    2.85    0.28
  10   0   8    3.10    0.30
 -10   0  -8    2.89    0.33
 -11   0   8    2.72    0.31
 -11   0  -8    2.49    0.31
  11   0  -8    2.52    0.30
  11   0   8    3.17    0.34
  12   0  -8   13.45    0.77
 -12   0  -8   14.68    0.80
 -12   0   8   14.56    0.72
 -13   0   8    0.24    0.26
 -13   0  -8    0.08    0.30
  13   0  -8    0.16    0.32
   0  -1   8    1.35    0.09
   0  -1  -8    1.30    0.14
   0   1  -8    1.47    0.09
   0   1  -8    1.39    0.09
   0  -1  -8    1.35    0.12
   0   1  -8    1.26    0.15
   0   1   8    1.22    0.10
   1   1  -8   49.57    2.50
  -1  -1  -8   53.75    2.50
   1   1  -8   49.96    2.72
  -1  -1  -8   48.96    2.72
  -1   1   8   50.75    2.36
   1   1  -8   52.86    2.71
   1  -1  -8   60.46    2.36
   1   1   8   57.37    2.36
   1  -1  -8   55.98    2.50
  -1   1  -8   56.13    2.50
   1  -1  -8   54.41    2.72
  -1  -1   8   55.47    2.36
  -2  -1  -8   10.98    0.52
   2   1  -8   11.02    0.53
  -2   1   8   10.49    0.47
  -2  -1  -8   10.39    0.53
   2   1  -8   10.48    0.54
   2  -1  -8    9.53    0.55
   2   1   8   10.04    0.47
   2  -1  -8   10.11    0.47
   2  -1  -8    9.44    0.50
  -2   1  -8    9.73    0.51
  -2  -1   8    9.45    0.46
   3   1  -8   73.84    3.85
   3   1  -8   74.47    3.84
  -3  -1  -8   74.86    3.53
  -3   1   8   72.59    3.34
   3   1  -8   77.35    3.34
  -3  -1  -8   70.51    3.83
   3  -1  -8   80.12    3.35
  -3  -1   8   77.61    3.34
   3   1   8   81.17    3.34
  -3   1  -8   77.47    3.53
   3  -1  -8   77.10    3.86
   4   1  -8    3.18    0.23
  -4  -1  -8    2.83    0.24
   4   1  -8    3.20    0.21
  -4  -1  -8    3.07    0.19
  -4   1   8    2.76    0.19
   4  -1   8    3.25    0.17
   4   1  -8    2.93    0.19
   4  -1  -8    2.96    0.20
  -4  -1   8    2.69    0.19
  -4   1  -8    2.64    0.23
   4   1   8    2.99    0.19
   4  -1  -8    2.93    0.23
   5   1  -8   27.51    1.37
   5   1  -8   28.34    1.18
  -5   1   8   27.17    1.17
  -5  -1  -8   25.95    1.34
  -5  -1  -8   27.44    1.26
   5   1  -8   28.27    1.35
   5  -1   8   28.07    1.17
   5   1   8   24.86    1.17
   5  -1  -8   24.38    1.18
   5  -1  -8   24.80    1.37
  -5   1  -8   24.46    1.25
  -5  -1   8   22.93    1.17
   6   1  -8    0.29    0.13
  -6  -1  -8    0.20    0.15
   6   1  -8    0.39    0.13
   6  -1   8    0.39    0.10
  -6   1   8    0.25    0.11
   6   1  -8    0.34    0.11
   6   1   8    0.35    0.11
  -6  -1   8    0.34    0.10
   6  -1  -8    0.32    0.14
   6  -1  -8    0.14    0.13
  -6   1  -8    0.34    0.15
   7   1  -8   17.67    0.99
   7  -1   8   18.62    0.84
  -7  -1  -8   18.42    0.91
  -7   1   8   17.60    0.85
   7   1  -8   17.56    0.85
   7   1   8   18.82    0.85
   7  -1  -8   18.89    1.00
   7  -1  -8   18.28    0.86
  -7   1  -8   18.18    0.91
  -7  -1   8   17.98    0.84
   8   1  -8    6.10    0.40
   8   1  -8    7.09    0.47
  -8   1   8    6.39    0.38
  -8  -1  -8    6.21    0.43
   8  -1   8    6.86    0.38
   8  -1  -8    7.05    0.42
  -8   1  -8    6.41    0.43
   8   1   8    7.15    0.39
  -8  -1   8    6.65    0.38
   9   1  -8    3.15    0.31
  -9   1   8    3.22    0.29
  -9  -1  -8    3.22    0.33
   9  -1   8    3.05    0.28
  -9  -1   8    3.45    0.29
   9   1   8    3.32    0.28
   9  -1  -8    3.34    0.33
  -9   1  -8    3.32    0.31
  10   1  -8    0.85    0.23
 -10   1   8    1.06    0.21
 -10  -1  -8    0.90    0.26
 -10  -1   8    1.41    0.20
 -10   1  -8    1.22    0.23
  10  -1  -8    1.08    0.24
  10   1   8    1.39    0.21
 -11   1   8    3.25    0.32
 -11  -1  -8    3.49    0.37
  11   1  -8    3.14    0.36
 -11   1  -8    2.94    0.37
  11   1   8    3.28    0.36
 -11  -1   8    3.50    0.30
  11  -1  -8    3.17    0.37
 -12  -1  -8    6.39    0.50
  12   1  -8    6.12    0.47
 -12   1   8    6.36    0.44
 -12  -1   8    6.17    0.42
 -12   1  -8    6.38    0.49
  12  -1  -8    5.93    0.48
  12   1   8    6.84    0.45
 -13  -1  -8    5.08    0.49
  13   1  -8    4.82    0.46
 -13   1   8    4.52    0.41
 -13  -1   8    4.66    0.41
 -13   1  -8    5.56    0.44
  13  -1  -8    4.96    0.49
   0  -2  -8    6.78    0.39
   0   2  -8    6.89    0.37
   0  -2  -8    7.57    0.33
   0   2   8    6.94    0.34
   0  -2  -8    7.46    0.38
  -1   2   8  118.03    5.28
  -1  -2  -8  126.39    5.28
   1   2  -8  120.05    6.07
  -1  -2  -8  120.55    6.08
   1   2  -8  119.89    5.56
   1   2  -8  127.05    6.07
  -1  -2  -8  120.71    5.56
   1  -2  -8  118.01    5.56
   1  -2  -8  121.51    6.08
   1   2   8  116.53    5.28
  -1  -2   8  116.37    5.28
   1  -2  -8  124.39    5.28
  -1   2  -8  118.29    5.56
  -2   2   8   13.80    0.66
  -2  -2  -8   14.75    0.72
   2   2  -8   14.88    0.76
   2   2  -8   15.40    0.76
  -2  -2  -8   14.49    0.76
  -2   2  -8   14.19    0.71
   2  -2  -8   15.61    0.78
   2  -2  -8   14.51    0.70
   2  -2  -8   15.11    0.67
   2   2   8   14.90    0.66
  -2  -2   8   13.85    0.66
   3   2  -8  120.59    6.23
  -3  -2  -8  118.41    6.22
   3   2  -8  120.82    5.40
  -3  -2  -8  119.10    5.70
   3   2  -8  121.70    6.22
  -3   2   8  112.55    5.41
  -3  -2   8  127.14    5.41
   3   2   8  130.88    5.41
  -3   2  -8  125.87    5.70
   3  -2  -8  129.85    6.24
   3  -2  -8  131.03    5.42
   4   2  -8   26.86    1.41
   4   2  -8   27.49    1.40
  -4  -2  -8   25.64    1.39
   4   2  -8   27.78    1.21
  -4   2   8   26.89    1.22
  -4  -2  -8   27.40    1.30
  -4   2  -8   26.70    1.29
   4   2   8   27.71    1.22
   4  -2  -8   27.62    1.41
  -4  -2   8   27.72    1.21
   4  -2  -8   27.76    1.23
  -5  -2  -8   18.57    0.95
   5   2  -8   18.89    0.96
   5   2  -8   20.16    0.98
  -5  -2  -8   18.79    0.91
  -5   2   8   17.86    0.83
   5  -2   8   18.76    0.82
   5   2  -8   18.93    0.84
   5   2   8   17.43    0.84
  -5   2  -8   17.39    0.90
   5  -2  -8   18.41    0.98
   5  -2  -8   17.54    0.85
  -5  -2   8   17.12    0.83
   6   2  -8   25.26    1.30
  -6  -2  -8   25.92    1.20
   6   2  -8   25.24    1.28
   6  -2   8   26.09    1.10
   6   2  -8   26.46    1.12
  -6  -2  -8   25.48    1.27
  -6   2   8   24.57    1.11
  -6   2  -8   22.81    1.18
  -6  -2   8   22.23    1.10
   6   2   8   23.20    1.11
   6  -2  -8   23.17    1.13
   6  -2  -8   24.07    1.30
   7  -2   8   51.54    2.29
   7   2  -8   51.63    2.30
  -7  -2  -8   51.53    2.43
  -7   2   8   50.47    2.29
   7   2  -8   53.30    2.65
  -7  -2  -8   50.66    2.62
  -7   2  -8   51.26    2.42
  -7  -2   8   49.82    2.29
   7  -2  -8   50.18    2.31
   7   2   8   51.81    2.29
   7  -2  -8   54.81    2.66
   8   2  -8   20.21    1.01
   8   2  -8   19.61    0.86
  -8   2   8   19.52    0.85
  -8  -2  -8   19.54    0.93
  -8   2  -8   15.80    0.89
  -8  -2   8   16.77    0.85
   8   2   8   16.61    0.85
   8  -2  -8   17.02    0.87
  -9  -2  -8    1.38    0.24
   9   2  -8    1.43    0.22
  -9   2   8    1.58    0.20
   9   2   8    1.60    0.20
  -9   2  -8    1.47    0.22
  -9  -2   8    1.36    0.19
   9  -2  -8    1.39    0.22
 -10   2   8   17.51    0.84
  10   2  -8   17.56    0.87
 -10  -2  -8   18.20    0.91
 -10   2  -8   16.92    0.89
 -10  -2   8   17.08    0.84
  10  -2  -8   17.39    0.88
  10   2   8   17.39    0.86
 -11   2   8    0.96    0.23
  11   2  -8    0.77    0.25
 -11  -2  -8    0.74    0.27
 -11  -2   8    0.76    0.22
  11  -2  -8    1.05    0.27
  11   2   8    1.01    0.22
 -11   2  -8    0.68    0.24
 -12   2   8    5.11    0.41
  12   2  -8    4.68    0.43
 -12  -2  -8    5.23    0.46
  12  -2  -8    5.24    0.46
 -12  -2   8    5.47    0.41
 -12   2  -8    5.91    0.45
  12   2   8    5.96    0.44
 -13   2   8    2.39    0.30
  13   2  -8    2.00    0.32
 -13  -2  -8    2.52    0.37
  13   2   8    2.15    0.32
 -13  -2   8    1.90    0.30
 -13   2  -8    2.20    0.33
  13  -2  -8    2.15    0.35
   0  -3  -8    2.14    0.18
   0   3  -8    2.16    0.18
   0  -3  -8    2.10    0.15
   0   3   8    2.11    0.15
   0  -3  -8    2.06    0.17
   1   3  -8  106.07    5.00
   1   3  -8  111.56    5.45
   1   3  -8  107.17    5.45
  -1  -3  -8  102.38    5.46
  -1  -3  -8  113.28    4.75
  -1   3   8  104.50    4.75
  -1  -3  -8  110.97    5.00
  -1   3  -8  104.27    5.00
   1  -3  -8  106.15    4.99
   1   3   8  108.33    4.75
  -1  -3   8  111.10    4.74
   1  -3  -8  110.04    5.47
   1  -3  -8  111.85    4.75
   2   3  -8    4.05    0.24
   2   3  -8    4.30    0.24
  -2  -3  -8    4.60    0.27
  -2  -3  -8    4.23    0.21
  -2   3   8    4.18    0.22
  -2  -3  -8    3.94    0.25
  -2  -3   8    3.92    0.20
   2  -3  -8    3.44    0.26
   2  -3  -8    3.88    0.23
   2   3   8    3.84    0.22
   2  -3  -8    3.54    0.23
  -2   3  -8    3.64    0.26
   3   3  -8   37.33    1.93
  -3   3   8   35.65    1.69
   3   3  -8   37.57    1.94
   3   3  -8   36.93    1.67
  -3  -3  -8   36.94    1.79
  -3  -3  -8   35.81    1.94
  -3   3  -8   39.22    1.79
  -3  -3   8   39.17    1.68
   3  -3  -8   39.76    1.70
   3  -3  -8   40.90    1.96
   3   3   8   39.68    1.69
  -4  -3  -8    5.08    0.30
   4   3  -8    5.34    0.26
  -4  -3  -8    5.55    0.34
  -4   3   8    5.12    0.27
   4   3  -8    5.22    0.32
   4   3  -8    5.09    0.30
  -4  -3   8    4.59    0.26
   4  -3  -8    4.51    0.29
   4   3   8    4.44    0.27
   4  -3  -8    4.65    0.33
  -4   3  -8    4.71    0.30
   5   3  -8   34.36    1.46
  -5  -3  -8   34.09    1.68
  -5   3   8   31.29    1.47
  -5  -3  -8   33.97    1.57
   5   3  -8   34.56    1.70
   5   3  -8   33.19    1.69
   5   3   8   31.93    1.47
  -5  -3   8   31.99    1.46
   5  -3  -8   32.70    1.70
   5  -3  -8   31.71    1.48
  -5   3  -8   31.70    1.55
   6   3  -8    6.67    0.40
   6   3  -8    7.64    0.44
  -6  -3  -8    6.86    0.39
  -6  -3  -8    6.83    0.43
  -6   3   8    6.72    0.36
   6   3  -8    7.05    0.36
   6   3   8    6.54    0.37
  -6  -3   8    5.87    0.35
  -6   3  -8    6.55    0.39
   6  -3  -8    6.84    0.38
   6  -3  -8    6.87    0.43
  -7  -3  -8    9.39    0.54
  -7  -3  -8    9.22    0.56
   7   3  -8    8.95    0.50
   7   3  -8    9.41    0.59
  -7   3   8    9.24    0.49
   7   3   8   10.44    0.50
  -7  -3   8   10.48    0.49
   7  -3  -8   10.31    0.53
  -7   3  -8   10.58    0.54
   8   3  -8   12.99    0.72
  -8  -3  -8   12.57    0.67
  -8   3   8   11.63    0.59
   8   3  -8   11.76    0.60
  -8  -3  -8   11.94    0.66
  -8  -3   8   11.68    0.59
  -8   3  -8   11.47    0.64
   8  -3  -8   11.84    0.63
   8   3   8   11.76    0.60
  -9   3   8    7.18    0.41
  -9  -3  -8    7.42    0.49
   9   3  -8    6.97    0.41
   9  -3  -8    6.35    0.45
  -9   3  -8    6.80    0.42
  -9  -3   8    6.20    0.39
   9   3   8    6.40    0.41
 -10  -3  -8   15.06    0.79
 -10   3   8   14.95    0.71
  10   3  -8   14.88    0.73
 -10   3  -8   13.46    0.75
  10   3   8   14.15    0.72
 -10  -3   8   13.68    0.70
  10  -3  -8   13.77    0.75
 -11  -3  -8    4.42    0.42
 -11   3   8    3.79    0.35
  11   3  -8    3.74    0.37
 -11  -3   8    4.24    0.33
  11  -3  -8    4.37    0.42
  11   3   8    4.07    0.37
 -11   3  -8    4.34    0.39
  12   3  -8    5.01    0.42
 -12  -3  -8    5.00    0.49
 -12   3   8    5.14    0.40
 -12   3  -8    5.32    0.44
 -12  -3   8    4.99    0.38
  12   3   8    5.24    0.42
  12  -3  -8    5.19    0.47
  13   3  -8    0.06    0.28
  13  -3  -8    0.09    0.31
  13   3   8    0.06    0.26
   0  -4  -8    0.38    0.09
   0   4  -8    0.32    0.11
   0  -4  -8    0.43    0.10
   0  -4  -8    0.51    0.09
   0   4   8    0.32    0.08
  -1   4   8   39.90    1.86
  -1  -4  -8   41.89    1.96
  -1  -4  -8   43.17    2.14
   1   4  -8   42.73    2.12
   1   4  -8   41.47    2.12
   1  -4  -8   42.45    1.86
   1  -4  -8   43.28    2.15
   1   4   8   41.07    1.86
  -1  -4   8   42.55    1.84
   1  -4  -8   42.11    1.95
  -1   4  -8   41.52    1.96
   2   4  -8   22.96    1.13
  -2   4   8   21.22    0.99
   2   4  -8   21.90    1.12
  -2  -4  -8   21.78    1.14
  -2  -4  -8   22.55    1.06
   2   4   8   22.29    0.99
   2  -4  -8   22.28    1.00
  -2  -4   8   21.98    0.98
   2  -4  -8   21.62    1.03
   2  -4  -8   21.68    1.15
  -2   4  -8   21.54    1.05
  -3   4   8   27.43    1.28
   3   4  -8   29.34    1.48
  -3  -4  -8   29.70    1.48
   3   4  -8   28.08    1.47
  -3  -4  -8   28.27    1.37
   3   4   8   28.49    1.28
   3  -4  -8   28.36    1.29
  -3  -4   8   28.28    1.27
  -3   4  -8   27.42    1.35
   3  -4  -8   31.78    1.49
   4   4  -8   14.78    0.76
  -4  -4  -8   14.39    0.75
   4   4  -8   15.12    0.78
  -4   4   8   14.26    0.67
   4   4  -8   15.10    0.65
  -4  -4  -8   14.84    0.77
   4  -4  -8   14.87    0.79
   4   4   8   13.95    0.67
   4  -4  -8   13.56    0.68
  -4   4  -8   14.17    0.71
  -4  -4   8   13.68    0.66
  -5  -4  -8   16.59    0.84
   5   4  -8   15.31    0.84
   5   4  -8   16.85    0.73
  -5  -4  -8   16.75    0.81
  -5   4   8   15.82    0.73
   5   4  -8   17.07    0.86
   5   4   8   15.30    0.74
   5  -4  -8   15.77    0.86
  -5   4  -8   14.92    0.78
  -5  -4   8   14.90    0.73
   5  -4  -8   14.98    0.76
  -6  -4  -8   12.57    0.64
  -6   4   8   12.40    0.57
   6   4  -8   12.77    0.68
  -6  -4  -8   11.99    0.64
   6   4  -8   11.72    0.64
   6   4  -8   12.80    0.56
   6   4   8   10.65    0.57
   6  -4  -8   11.20    0.60
  -6  -4   8   10.69    0.56
  -6   4  -8   10.65    0.60
   6  -4  -8   11.17    0.67
  -7  -4  -8   15.12    0.88
  -7  -4  -8   15.60    0.86
   7   4  -8   15.92    0.78
   7   4  -8   15.89    0.92
  -7   4   8   15.29    0.78
  -7  -4   8   16.96    0.77
   7   4   8   18.01    0.79
   7  -4  -8   18.26    0.81
  -7   4  -8   17.61    0.83
   8   4  -8    7.55    0.41
   8   4  -8    8.04    0.51
  -8   4   8    7.72    0.42
  -8  -4  -8    7.91    0.49
  -8  -4  -8    7.74    0.45
   8  -4  -8    6.63    0.45
  -8   4  -8    6.61    0.44
   8   4   8    6.92    0.42
  -8  -4   8    6.42    0.40
  -9   4   8    1.01    0.20
  -9  -4  -8    1.15    0.18
  -9  -4  -8    1.22    0.26
   9   4  -8    1.01    0.20
   9   4   8    1.67    0.21
   9  -4  -8    1.42    0.25
  -9  -4   8    1.52    0.20
  -9   4  -8    1.48    0.22
  10   4  -8    1.23    0.22
 -10   4   8    1.14    0.21
 -10  -4  -8    1.29    0.28
  10  -4  -8    1.09    0.26
 -10   4  -8    1.23    0.24
 -10  -4   8    1.30    0.20
  10   4   8    1.39    0.23
 -11   4   8    6.86    0.44
 -11  -4  -8    7.42    0.52
  11   4  -8    6.38    0.46
 -11   4  -8    6.53    0.47
 -11  -4   8    6.69    0.44
  11   4   8    7.05    0.46
  11  -4  -8    6.67    0.50
 -12  -4  -8    6.45    0.51
  12   4  -8    6.00    0.44
 -12   4   8    5.63    0.43
 -12   4  -8    5.66    0.45
  12   4   8    6.07    0.45
 -12  -4   8    5.47    0.43
  12  -4  -8    5.99    0.50
   0   5  -8   72.03    3.41
   0  -5  -8   76.93    3.40
   0   5   8   71.25    3.23
   0  -5  -8   73.81    3.73
   1   5  -8   32.68    1.71
  -1  -5  -8   33.56    1.73
  -1  -5  -8   32.61    1.58
   1   5  -8   30.13    1.70
  -1   5   8   31.67    1.50
   1   5   8   33.72    1.50
   1  -5  -8   35.90    1.51
  -1   5  -8   34.19    1.58
   1  -5  -8   35.55    1.74
   1  -5  -8   34.83    1.57
  -1  -5   8   35.97    1.48
   2   5  -8   11.45    0.58
  -2  -5  -8   11.61    0.57
   2   5  -8   11.58    0.57
  -2  -5  -8   11.42    0.59
  -2   5   8   10.94    0.52
   2  -5  -8   10.64    0.60
   2   5   8   10.42    0.52
  -2   5  -8   10.21    0.55
   2  -5  -8   10.32    0.53
   2  -5  -8   10.34    0.53
  -2  -5   8   10.51    0.50
  -3  -5  -8   32.70    1.62
  -3   5   8   30.34    1.41
   3   5  -8   31.56    1.61
  -3  -5  -8   31.54    1.51
   3   5  -8   31.78    1.62
  -3  -5   8   31.67    1.40
   3  -5  -8   32.97    1.64
   3  -5  -8   30.55    1.42
   3   5   8   31.53    1.41
  -3   5  -8   30.98    1.49
  -4   5   8   42.53    1.91
   4   5  -8   43.80    2.19
  -4  -5  -8   43.85    2.20
   4   5  -8   44.71    2.20
  -4  -5  -8   42.75    2.04
   4   5  -8   43.15    1.89
  -4   5  -8   42.08    2.01
   4  -5  -8   43.28    2.21
  -4  -5   8   41.75    1.90
   4  -5  -8   42.09    1.93
   4   5   8   42.72    1.91
   5   5  -8   40.98    1.90
  -5   5   8   39.85    1.91
   5   5  -8   40.50    2.19
   5   5  -8   40.30    2.21
  -5  -5  -8   40.96    2.20
  -5  -5  -8   39.26    2.04
  -5  -5   8   44.02    1.91
  -5   5  -8   47.63    2.02
   5  -5  -8   47.98    2.22
   5  -5  -8   45.74    1.93
   5   5   8   45.71    1.92
  -6  -5  -8    3.81    0.35
  -6  -5  -8    3.67    0.27
   6   5  -8    3.51    0.28
   6   5  -8    3.71    0.25
   6   5  -8    3.46    0.32
  -6   5   8    3.55    0.26
   6   5   8    3.56    0.27
  -6   5  -8    3.80    0.29
  -6  -5   8    3.84    0.25
   6  -5  -8    3.58    0.29
   7   5  -8   30.09    1.58
  -7  -5  -8   30.39    1.54
   7   5  -8   28.25    1.34
  -7  -5  -8   28.87    1.45
  -7   5   8   28.45    1.35
   7   5   8   30.80    1.35
  -7   5  -8   30.99    1.42
   7  -5  -8   29.97    1.38
  -7  -5   8   28.97    1.34
   8   5  -8    3.53    0.37
  -8  -5  -8    3.01    0.36
  -8   5   8    3.12    0.27
   8   5  -8    2.90    0.27
  -8  -5  -8    3.11    0.28
  -8   5  -8    3.31    0.30
   8  -5  -8    3.06    0.34
  -8  -5   8    3.15    0.26
   8   5   8    3.49    0.30
  -9   5   8   10.80    0.58
   9   5  -8   10.72    0.58
  -9  -5  -8   11.26    0.65
  -9  -5  -8   11.63    0.66
   9   5   8   11.13    0.59
  -9  -5   8   11.22    0.57
  -9   5  -8   11.25    0.61
   9  -5  -8   10.85    0.61
 -10  -5  -8    6.62    0.45
  10   5  -8    6.09    0.42
 -10   5   8    6.69    0.42
 -10  -5  -8    7.05    0.50
  10  -5  -8    5.85    0.47
 -10  -5   8    6.45    0.41
  10   5   8    6.35    0.44
 -10   5  -8    6.42    0.43
 -11  -5  -8   12.11    0.74
  11   5  -8   11.52    0.65
 -11   5   8   11.45    0.64
 -11   5  -8   13.17    0.67
  11  -5  -8   12.06    0.70
 -11  -5   8   11.65    0.63
  11   5   8   12.57    0.66
 -12   5   8    7.53    0.47
  12   5  -8    7.09    0.47
 -12  -5  -8    7.86    0.55
  12   5   8    6.35    0.48
  12  -5  -8    6.10    0.53
 -12   5  -8    6.50    0.48
 -12  -5   8    6.52    0.44
   0  -6   8   17.91    0.79
   0   6   8   17.09    0.81
   0  -6  -8   17.87    0.85
   0  -6  -8   18.00    0.94
  -1  -6  -8    9.34    0.54
   1   6  -8    8.86    0.50
  -1  -6  -8    9.55    0.50
  -1   6   8    8.91    0.47
   1   6  -8    9.17    0.51
  -1   6  -8   10.10    0.49
   1   6   8    9.48    0.47
   1  -6  -8   10.40    0.55
   1  -6  -8   10.11    0.49
   1  -6  -8   10.00    0.48
  -1  -6   8    9.97    0.44
   2   6  -8    3.63    0.25
  -2  -6  -8    3.39    0.27
   2   6  -8    3.53    0.24
  -2  -6  -8    3.95    0.28
  -2   6   8    3.70    0.24
   2  -6  -8    4.00    0.26
  -2   6  -8    3.69    0.26
   2  -6  -8    3.85    0.22
   2   6   8    4.07    0.25
  -2  -6   8    4.17    0.21
   2  -6  -8    3.54    0.28
  -3  -6  -8    5.14    0.33
  -3  -6  -8    4.73    0.34
  -3   6   8    4.56    0.29
   3   6  -8    4.64    0.30
   3   6  -8    4.79    0.32
  -3   6  -8    5.28    0.31
  -3  -6   8    5.14    0.27
   3  -6  -8    4.99    0.31
   3  -6  -8    5.37    0.35
   3   6   8    4.99    0.29
   4   6  -8   17.06    0.77
  -4   6   8   16.81    0.80
  -4  -6  -8   16.32    0.88
   4   6  -8   16.75    0.93
  -4  -6  -8   17.10    0.92
   4   6  -8   17.09    0.91
  -4  -6   8   18.02    0.79
   4  -6  -8   17.59    0.83
  -4   6  -8   18.32    0.85
   4   6   8   17.49    0.80
   4  -6  -8   18.38    0.94
   5   6  -8   17.25    0.92
  -5  -6  -8   16.20    0.88
   5   6  -8   16.95    0.76
   5   6  -8   16.89    0.90
  -5   6   8   16.91    0.79
  -5  -6  -8   15.59    0.90
  -5   6  -8   17.85    0.83
  -5  -6   8   16.33    0.78
   5  -6  -8   17.22    0.81
   5   6   8   17.04    0.79
  -6   6   8    0.19    0.14
  -6  -6  -8    0.26    0.21
  -6  -6  -8    0.18    0.13
   6   6  -8    0.24    0.12
   6   6  -8    0.21    0.12
   6   6  -8    0.17    0.16
   6   6   8    0.39    0.15
   6  -6  -8    0.17    0.18
  -6   6  -8    0.32    0.16
  -6  -6   8    0.28    0.12
   7   6  -8    0.95    0.16
  -7  -6  -8    0.93    0.17
  -7  -6  -8    1.01    0.26
   7   6  -8    0.99    0.21
  -7   6   8    0.83    0.18
   7  -6  -8    1.20    0.23
  -7   6  -8    1.51    0.20
   7   6   8    1.53    0.18
  -7  -6   8    1.51    0.17
  -8  -6  -8    0.66    0.26
   8   6  -8    0.31    0.16
  -8   6   8    0.43    0.18
  -8  -6  -8    0.49    0.16
   8   6  -8    0.50    0.22
  -8  -6   8    0.56    0.16
   8   6   8    0.69    0.19
   8  -6  -8    0.56    0.23
  -8   6  -8    0.54    0.19
  -9  -6  -8   16.30    0.83
  -9  -6  -8   16.20    0.84
   9   6  -8   15.18    0.73
  -9   6   8   15.23    0.74
  -9  -6   8   13.78    0.73
   9   6   8   14.18    0.75
  -9   6  -8   15.13    0.78
   9  -6  -8   14.13    0.79
  10   6  -8   -0.06    0.19
 -10   6   8    0.10    0.22
 -10  -6  -8    0.11    0.28
 -10  -6  -8    0.13    0.19
 -10  -6   8    0.01    0.20
  10  -6  -8    0.18    0.27
  10   6   8    0.14    0.22
 -10   6  -8    0.04    0.21
  11   6  -8    3.20    0.32
 -11  -6  -8    3.28    0.37
 -11   6   8    3.02    0.34
 -11   6  -8    2.85    0.36
  11  -6  -8    2.51    0.35
  11   6   8    2.88    0.31
 -11  -6   8    2.47    0.30
 -12  -6  -8    2.46    0.38
 -12   6   8    1.95    0.31
  12   6  -8    2.00    0.29
  12   6   8    2.16    0.31
 -12  -6   8    1.75    0.28
  12  -6  -8    1.72    0.35
   0  -7  -8    4.89    0.32
   0  -7   8    4.22    0.23
   0  -7  -8    4.81    0.28
   0   7   8    4.37    0.27
  -1  -7  -8   20.48    0.99
  -1  -7  -8   21.17    1.09
  -1   7   8   19.52    0.94
   1   7  -8   19.38    1.05
   1   7  -8   20.18    1.06
   1   7   8   20.79    0.94
   1  -7  -8   22.03    1.10
  -1  -7   8   20.54    0.92
   1  -7  -8   21.34    0.97
  -2  -7  -8   78.58    3.82
   2   7  -8   78.78    4.15
  -2  -7  -8   82.38    4.17
   2   7  -8   78.66    4.15
  -2   7   8   78.98    3.62
   2  -7  -8   80.93    3.79
  -2  -7   8   86.05    3.61
   2  -7  -8   88.41    4.18
   2  -7  -8   85.13    3.64
   2   7   8   84.10    3.62
  -2   7  -8   82.06    3.80
  -3  -7  -8   29.49    1.50
   3   7  -8   27.69    1.50
  -3  -7  -8   26.08    1.39
  -3   7   8   27.16    1.30
   3   7  -8   28.24    1.49
   3   7   8   29.42    1.30
   3  -7  -8   29.42    1.33
  -3  -7   8   30.10    1.29
  -3   7  -8   29.05    1.37
   3  -7  -8   32.34    1.52
   4   7  -8   10.28    0.47
  -4   7   8    9.79    0.51
  -4  -7  -8   11.02    0.59
   4   7  -8   10.65    0.57
   4   7  -8   10.02    0.60
  -4  -7  -8    9.33    0.59
   4   7   8   10.29    0.52
  -4  -7   8   10.54    0.50
   4  -7  -8   10.50    0.56
  -4   7  -8   10.67    0.54
  -5  -7  -8   10.90    0.68
   5   7  -8   11.56    0.68
   5   7  -8   11.22    0.70
  -5   7   8   11.35    0.60
   5   7  -8   11.78    0.57
  -5  -7  -8   12.11    0.69
  -5  -7   8   13.27    0.59
   5   7   8   13.75    0.61
   5  -7  -8   13.21    0.64
  -5   7  -8   13.87    0.63
  -6  -7  -8   20.93    1.11
   6   7  -8   22.19    0.99
   6   7  -8   22.55    1.19
  -6   7   8   21.55    1.01
  -6  -7  -8   22.69    1.16
  -6  -7   8   21.33    1.00
  -6   7  -8   22.08    1.06
   6  -7  -8   20.85    1.04
   6   7   8   21.91    1.02
   7   7  -8   25.68    1.35
  -7   7   8   23.78    1.14
  -7  -7  -8   26.09    1.31
  -7  -7  -8   25.44    1.25
   7   7  -8   24.74    1.12
  -7   7  -8   25.12    1.19
   7   7   8   24.31    1.14
  -7  -7   8   23.60    1.13
   7  -7  -8   23.55    1.18
  -8   7   8    7.71    0.47
   8   7  -8    8.36    0.60
  -8  -7  -8    8.64    0.52
   8   7  -8    7.97    0.44
  -8  -7  -8    8.24    0.57
  -8  -7   8    8.22    0.46
  -8   7  -8    9.19    0.50
   8  -7  -8    7.90    0.51
   8   7   8    8.66    0.48
  -9  -7  -8   15.79    0.83
  -9   7   8   14.57    0.72
   9   7  -8   14.33    0.70
   9   7   8   14.02    0.73
  -9   7  -8   14.83    0.75
  -9  -7   8   14.04    0.72
   9  -7  -8   13.43    0.77
 -10  -7  -8    3.58    0.42
 -10   7   8    3.03    0.34
  10   7  -8    3.21    0.32
  10   7   8    3.79    0.36
  10  -7  -8    3.24    0.37
 -10  -7   8    3.76    0.34
 -11   7   8    1.47    0.27
 -11  -7  -8    2.00    0.36
  11   7  -8    1.41    0.25
 -11  -7   8    0.95    0.23
  11   7   8    1.06    0.27
  11  -7  -8    0.92    0.32
   0  -8  -8   27.84    1.41
   0  -8  -8   27.30    1.27
   0   8  -8   25.19    1.37
   0   8   8   27.59    1.22
  -1  -8  -8    3.35    0.25
   1   8  -8    2.92    0.20
   1   8  -8    2.89    0.22
  -1  -8  -8    3.12    0.26
  -1   8   8    3.13    0.24
   1  -8  -8    2.77    0.20
   1   8   8    2.53    0.24
  -1  -8   8    2.45    0.19
   1  -8  -8    2.45    0.26
   2   8  -8    6.10    0.38
  -2  -8  -8    6.47    0.42
   2   8  -8    6.55    0.40
  -2  -8  -8    6.18    0.40
  -2   8   8    6.46    0.37
   2  -8  -8    7.30    0.43
   2   8   8    6.82    0.37
  -2  -8   8    6.77    0.33
  -3   8   8    0.35    0.15
   3   8  -8    0.08    0.14
  -3  -8  -8    0.03    0.13
  -3  -8  -8    0.08    0.18
   3   8  -8    0.09    0.10
   3  -8  -8    0.01    0.18
   3   8   8    0.14    0.14
  -3  -8   8    0.09    0.09
  -3   8  -8   -0.01    0.13
  -4  -8  -8   22.53    1.11
  -4   8   8   20.97    0.97
  -4  -8  -8   19.91    1.05
   4   8  -8   20.60    1.10
   4   8  -8   20.45    1.12
  -4  -8   8   20.86    0.95
  -4   8  -8   20.56    1.00
   4  -8  -8   20.44    1.00
   4   8   8   21.09    0.96
  -5  -8  -8   11.77    0.73
   5   8  -8   13.31    0.73
  -5   8   8   13.21    0.64
  -5  -8  -8   14.22    0.74
   5   8  -8   12.73    0.75
   5   8  -8   13.41    0.60
   5   8   8   13.23    0.65
   5  -8  -8   12.48    0.69
  -5  -8   8   13.19    0.63
  -5   8  -8   12.97    0.66
  -6  -8  -8    4.51    0.42
   6   8  -8    5.00    0.29
  -6   8   8    4.89    0.34
   6   8  -8    4.51    0.41
  -6  -8  -8    4.83    0.37
  -6   8  -8    5.36    0.35
   6   8   8    5.25    0.35
   6  -8  -8    5.48    0.41
  -6  -8   8    5.53    0.32
   7   8  -8    6.12    0.46
  -7   8   8    5.61    0.36
   7   8  -8    5.70    0.32
  -7  -8  -8    5.93    0.45
  -7  -8  -8    6.17    0.40
   7   8   8    4.32    0.36
  -7   8  -8    4.91    0.35
   7  -8  -8    4.33    0.42
  -7  -8   8    4.36    0.34
  -8   8   8    9.11    0.51
   8   8  -8    9.17    0.49
  -8  -8  -8    9.84    0.60
   8   8  -8    9.50    0.66
  -8  -8   8    9.31    0.51
   8   8   8    9.46    0.53
   8  -8  -8    8.60    0.57
  -8   8  -8    9.73    0.54
  -9   8   8    3.79    0.34
   9   8  -8    3.51    0.32
  -9  -8  -8    4.47    0.43
   9   8   8    4.21    0.37
   9  -8  -8    3.78    0.40
  -9  -8   8    4.11    0.33
 -10   8   8    1.91    0.27
 -10  -8  -8    2.43    0.34
  10   8  -8    2.54    0.29
  10   8   8    1.91    0.28
  10  -8  -8    1.54    0.33
 -10  -8   8    1.65    0.24
 -11  -8  -8    9.47    0.64
 -11   8   8    8.05    0.53
  11  -8  -8    8.15    0.62
 -11  -8   8    9.40    0.52
  11   8   8    9.04    0.56
   0   9  -8   28.65    1.53
   0  -9  -8   30.30    1.41
   0   9   8   31.74    1.36
   0   9  -8   29.22    1.52
   1   9  -8   47.97    2.43
  -1  -9  -8   47.76    2.24
   1   9  -8   47.44    2.44
  -1   9   8   48.29    2.14
   1   9   8   50.64    2.14
  -1  -9   8   45.55    2.12
   2   9  -8   16.05    0.91
  -2  -9  -8   17.35    0.92
   2   9  -8   15.87    0.89
  -2  -9  -8   15.61    0.85
  -2   9   8   16.15    0.80
  -2  -9   8   18.11    0.78
   2   9   8   18.90    0.80
   3   9  -8    5.94    0.38
  -3   9   8    6.06    0.36
   3   9  -8    6.09    0.42
  -3  -9  -8    5.16    0.43
  -3  -9  -8    6.25    0.42
   3   9   8    6.56    0.38
   3  -9  -8    6.77    0.42
  -3  -9   8    6.46    0.34
   4   9  -8   13.83    0.79
  -4   9   8   13.85    0.66
   4   9  -8   13.62    0.75
  -4  -9  -8   11.97    0.75
  -4   9  -8   13.74    0.69
  -4  -9   8   14.27    0.65
   4   9   8   14.14    0.67
   4  -9  -8   13.88    0.71
   5   9  -8   18.57    1.08
  -5   9   8   18.34    0.92
   5   9  -8   18.88    1.05
   5   9   8   20.77    0.92
  -5  -9   8   19.36    0.91
   5  -9  -8   20.22    0.97
  -5   9  -8   20.63    0.95
  -6   9   8   22.68    1.13
   6   9  -8   23.88    1.34
   6   9  -8   23.86    1.10
  -6  -9  -8   22.35    1.24
  -6   9  -8   26.28    1.18
   6   9   8   26.47    1.15
  -6  -9   8   25.80    1.13
   6  -9  -8   24.41    1.18
   7   9  -8    1.80    0.21
   7   9  -8    1.70    0.29
  -7   9   8    1.71    0.23
  -7  -9  -8    1.81    0.31
   7   9   8    1.19    0.21
  -7  -9   8    0.97    0.19
   7  -9  -8    1.09    0.28
  -8  -9  -8    9.05    0.62
   8   9  -8    8.38    0.48
   8   9  -8    8.00    0.66
  -8   9   8    8.18    0.49
   8  -9  -8    9.82    0.59
  -8  -9   8    9.81    0.51
   8   9   8   10.02    0.53
  -9  -9  -8   12.45    0.71
  -9   9   8   10.94    0.61
   9   9  -8   10.44    0.57
   9  -9  -8   10.21    0.68
  -9  -9   8   11.57    0.61
   9   9   8   12.22    0.63
 -10   9   8    8.03    0.53
 -10  -9  -8    9.57    0.63
 -10  -9   8    9.30    0.54
  10   9   8    9.38    0.56
  10  -9  -8    8.77    0.63
  11  -9  -8    6.54    0.58
  11   9   8    7.32    0.51
   0  10  -8   45.43    2.38
   0  10  -8   43.68    2.38
   0  10   8   51.66    2.10
   1  10  -8    5.87    0.39
  -1  10   8    6.49    0.38
   1  10  -8    6.19    0.37
   1  10   8    6.02    0.38
  -2  10   8    2.84    0.25
  -2 -10  -8    2.67    0.28
   2  10  -8    2.80    0.28
   2  10  -8    2.37    0.23
   2  10   8    2.47    0.27
  -2 -10   8    2.41    0.22
   3  10  -8   19.70    1.02
   3  10  -8   18.98    1.05
  -3 -10  -8   17.55    0.98
  -3  10   8   19.74    0.91
   3 -10  -8   18.87    0.95
  -3 -10   8   18.94    0.89
   3  10   8   20.36    0.91
   4  10  -8   20.05    1.14
  -4 -10  -8   18.70    1.07
   4  10  -8   19.70    1.11
  -4  10   8   21.79    0.97
   4  10   8   22.35    0.99
   4 -10  -8   21.50    1.03
  -4 -10   8   21.69    0.96
   5  10  -8    2.22    0.29
  -5  10   8    2.20    0.24
  -5 -10  -8    2.12    0.30
   5  10  -8    2.25    0.28
  -5  10  -8    2.44    0.27
  -5 -10   8    2.30    0.25
   5  10   8    2.46    0.27
   5 -10  -8    1.91    0.29
  -6  10   8    6.29    0.40
  -6 -10  -8    5.93    0.50
   6  10  -8    6.05    0.52
   6  10   8    6.17    0.41
   6 -10  -8    6.02    0.48
  -6 -10   8    6.62    0.39
  -7  10   8   21.88    1.07
   7  10  -8   22.41    1.29
  -7 -10  -8   23.76    1.18
   7  10   8   23.58    1.08
  -7 -10   8   22.88    1.07
   7 -10  -8   22.25    1.13
  -8 -10  -8   11.46    0.64
   8  10  -8    9.35    0.71
  -8  10   8    9.40    0.54
  -8 -10   8    9.25    0.52
   8  10   8    9.42    0.55
   8 -10  -8    8.49    0.62
  -9  10   8    2.59    0.29
  -9 -10  -8    3.91    0.44
   9 -10  -8    2.45    0.38
   9  10   8    2.60    0.31
  -9 -10   8    2.60    0.27
 -10 -10  -8    5.68    0.54
 -10  10   8    4.87    0.41
  10 -10  -8    3.67    0.45
  10  10   8    4.67    0.40
 -10 -10   8    4.39    0.39
   0  11  -8   23.33    1.21
   0  11  -8   21.86    1.21
   0  11   8   25.05    1.09
   1  11  -8    1.54    0.19
   1  11  -8    1.55    0.21
  -1  11   8    1.85    0.20
   1  11   8    1.67    0.22
  -1  11  -8    1.52    0.18
   2  11  -8    1.77    0.23
   2  11  -8    1.68    0.22
  -2  11   8    1.74    0.20
   2  11   8    1.80    0.22
   3  11  -8    7.41    0.55
   3  11  -8    7.96    0.50
  -3 -11  -8    7.17    0.51
  -3  11   8    7.94    0.47
   3  11   8    9.72    0.48
  -3 -11   8    9.05    0.44
   4  11  -8   28.78    1.47
  -4  11   8   29.02    1.30
  -4 -11  -8   25.97    1.39
   4  11  -8   27.87    1.51
  -4 -11   8   27.68    1.28
   4 -11  -8   27.87    1.35
   4  11   8   29.49    1.29
  -5 -11  -8    2.05    0.31
  -5  11   8    2.35    0.25
   5  11  -8    2.45    0.31
   5 -11  -8    1.58    0.30
  -5 -11   8    1.77    0.20
   5  11   8    1.82    0.25
   6  11  -8    2.66    0.36
  -6  11   8    2.62    0.30
  -6 -11  -8    2.47    0.34
   6  11   8    2.90    0.32
  -6 -11   8    2.79    0.29
   6 -11  -8    2.69    0.35
  -7 -11  -8   11.64    0.70
  -7  11   8    9.92    0.58
   7  11  -8    9.89    0.75
  -7 -11   8   11.16    0.58
   7  11   8   11.51    0.60
   7 -11  -8   10.34    0.67
   8  11  -8    3.38    0.45
  -8 -11  -8    4.41    0.49
  -8  11   8    3.22    0.37
   8 -11  -8    3.77    0.42
  -8 -11   8    4.22    0.35
   8  11   8    3.90    0.38
  -9  11   8    4.37    0.40
  -9 -11  -8    6.19    0.54
   9  11   8    5.24    0.40
   9 -11  -8    4.45    0.52
  -9 -11   8    5.28    0.39
   0  12  -8    1.52    0.19
   0  12  -8    1.76    0.21
   0  12   8    1.76    0.23
   1  12  -8    4.19    0.29
   1  12  -8    3.96    0.33
  -1  12   8    4.72    0.31
   1  12   8    3.42    0.31
  -1  12  -8    3.03    0.26
  -1  12  -8    3.17    0.25
  -2  12   8   50.10    2.16
   2  12  -8   44.92    2.48
   2  12  -8   47.19    2.46
   2  12   8   50.30    2.16
  -3  12   8    2.78    0.30
   3  12  -8    2.21    0.28
   3  12  -8    2.35    0.27
   3  12   8    1.92    0.25
   4  12  -8    5.18    0.38
   4  12  -8    4.76    0.47
  -4  12   8    5.54    0.37
   4  12   8    4.84    0.36
   4 -12  -8    4.15    0.45
  -5 -12  -8   13.94    0.83
   5  12  -8   14.09    0.91
  -5  12   8   15.43    0.74
   5 -12  -8   14.34    0.82
   5  12   8   15.93    0.75
   6  12  -8   13.65    0.91
  -6 -12  -8   15.22    0.84
  -6  12   8   15.19    0.73
   6 -12  -8   13.01    0.80
   6  12   8   14.70    0.75
  -7  12   8    4.87    0.38
  -7 -12  -8    5.20    0.51
   7  12  -8    3.93    0.55
   7 -12  -8    4.66    0.51
  -7 -12   8    5.39    0.39
   7  12   8    5.21    0.41
  -8  12   8    5.06    0.42
  -8 -12  -8    5.61    0.53
   8 -12  -8    4.31    0.53
   8  12   8    5.13    0.42
   0  13  -8    1.80    0.23
   0  13  -8    1.64    0.21
   0  13   8    2.08    0.25
  -1  13   8    1.99    0.25
   1  13  -8    1.44    0.22
   1  13  -8    1.88    0.24
  -1  13  -8    1.30    0.17
  -1  13  -8    1.47    0.20
   1  13   8    1.70    0.25
  -2  13   8   10.09    0.54
   2  13  -8    9.63    0.57
   2  13  -8    9.05    0.61
   2  13   8   10.05    0.55
   3  13  -8    0.91    0.26
  -3  13   8    1.06    0.23
   3  13  -8    1.02    0.19
   3  13   8    0.63    0.24
  -4  13   8    5.06    0.39
   4  13  -8    4.00    0.49
   4 -13  -8    5.74    0.49
   4  13   8    6.19    0.39
   5  13  -8    2.90    0.40
  -5  13   8    3.46    0.34
   5 -13  -8    3.35    0.43
   5  13   8    4.50    0.37
   6  13  -8    2.82    0.41
  -6  13   8    3.60    0.36
   6  13   8    3.50    0.34
   6 -13  -8    2.84    0.43
   7  13  -8    2.83    0.45
  -7  13   8    3.61    0.36
  -7 -13  -8    3.90    0.43
   7 -13  -8    2.81    0.42
   7  13   8    3.64    0.39
   0  14  -8    3.43    0.33
   0  14  -8    3.73    0.30
   0  14   8    4.11    0.35
   1  14  -8   13.18    0.73
   1  14  -8   12.26    0.75
  -1  14   8   13.79    0.68
   1  14   8   14.75    0.69
  -1  14  -8   12.00    0.71
  -1  14  -8   12.57    0.70
   2  14  -8    3.57    0.34
  -2  14   8    4.05    0.35
   2  14  -8    2.98    0.39
   2  14   8    5.02    0.38
   3  14  -8    5.18    0.50
   3  14  -8    5.68    0.42
  -3  14   8    5.97    0.43
   3  14   8    5.68    0.40
  -4  14   8    4.86    0.38
   4  14  -8    3.86    0.49
   4  14   8    4.55    0.40
  -5  14   8    7.48    0.49
   5  14  -8    6.61    0.62
   5 -14  -8    6.83    0.62
   5  14   8    7.93    0.50
   6  14  -8   22.36    1.34
  -6  14   8   22.79    1.09
   6 -14  -8   21.42    1.20
   6  14   8   24.36    1.11
   0  15  -8    3.75    0.34
   0  15   8    4.85    0.39
   0  15  -8    4.18    0.33
   1  15  -8   -0.07    0.21
   1  15  -8    0.26    0.17
  -1  15   8    0.31    0.25
  -1  15  -8    0.01    0.15
   1  15   8    0.32    0.26
  -1  15  -8    0.27    0.14
   2  15  -8    0.03    0.24
   2  15  -8    0.39    0.19
  -2  15   8    0.53    0.27
   2  15   8    0.19    0.27
  -3  15   8    4.83    0.41
   3  15  -8    3.47    0.46
   3  15   8    4.82    0.41
   4  15  -8    3.22    0.40
  -4  15   8    3.90    0.40
   4  15   8    4.53    0.41
   5 -15  -8   -0.01    0.40
   0  16  -8    4.14    0.33
   0  16  -8    4.00    0.35
   0  16   8    4.90    0.43
  -1  16   8    3.72    0.38
   1  16   8    3.30    0.39
   0   0  -9    0.26    0.10
   0   0   9    0.30    0.05
   1   0   9   34.42    1.47
   1   0  -9   34.20    1.70
  -1   0  -9   32.58    1.69
   1   0  -9   32.65    1.56
  -1   0   9   33.24    1.47
  -1   0  -9   33.01    1.57
  -2   0   9   10.97    0.51
   2   0  -9   11.18    0.56
   2   0  -9   11.49    0.60
  -2   0  -9   11.23    0.57
   3   0  -9   11.54    0.52
  -3   0  -9   11.00    0.58
  -3   0   9   10.83    0.52
   3   0   9   11.81    0.52
   3   0  -9   11.36    0.62
  -4   0  -9   31.82    1.52
   4   0  -9   32.51    1.64
   4   0  -9   32.58    1.43
  -4   0   9   31.12    1.42
   4   0  -9   31.98    1.65
   5   0  -9    0.72    0.13
   5   0  -9    0.53    0.13
   5   0   9    0.94    0.10
   5   0  -9    0.55    0.11
  -5   0  -9    0.84    0.17
  -5   0   9    0.85    0.11
   6   0  -9    9.63    0.58
  -6   0   9    9.71    0.49
   6   0   9   10.40    0.48
  -6   0  -9    9.81    0.54
   6   0  -9    9.55    0.50
   7   0  -9   -0.13    0.15
  -7   0   9    0.17    0.13
   7   0   9    0.16    0.12
  -7   0  -9    0.12    0.18
   7   0  -9    0.10    0.15
  -8   0   9   64.43    2.91
  -8   0  -9   65.20    3.07
   8   0  -9   65.67    2.92
   8   0   9   67.00    2.91
   9   0  -9    7.09    0.44
  -9   0  -9    7.19    0.47
  -9   0   9    7.23    0.42
  10   0  -9    5.83    0.42
 -10   0   9    5.76    0.39
 -10   0  -9    6.01    0.45
 -11   0   9    2.72    0.29
  11   0  -9    2.59    0.32
 -11   0  -9    2.61    0.31
 -12   0   9   24.43    1.17
  12   0  -9   24.98    1.20
   0   1  -9   15.26    0.82
   0  -1  -9   15.70    0.84
   0   1   9   16.05    0.73
   0   1  -9   17.25    0.82
   0  -1  -9   16.22    0.78
   0  -1   9   16.13    0.72
   0   1  -9   16.56    0.79
   1   1  -9   33.16    1.59
   1   1  -9   31.13    1.60
  -1  -1  -9   30.90    1.60
  -1   1   9   31.15    1.39
   1   1  -9   29.88    1.48
  -1  -1  -9   31.39    1.48
   1  -1  -9   31.75    1.61
  -1   1  -9   30.91    1.48
   1  -1  -9   31.74    1.48
   1   1   9   32.49    1.39
  -1  -1   9   31.42    1.39
   2   1  -9   73.37    3.68
  -2  -1  -9   69.04    3.67
   2   1  -9   72.36    3.68
  -2  -1  -9   69.97    3.38
  -2   1   9   69.98    3.20
   2  -1  -9   73.33    3.69
   2  -1  -9   78.59    3.20
  -2   1  -9   75.13    3.38
   2   1   9   74.95    3.20
   2  -1  -9   70.21    3.37
  -2  -1   9   74.57    3.20
  -3   1   9   10.58    0.54
   3   1  -9   11.84    0.62
   3   1  -9   11.67    0.63
  -3  -1  -9   10.98    0.59
  -3  -1  -9   10.86    0.60
   3   1  -9   11.79    0.53
   3  -1  -9   12.16    0.63
  -3  -1   9   11.69    0.53
  -3   1  -9   12.20    0.59
   3   1   9   12.03    0.54
   3  -1  -9   12.06    0.54
   4   1  -9   18.80    1.00
  -4  -1  -9   18.36    0.97
   4   1  -9   19.28    0.99
  -4   1   9   17.91    0.86
  -4  -1  -9   19.00    0.93
   4   1  -9   18.59    0.85
   4  -1  -9   19.71    1.00
  -4   1  -9   18.83    0.92
   4   1   9   19.27    0.85
  -4  -1   9   18.72    0.85
   4  -1  -9   19.75    0.86
  -5   1   9   42.57    1.90
   5  -1   9   44.05    1.89
   5   1  -9   43.23    2.20
   5   1  -9   44.13    2.19
  -5  -1  -9   43.00    2.02
  -5  -1  -9   42.80    2.17
   5   1  -9   44.37    1.90
   5   1   9   41.58    1.90
  -5   1  -9   42.37    2.01
   5  -1  -9   42.98    2.20
  -5  -1   9   41.18    1.90
   5  -1  -9   41.69    1.91
   6   1  -9   19.82    0.91
  -6   1   9   19.40    0.91
   6   1  -9   19.39    1.04
   6   1  -9   20.67    1.06
  -6  -1  -9   19.76    0.98
   6  -1  -9   21.22    1.06
  -6   1  -9   18.97    0.98
  -6  -1   9   18.50    0.90
   6   1   9   19.67    0.90
   6  -1  -9   19.65    0.92
  -7   1   9   10.92    0.52
  -7  -1  -9   11.13    0.59
   7   1  -9   11.43    0.63
   7   1  -9   11.03    0.54
   7   1   9   10.29    0.52
   7  -1  -9   10.76    0.63
  -7  -1   9    9.66    0.52
  -7   1  -9    9.84    0.57
   7  -1  -9    9.94    0.54
  -8  -1  -9    1.54    0.24
  -8   1   9    1.63    0.19
   8   1  -9    1.78    0.23
   8   1  -9    1.63    0.20
   8   1   9    1.98    0.19
  -8  -1   9    1.63    0.19
  -8   1  -9    1.43    0.23
   8  -1  -9    1.58    0.22
   9   1  -9   14.95    0.74
  -9  -1  -9   15.22    0.79
  -9   1   9   14.65    0.73
  -9  -1   9   14.65    0.73
  -9   1  -9   14.25    0.79
   9   1   9   15.08    0.73
   9  -1  -9   15.19    0.75
 -10   1   9    1.15    0.21
 -10  -1  -9    1.29    0.27
  10   1  -9    1.44    0.25
  10  -1  -9    1.83    0.26
 -10   1  -9    1.55    0.27
  10   1   9    1.97    0.23
 -10  -1   9    1.76    0.22
 -11   1   9    2.09    0.26
  11   1  -9    1.98    0.29
 -11  -1  -9    1.86    0.32
 -11  -1   9    2.29    0.26
  11  -1  -9    2.18    0.30
 -11   1  -9    2.20    0.31
 -12   1   9   -0.14    0.22
 -12  -1  -9   -0.11    0.30
  12   1  -9   -0.11    0.26
 -12   1  -9    0.05    0.26
  12  -1  -9   -0.05    0.27
 -12  -1   9   -0.03    0.24
   0  -2  -9    3.30    0.17
   0  -2  -9    2.97    0.21
   0   2  -9    2.87    0.22
   0  -2  -9    3.29    0.21
   0   2   9    2.96    0.18
  -1  -2  -9   28.63    1.46
   1   2  -9   29.55    1.45
   1   2  -9   29.17    1.45
  -1   2   9   29.56    1.27
   1   2  -9   28.73    1.35
  -1  -2  -9   29.73    1.35
   1  -2  -9   26.87    1.34
  -1  -2   9   27.87    1.26
   1  -2  -9   29.18    1.27
   1  -2  -9   28.25    1.47
  -1   2  -9   27.30    1.35
   1   2   9   27.44    1.27
   2   2  -9   13.90    0.70
  -2  -2  -9   13.24    0.70
  -2  -2  -9   13.47    0.67
  -2   2   9   13.07    0.62
   2   2  -9   13.38    0.71
  -2  -2   9   13.41    0.61
   2  -2  -9   13.49    0.66
   2  -2  -9   13.42    0.72
  -2   2  -9   13.62    0.67
   2   2   9   13.92    0.62
   2  -2  -9   13.89    0.62
  -3  -2  -9   25.20    1.28
  -3   2   9   25.54    1.12
  -3  -2  -9   26.12    1.20
   3   2  -9   26.62    1.28
   3   2  -9   26.34    1.29
   3  -2  -9   24.06    1.12
   3  -2  -9   23.94    1.30
  -3  -2   9   24.25    1.11
  -3   2  -9   23.83    1.19
   3   2   9   24.28    1.12
   4   2  -9   28.61    1.52
  -4   2   9   28.19    1.33
   4   2  -9   30.79    1.32
  -4  -2  -9   29.77    1.42
  -4  -2  -9   30.15    1.51
   4   2  -9   30.02    1.53
  -4   2  -9   29.29    1.41
  -4  -2   9   29.61    1.32
   4  -2  -9   29.40    1.33
   4  -2  -9   30.97    1.54
   4   2   9   29.88    1.33
  -5  -2  -9    4.75    0.33
   5   2  -9    4.74    0.31
  -5  -2  -9    4.58    0.27
  -5   2   9    4.60    0.26
   5   2  -9    4.49    0.25
   5   2  -9    4.15    0.28
  -5  -2   9    3.88    0.25
   5   2   9    4.04    0.26
   5  -2  -9    3.74    0.27
   5  -2  -9    3.66    0.31
  -5   2  -9    3.90    0.30
  -6  -2  -9   23.57    1.13
   6   2  -9   23.03    1.04
  -6  -2  -9   23.25    1.18
   6   2  -9   23.48    1.20
  -6   2   9   22.29    1.04
   6   2  -9   23.96    1.22
  -6  -2   9   21.80    1.04
  -6   2  -9   22.20    1.11
   6   2   9   22.58    1.04
   6  -2  -9   23.64    1.22
   6  -2  -9   21.85    1.06
  -7  -2  -9   17.97    0.91
   7   2  -9   17.53    0.84
  -7   2   9   17.93    0.84
   7   2  -9   18.02    0.98
  -7  -2   9   17.61    0.83
   7  -2  -9   17.53    0.85
   7  -2  -9   18.70    0.99
   7   2   9   17.83    0.84
  -7   2  -9   17.50    0.90
   8   2  -9   27.96    1.34
   8   2  -9   31.51    1.57
  -8  -2  -9   29.70    1.44
  -8   2   9   28.32    1.33
   8  -2  -9   29.25    1.36
   8   2   9   29.96    1.34
  -8   2  -9   29.45    1.42
  -8  -2   9   29.28    1.34
   9   2  -9    1.94    0.24
  -9   2   9    1.97    0.21
  -9  -2  -9    2.00    0.28
  -9   2  -9    1.75    0.25
   9   2   9    2.24    0.23
  -9  -2   9    1.69    0.21
   9  -2  -9    1.85    0.26
  10   2  -9   14.10    0.71
 -10   2   9   14.11    0.70
 -10   2  -9   13.73    0.76
  10   2   9   14.33    0.71
 -10  -2   9   13.63    0.70
  10  -2  -9   14.51    0.75
 -11  -2  -9   21.80    1.06
  11   2  -9   19.93    0.99
 -11   2   9   21.22    0.98
 -11  -2   9   19.88    0.97
  11  -2  -9   19.92    1.01
 -11   2  -9   19.14    1.03
 -12   2   9   13.85    0.72
 -12  -2  -9   14.50    0.79
  12   2  -9   13.72    0.73
 -12  -2   9   13.29    0.70
 -12   2  -9   13.75    0.77
  12  -2  -9   13.04    0.76
   0  -3  -9    5.89    0.35
   0   3  -9    5.87    0.34
   0   3   9    5.81    0.30
   0  -3  -9    6.05    0.33
   0  -3  -9    6.11    0.30
  -1  -3  -9   29.16    1.36
   1   3  -9   28.37    1.45
  -1  -3  -9   28.46    1.27
  -1  -3  -9   28.63    1.47
   1   3  -9   27.79    1.45
  -1   3   9   28.44    1.28
   1   3  -9   28.39    1.36
   1  -3  -9   28.29    1.35
   1   3   9   29.34    1.28
   1  -3  -9   29.91    1.28
   1  -3  -9   29.03    1.48
  -1   3  -9   28.46    1.36
  -1  -3   9   29.40    1.27
   2   3  -9   64.26    3.19
  -2  -3  -9   64.91    2.77
  -2   3   9   61.84    2.78
  -2  -3  -9   65.52    2.94
   2   3  -9   65.17    3.19
  -2  -3  -9   64.32    3.19
   2  -3  -9   62.65    3.21
  -2  -3   9   62.21    2.77
   2  -3  -9   61.76    2.78
   2  -3  -9   60.78    2.92
   2   3   9   61.69    2.78
  -2   3  -9   62.00    2.93
  -3  -3  -9   46.22    2.42
  -3  -3  -9   47.20    2.09
  -3   3   9   44.78    2.11
  -3  -3  -9   47.14    2.24
   3   3  -9   47.56    2.42
   3   3  -9   46.09    2.43
   3  -3  -9   50.56    2.44
  -3  -3   9   49.30    2.10
   3  -3  -9   48.61    2.12
   3   3   9   48.07    2.11
  -3   3  -9   49.25    2.23
  -4  -3  -9   12.54    0.69
  -4  -3  -9   13.18    0.67
   4   3  -9   13.20    0.59
   4   3  -9   12.23    0.69
   4   3  -9   12.90    0.70
  -4   3   9   12.83    0.61
   4  -3  -9   12.98    0.62
  -4   3  -9   12.79    0.66
   4  -3  -9   13.21    0.71
  -4  -3   9   12.92    0.60
   4   3   9   13.69    0.61
  -5   3   9    3.18    0.24
   5   3  -9    3.52    0.25
   5   3  -9    3.41    0.22
  -5  -3  -9    3.49    0.31
   5   3  -9    3.71    0.29
  -5  -3  -9    3.54    0.24
  -5   3  -9    3.34    0.29
   5  -3  -9    3.32    0.26
   5   3   9    3.46    0.23
   5  -3  -9    3.71    0.29
  -5  -3   9    3.16    0.22
   6   3  -9   39.63    2.09
  -6  -3  -9   38.87    2.06
   6   3  -9   38.95    1.80
  -6  -3  -9   39.03    1.93
   6   3  -9   38.58    2.07
  -6   3   9   37.95    1.80
   6   3   9   41.64    1.81
   6  -3  -9   44.51    2.10
  -6   3  -9   42.82    1.91
   6  -3  -9   41.70    1.82
  -6  -3   9   41.33    1.80
   7   3  -9   37.01    1.64
  -7   3   9   36.99    1.65
  -7  -3  -9   37.61    1.76
  -7  -3  -9   36.85    1.88
   7   3  -9   37.54    1.92
  -7  -3   9   35.87    1.64
  -7   3  -9   36.28    1.74
   7   3   9   36.28    1.65
   7  -3  -9   35.37    1.66
  -8   3   9    9.98    0.49
  -8  -3  -9    9.39    0.54
   8   3  -9    9.88    0.61
  -8  -3  -9    9.40    0.57
   8   3  -9    9.35    0.50
  -8   3  -9    9.13    0.53
  -8  -3   9    9.18    0.49
   8  -3  -9    8.72    0.53
   8   3   9    9.56    0.50
  -9  -3  -9    2.00    0.28
  -9   3   9    2.15    0.23
   9   3  -9    2.30    0.24
   9   3   9    1.90    0.23
  -9  -3   9    1.84    0.20
  -9   3  -9    1.73    0.25
   9  -3  -9    1.56    0.25
 -10  -3  -9    6.89    0.51
 -10   3   9    6.53    0.41
  10   3  -9    6.89    0.42
  10  -3  -9    5.86    0.46
 -10   3  -9    6.01    0.45
  10   3   9    6.59    0.42
 -10  -3   9    6.06    0.40
  11   3  -9    1.99    0.28
 -11  -3  -9    2.25    0.33
 -11   3   9    2.00    0.26
  11  -3  -9    2.08    0.31
  11   3   9    2.07    0.27
 -11   3  -9    2.18    0.29
 -11  -3   9    1.92    0.25
  12   3  -9    0.44    0.28
 -12   3   9    0.78    0.26
 -12  -3  -9    0.82    0.34
 -12   3  -9    1.04    0.29
  12   3   9    1.11    0.26
  12  -3  -9    0.87    0.31
 -12  -3   9    0.79    0.25
   0   4  -9   27.74    1.30
   0  -4  -9   26.90    1.29
   0  -4  -9   28.56    1.22
   0   4   9   26.68    1.22
   0  -4  -9   26.77    1.41
  -1  -4  -9    6.48    0.33
  -1  -4  -9    6.58    0.37
  -1   4   9    6.11    0.33
  -1  -4  -9    6.22    0.38
   1  -4  -9    6.20    0.39
   1  -4  -9    6.63    0.35
   1  -4  -9    6.83    0.34
  -1   4  -9    6.22    0.36
   1   4   9    6.70    0.33
  -2  -4  -9   15.02    0.67
   2   4  -9   15.01    0.76
   2   4  -9   14.87    0.76
  -2   4   9   14.05    0.67
  -2  -4  -9   15.13    0.73
  -2  -4  -9   15.06    0.77
   2  -4  -9   14.23    0.68
   2  -4  -9   14.09    0.71
   2  -4  -9   15.01    0.79
  -2   4  -9   14.16    0.72
   2   4   9   13.94    0.67
  -2  -4   9   14.71    0.66
   3   4  -9   10.03    0.57
  -3   4   9   10.05    0.50
  -3  -4  -9   10.24    0.56
   3   4  -9   10.14    0.56
  -3  -4  -9    9.98    0.57
   3   4   9   10.59    0.50
   3  -4  -9   10.87    0.59
  -3   4  -9   10.27    0.54
   3  -4  -9   10.77    0.52
  -3  -4   9   11.18    0.48
   4   4  -9   10.01    0.59
  -4  -4  -9   10.47    0.59
   4   4  -9   10.47    0.49
   4   4  -9   10.18    0.60
  -4   4   9   10.30    0.52
  -4  -4  -9   10.64    0.59
  -4  -4   9   11.45    0.51
   4  -4  -9   11.16    0.54
  -4   4  -9   11.49    0.57
   4   4   9   11.25    0.52
   4  -4  -9   12.00    0.62
   5   4  -9    4.08    0.29
  -5  -4  -9    4.08    0.34
  -5  -4  -9    3.95    0.28
  -5   4   9    4.05    0.26
   5   4  -9    4.20    0.31
   5   4  -9    4.16    0.24
  -5  -4   9    4.28    0.25
  -5   4  -9    4.24    0.31
   5  -4  -9    3.71    0.29
   5   4   9    4.14    0.27
   5  -4  -9    4.46    0.32
  -6  -4  -9   56.25    2.62
   6   4  -9   56.03    2.84
  -6   4   9   56.29    2.46
   6   4  -9   58.33    2.45
   6   4  -9   55.34    2.82
  -6  -4  -9   53.79    2.82
   6  -4  -9   52.96    2.47
   6   4   9   54.91    2.46
  -6  -4   9   54.62    2.45
   6  -4  -9   56.13    2.85
  -6   4  -9   54.45    2.59
  -7   4   9   10.77    0.53
   7   4  -9   10.14    0.51
  -7  -4  -9   10.39    0.57
  -7  -4  -9   10.28    0.60
   7   4  -9   10.81    0.63
  -7  -4   9    9.86    0.51
   7  -4  -9    9.79    0.55
   7   4   9    9.91    0.53
  -7   4  -9    9.72    0.55
  -8  -4  -9    0.61    0.25
  -8   4   9    0.57    0.18
   8   4  -9    0.72    0.21
   8   4  -9    0.75    0.17
  -8  -4  -9    0.91    0.16
  -8   4  -9    0.75    0.21
   8   4   9    0.92    0.19
  -8  -4   9    0.84    0.16
   8  -4  -9    0.68    0.20
  -9   4   9    4.04    0.31
   9   4  -9    3.60    0.32
  -9  -4  -9    3.85    0.31
  -9  -4  -9    3.95    0.40
  -9   4  -9    3.69    0.34
   9   4   9    3.72    0.33
  -9  -4   9    3.98    0.29
   9  -4  -9    3.75    0.37
 -10  -4  -9   37.26    1.77
  10   4  -9   35.63    1.65
 -10   4   9   35.65    1.65
 -10  -4   9   36.26    1.65
  10  -4  -9   36.18    1.68
  10   4   9   36.64    1.66
 -10   4  -9   35.86    1.73
  11   4  -9    3.34    0.35
 -11  -4  -9    2.89    0.38
 -11   4   9    3.41    0.32
  11  -4  -9    3.87    0.42
 -11  -4   9    4.08    0.33
  11   4   9    3.84    0.37
 -11   4  -9    3.95    0.37
  12   4  -9    1.49    0.29
 -12   4   9    1.66    0.28
 -12  -4  -9    1.70    0.35
 -12  -4   9    1.21    0.27
 -12   4  -9    1.58    0.29
  12  -4  -9    1.25    0.34
  12   4   9    2.04    0.29
   0  -5  -9  100.52    4.36
   0   5   9   96.33    4.36
   0   5  -9  100.41    4.59
   0  -5  -9   98.51    5.02
   0  -5  -9  100.16    4.58
  -1   5   9    6.26    0.31
  -1  -5  -9    5.74    0.35
  -1  -5  -9    6.28    0.34
   1   5   9    5.01    0.30
   1  -5  -9    5.31    0.31
  -1  -5   9    5.70    0.27
  -1   5  -9    5.28    0.34
   1  -5  -9    5.45    0.32
   1  -5  -9    4.88    0.35
   2   5  -9    6.84    0.39
  -2  -5  -9    6.62    0.41
  -2  -5  -9    6.98    0.40
   2   5  -9    6.81    0.40
  -2   5   9    6.69    0.36
   2  -5  -9    7.34    0.37
   2  -5  -9    7.52    0.43
   2   5   9    7.44    0.37
  -2  -5   9    7.57    0.34
   2  -5  -9    7.54    0.39
  -2   5  -9    7.20    0.39
  -3  -5  -9   13.66    0.70
   3   5  -9   13.93    0.70
  -3   5   9   13.65    0.63
  -3  -5  -9   14.29    0.72
   3   5  -9   13.80    0.71
   3  -5  -9   12.72    0.73
   3   5   9   12.95    0.63
   3  -5  -9   12.55    0.64
  -3   5  -9   12.72    0.67
  -3  -5   9   12.98    0.61
  -4  -5  -9  101.31    4.77
   4   5  -9  100.50    5.20
  -4  -5  -9  107.29    5.19
   4   5  -9  104.43    5.19
  -4   5   9   99.24    4.52
   4  -5  -9  106.45    5.21
  -4  -5   9  102.47    4.51
  -4   5  -9  102.69    4.75
   4  -5  -9  101.82    4.53
   4   5   9  100.82    4.52
   5   5  -9    5.35    0.36
  -5   5   9    5.84    0.34
  -5  -5  -9    5.60    0.42
  -5  -5  -9    5.57    0.37
   5   5  -9    5.51    0.39
   5   5  -9    5.84    0.30
   5  -5  -9    5.82    0.40
  -5   5  -9    6.10    0.36
  -5  -5   9    6.34    0.32
   5   5   9    5.94    0.34
   5  -5  -9    6.48    0.37
  -6  -5  -9   17.76    0.93
   6   5  -9   17.80    0.95
   6   5  -9   17.49    0.93
  -6  -5  -9   17.79    0.91
  -6   5   9   17.43    0.82
   6   5  -9   18.45    0.80
  -6   5  -9   17.35    0.86
  -6  -5   9   16.75    0.80
   6  -5  -9   16.48    0.84
   6   5   9   16.40    0.82
  -7  -5  -9   15.31    0.81
  -7  -5  -9   15.18    0.81
  -7   5   9   15.32    0.72
   7   5  -9   14.95    0.85
   7   5  -9   15.17    0.70
   7   5   9   14.78    0.72
   7  -5  -9   14.57    0.74
  -7  -5   9   14.25    0.71
  -7   5  -9   14.48    0.75
  -8  -5  -9   24.96    1.29
  -8   5   9   23.70    1.13
   8   5  -9   24.36    1.12
   8   5  -9   25.51    1.33
  -8  -5   9   24.18    1.12
   8  -5  -9   23.56    1.16
   8   5   9   24.88    1.14
  -8   5  -9   23.99    1.19
  -9   5   9    4.12    0.33
   9   5  -9    3.94    0.31
  -9  -5  -9    4.00    0.42
  -9  -5  -9    3.69    0.33
  -9   5  -9    3.94    0.34
   9  -5  -9    3.53    0.38
  -9  -5   9    3.85    0.30
   9   5   9    3.89    0.34
  10   5  -9    2.80    0.31
 -10  -5  -9    3.26    0.41
 -10   5   9    3.04    0.32
 -10   5  -9    2.82    0.33
  10  -5  -9    2.71    0.33
  10   5   9    2.85    0.33
 -10  -5   9    2.71    0.31
 -11  -5  -9    2.81    0.37
  11   5  -9    2.36    0.28
 -11   5   9    2.80    0.33
 -11  -5   9    2.46    0.28
  11  -5  -9    2.43    0.34
 -11   5  -9    2.50    0.30
  11   5   9    2.93    0.30
 -12   5   9    2.06    0.30
  12   5  -9    2.14    0.30
 -12  -5  -9    2.23    0.39
 -12  -5   9    1.94    0.28
 -12   5  -9    1.74    0.30
  12  -5  -9    1.60    0.35
  12   5   9    2.02    0.30
   0  -6  -9   10.65    0.53
   0  -6  -9   10.78    0.59
   0   6   9    9.69    0.50
  -1   6   9   11.09    0.53
  -1  -6  -9   11.01    0.57
  -1  -6  -9   11.65    0.61
   1   6   9   10.64    0.53
  -1  -6   9   10.97    0.50
   1  -6  -9   10.82    0.54
  -1   6  -9   10.31    0.56
   1  -6  -9   10.74    0.54
   1  -6  -9   10.82    0.61
  -2   6   9   26.63    1.20
   2   6  -9   25.87    1.36
   2   6  -9   25.53    1.36
  -2  -6  -9   26.17    1.38
  -2  -6  -9   27.06    1.28
   2  -6  -9   26.22    1.24
   2  -6  -9   27.56    1.22
  -2   6  -9   26.38    1.26
   2   6   9   26.49    1.20
   2  -6  -9   26.51    1.39
  -2  -6   9   27.63    1.18
   3   6  -9    2.74    0.22
   3   6  -9    2.62    0.20
  -3  -6  -9    2.32    0.23
  -3   6   9    2.51    0.21
  -3  -6  -9    2.44    0.27
   3   6   9    2.33    0.22
  -3   6  -9    2.41    0.22
  -3  -6   9    2.31    0.18
   3  -6  -9    2.46    0.25
   3  -6  -9    2.21    0.25
  -4  -6  -9    5.66    0.43
  -4  -6  -9    6.39    0.38
  -4   6   9    5.92    0.34
   4   6  -9    6.33    0.37
   4   6  -9    6.05    0.39
  -4  -6   9    6.11    0.32
   4  -6  -9    6.40    0.38
   4  -6  -9    6.33    0.41
  -4   6  -9    5.97    0.37
   4   6   9    5.83    0.34
   5   6  -9   27.93    1.48
  -5   6   9   29.25    1.28
  -5  -6  -9   27.02    1.39
  -5  -6  -9   26.76    1.46
   5   6  -9   27.85    1.25
   5   6  -9   27.01    1.46
   5  -6  -9   28.12    1.30
  -5  -6   9   29.15    1.27
   5   6   9   28.96    1.28
  -5   6  -9   29.49    1.34
  -6   6   9    9.63    0.52
   6   6  -9    9.81    0.59
   6   6  -9   10.31    0.49
  -6  -6  -9    8.94    0.63
  -6  -6  -9   10.40    0.59
   6   6  -9   10.32    0.63
   6  -6  -9   10.68    0.57
   6   6   9   11.15    0.54
  -6   6  -9   11.02    0.56
  -6  -6   9   10.62    0.51
  -7  -6  -9    2.00    0.24
   7   6  -9    2.56    0.33
  -7  -6  -9    1.89    0.29
  -7   6   9    1.93    0.21
   7   6  -9    1.93    0.21
   7  -6  -9    1.92    0.24
  -7  -6   9    2.14    0.23
   7   6   9    2.00    0.24
  -7   6  -9    1.80    0.23
  -8  -6  -9    8.23    0.56
  -8   6   9    8.35    0.47
  -8  -6  -9    8.53    0.51
   8   6  -9    8.28    0.43
   8   6  -9    8.10    0.58
   8  -6  -9    7.72    0.50
   8   6   9    7.90    0.47
  -8  -6   9    7.87    0.45
  -8   6  -9    8.56    0.49
  -9   6   9   35.71    1.62
  -9  -6  -9   35.86    1.85
  -9  -6  -9   37.61    1.76
   9   6  -9   34.74    1.61
  -9   6  -9   36.00    1.70
  -9  -6   9   34.32    1.62
   9  -6  -9   34.47    1.66
   9   6   9   36.24    1.63
 -10  -6  -9    4.93    0.47
 -10   6   9    4.97    0.37
 -10  -6  -9    5.10    0.38
  10   6  -9    4.41    0.34
 -10  -6   9    3.99    0.36
  10  -6  -9    3.66    0.43
  10   6   9    4.61    0.36
 -10   6  -9    4.09    0.38
 -11  -6  -9    0.56    0.34
 -11   6   9    0.53    0.26
 -11   6  -9    0.26    0.26
  11   6   9    0.73    0.25
 -11  -6   9    0.30    0.22
  11  -6  -9    0.42    0.30
  12  -6  -9    4.13    0.48
   0   7   9   91.99    4.16
   0  -7  -9   94.85    4.37
   0  -7  -9   96.89    4.80
  -1  -7  -9   16.44    0.82
   1   7  -9   14.75    0.77
  -1  -7  -9   15.64    0.75
  -1   7   9   14.93    0.71
   1  -7  -9   15.11    0.73
  -1  -7   9   14.28    0.68
   1   7   9   14.43    0.71
   1  -7  -9   14.44    0.73
   1  -7  -9   15.85    0.83
   2   7  -9   15.58    0.78
  -2  -7  -9   15.30    0.76
   2   7  -9   15.16    0.77
  -2   7   9   15.65    0.70
  -2  -7  -9   16.35    0.81
   2  -7  -9   13.76    0.71
   2  -7  -9   13.91    0.71
   2  -7  -9   15.28    0.82
  -2   7  -9   13.95    0.74
   2   7   9   14.08    0.70
  -2  -7   9   13.81    0.67
  -3  -7  -9    0.83    0.14
   3   7  -9    0.78    0.12
  -3  -7  -9    0.84    0.20
  -3   7   9    0.97    0.15
   3   7  -9    0.55    0.13
   3  -7  -9    0.96    0.19
  -3  -7   9    0.77    0.11
  -3   7  -9    0.61    0.16
   3   7   9    0.70    0.15
   3  -7  -9    0.65    0.15
   4   7  -9   36.82    1.94
  -4   7   9   36.96    1.70
  -4  -7  -9   36.33    1.82
   4   7  -9   36.14    1.95
  -4  -7  -9   37.31    1.95
   4   7   9   37.82    1.70
  -4   7  -9   40.92    1.78
  -4  -7   9   39.42    1.68
   4  -7  -9   38.44    1.72
   5   7  -9   23.16    1.27
  -5  -7  -9   22.50    1.22
  -5   7   9   23.84    1.11
  -5  -7  -9   25.09    1.28
   5   7  -9   23.78    1.29
  -5   7  -9   25.41    1.17
  -5  -7   9   25.28    1.11
   5   7   9   24.40    1.12
   5  -7  -9   25.49    1.15
  -6   7   9   17.01    0.81
  -6  -7  -9   18.48    0.94
   6   7  -9   17.40    0.96
  -6  -7  -9   16.38    0.92
   6   7  -9   17.90    0.78
   6   7  -9   17.71    0.93
  -6  -7   9   17.02    0.80
  -6   7  -9   17.14    0.86
   6   7   9   16.43    0.81
   6  -7  -9   15.98    0.85
   7   7  -9    3.46    0.25
  -7   7   9    3.30    0.31
  -7  -7  -9    3.68    0.31
  -7  -7  -9    3.18    0.36
   7   7  -9    3.66    0.38
   7  -7  -9    3.06    0.36
  -7  -7   9    3.39    0.27
  -7   7  -9    3.15    0.32
   7   7   9    3.24    0.31
   8   7  -9   13.32    0.65
  -8  -7  -9   14.55    0.79
  -8  -7  -9   13.86    0.77
   8   7  -9   13.72    0.84
  -8   7   9   13.52    0.67
  -8  -7   9   13.18    0.67
  -8   7  -9   13.44    0.71
   8  -7  -9   12.70    0.73
   8   7   9   13.66    0.69
  -9  -7  -9   17.72    0.97
  -9  -7  -9   18.09    0.97
  -9   7   9   16.43    0.85
   9   7  -9   17.19    0.83
  -9   7  -9   18.94    0.89
   9  -7  -9   16.66    0.90
   9   7   9   17.62    0.85
  -9  -7   9   17.07    0.84
 -10   7   9    3.31    0.34
  10   7  -9    3.28    0.32
 -10  -7  -9    3.26    0.35
 -10  -7  -9    3.90    0.45
 -10  -7   9    3.16    0.31
  10  -7  -9    2.97    0.37
  10   7   9    3.37    0.36
 -11   7   9    3.39    0.36
 -11  -7  -9    3.80    0.47
  11   7  -9    3.18    0.34
  11  -7  -9    3.00    0.39
  11   7   9    3.68    0.38
 -11  -7   9    3.24    0.36
   0  -8  -9    7.02    0.38
   0   8   9    7.00    0.39
   0  -8  -9    6.64    0.44
  -1  -8  -9    9.78    0.52
  -1   8   9    9.91    0.50
  -1  -8  -9   11.02    0.58
   1   8  -9    8.98    0.52
   1   8  -9    9.37    0.52
   1  -8  -9    9.64    0.49
   1  -8  -9   10.23    0.58
   1   8   9    9.96    0.50
   2   8  -9    2.02    0.20
  -2  -8  -9    1.88    0.21
   2   8  -9    2.01    0.18
  -2   8   9    2.07    0.23
  -2  -8  -9    2.18    0.24
   2   8   9    1.75    0.18
  -2  -8   9    1.48    0.16
   2  -8  -9    2.02    0.25
   2  -8  -9    1.72    0.23
   3   8  -9    4.00    0.28
  -3  -8  -9    4.61    0.32
  -3  -8  -9    3.48    0.34
  -3   8   9    3.82    0.28
   3   8  -9    4.00    0.30
  -3  -8   9    3.86    0.24
  -3   8  -9    3.88    0.29
   3   8   9    4.00    0.29
   3  -8  -9    3.69    0.34
   4   8  -9   17.54    0.98
  -4  -8  -9   16.42    0.94
   4   8  -9   18.26    0.96
  -4   8   9   18.19    0.86
  -4  -8  -9   19.12    0.98
   4  -8  -9   18.44    0.90
   4   8   9   18.11    0.85
  -4   8  -9   18.44    0.90
  -4  -8   9   18.85    0.84
   5   8  -9    1.42    0.22
   5   8  -9    1.30    0.17
  -5  -8  -9    1.42    0.19
  -5  -8  -9    1.12    0.27
  -5   8   9    1.18    0.19
   5   8   9    1.28    0.19
  -5  -8   9    1.39    0.15
  -5   8  -9    1.22    0.20
   5  -8  -9    1.36    0.24
  -6  -8  -9    3.00    0.36
  -6  -8  -9    3.36    0.32
  -6   8   9    3.20    0.30
   6   8  -9    3.59    0.37
  -6   8  -9    3.34    0.31
  -6  -8   9    3.51    0.27
   6  -8  -9    3.31    0.37
   6   8   9    3.77    0.31
  -7   8   9    4.54    0.34
  -7  -8  -9    3.80    0.43
  -7  -8  -9    4.48    0.36
   7   8  -9    4.60    0.43
   7   8  -9    4.35    0.28
   7   8   9    4.69    0.35
  -7  -8   9    4.40    0.31
   7  -8  -9    4.25    0.41
  -7   8  -9    4.89    0.34
  -8  -8  -9   12.89    0.78
   8   8  -9   12.39    0.62
  -8   8   9   12.18    0.65
   8   8  -9   12.64    0.81
  -8  -8  -9   12.06    0.73
  -8  -8   9   12.82    0.64
  -8   8  -9   14.06    0.69
   8   8   9   13.26    0.67
   8  -8  -9   12.11    0.71
   9   8  -9    1.30    0.20
  -9  -8  -9    1.13    0.33
  -9   8   9    1.20    0.25
   9   8   9    1.49    0.26
   9  -8  -9    1.12    0.31
  -9  -8   9    1.32    0.21
 -10   8   9    3.47    0.35
 -10  -8  -9    3.43    0.43
  10   8  -9    3.39    0.32
  10   8   9    3.57    0.38
 -10  -8   9    3.52    0.34
  10  -8  -9    3.39    0.38
 -11   8   9    6.63    0.46
 -11  -8  -9    7.52    0.61
 -11  -8   9    6.40    0.46
  11   8   9    6.61    0.49
  11  -8  -9    6.23    0.55
   0   9   9    4.43    0.31
   1   9  -9    7.71    0.46
  -1  -9  -9    9.13    0.52
   1   9  -9    7.67    0.46
  -1  -9  -9    8.51    0.46
  -1   9   9    8.83    0.46
   1   9   9    9.00    0.46
  -2  -9  -9   47.89    2.42
  -2   9   9   50.52    2.29
   2   9  -9   49.36    2.61
  -2  -9  -9   54.65    2.65
   2   9  -9   48.41    2.62
   2   9   9   55.34    2.29
   2  -9  -9   53.99    2.33
   3   9  -9    9.89    0.59
  -3   9   9   10.70    0.54
   3   9  -9    9.89    0.61
  -3  -9  -9   11.21    0.63
  -3  -9  -9    9.52    0.60
   3  -9  -9   11.20    0.59
   3   9   9   11.48    0.55
  -3  -9   9   10.97    0.52
  -4  -9  -9    2.10    0.29
   4   9  -9    2.76    0.29
  -4  -9  -9    2.42    0.27
  -4   9   9    2.56    0.25
   4   9  -9    2.30    0.25
   4  -9  -9    1.98    0.28
  -4   9  -9    2.18    0.25
   4   9   9    1.97    0.23
  -4  -9   9    2.34    0.23
  -5   9   9   28.99    1.32
   5   9  -9   29.30    1.50
  -5  -9  -9   25.14    1.43
   5   9  -9   28.19    1.53
   5   9   9   30.26    1.32
  -5   9  -9   29.51    1.37
  -5  -9   9   30.09    1.31
   5  -9  -9   28.25    1.36
  -6  -9  -9   16.03    0.94
  -6   9   9   17.54    0.83
   6   9  -9   17.62    1.00
   6  -9  -9   16.87    0.89
  -6   9  -9   18.32    0.88
  -6  -9   9   17.63    0.83
   6   9   9   18.07    0.85
  -7  -9  -9   14.36    0.86
   7   9  -9   14.76    0.91
  -7   9   9   14.44    0.75
  -7  -9   9   14.85    0.74
   7   9   9   15.83    0.75
  -7   9  -9   15.96    0.78
   7  -9  -9   15.17    0.81
  -8   9   9    2.36    0.27
   8   9  -9    2.27    0.34
  -8  -9  -9    2.39    0.36
   8   9   9    2.66    0.30
  -8  -9   9    2.44    0.29
   8  -9  -9    2.25    0.34
  -9  -9  -9   10.91    0.71
  -9   9   9   10.23    0.58
  -9  -9   9   10.51    0.57
   9  -9  -9    9.79    0.66
   9   9   9   10.30    0.59
 -10  -9  -9    1.25    0.38
 -10   9   9    1.09    0.27
  10  -9  -9    0.76    0.35
  10   9   9    1.25    0.28
 -10  -9   9    1.05    0.24
   0  10   9    0.36    0.17
   1  10  -9   21.22    1.17
  -1  10   9   23.07    1.06
   1  10  -9   22.04    1.17
   1  10   9   24.74    1.06
  -2 -10  -9    0.76    0.19
  -2  10   9    0.46    0.19
   2  10  -9    0.63    0.13
   2  10  -9    0.60    0.15
   2  10   9    0.78    0.18
  -3  10   9    7.56    0.42
   3  10  -9    7.27    0.45
  -3 -10  -9    6.76    0.49
   3  10  -9    7.18    0.48
   3  10   9    8.17    0.44
   3 -10  -9    7.71    0.52
  -3 -10   9    7.86    0.40
   4  10  -9    0.33    0.14
   4  10  -9    0.08    0.18
  -4  10   9    0.23    0.18
  -4 -10  -9    0.11    0.24
   4  10   9    0.22    0.19
   4 -10  -9    0.26    0.26
  -4 -10   9    0.34    0.13
   5  10  -9    8.44    0.52
   5  10  -9    8.32    0.57
  -5  10   9    8.66    0.48
  -5 -10  -9    7.50    0.57
   5  10   9    8.78    0.49
   5 -10  -9    7.75    0.55
  -5  10  -9    8.60    0.48
  -5 -10   9    8.58    0.46
  -6  10   9    1.14    0.22
   6  10  -9    1.29    0.27
  -6 -10  -9    0.71    0.31
   6  10   9    1.28    0.23
  -6 -10   9    1.32    0.19
   6 -10  -9    1.13    0.30
   7  10  -9    7.54    0.59
  -7  10   9    8.00    0.45
  -7 -10  -9    8.12    0.56
  -7 -10   9    6.64    0.43
   7 -10  -9    6.16    0.53
   7  10   9    6.92    0.46
   8  10  -9    0.19    0.30
  -8 -10  -9   -0.11    0.33
  -8  10   9    0.29    0.23
   8 -10  -9    0.10    0.30
   8  10   9    0.26    0.24
  -8 -10   9    0.20    0.19
  -9 -10  -9    5.67    0.51
  -9  10   9    5.30    0.39
   9 -10  -9    3.69    0.44
  -9 -10   9    3.98    0.38
   9  10   9    4.50    0.41
  10  10   9    0.09    0.27
  10 -10  -9   -0.21    0.35
   0  11   9    0.11    0.19
   1  11  -9    3.97    0.27
   1  11  -9    3.63    0.28
  -1  11   9    4.16    0.32
   1  11   9    3.73    0.32
   2  11  -9   25.01    1.32
   2  11  -9   24.28    1.33
  -2  11   9   25.83    1.18
   2  11   9   26.70    1.18
  -3  11   9   15.44    0.71
   3  11  -9   14.11    0.79
   3  11  -9   14.00    0.81
   3 -11  -9   14.11    0.78
   3  11   9   14.42    0.71
  -4  11   9    1.11    0.22
   4  11  -9    0.92    0.23
   4  11  -9    0.94    0.18
  -4 -11  -9    0.69    0.27
  -4 -11   9    0.68    0.16
   4 -11  -9    0.45    0.30
   4  11   9    0.73    0.20
  -5  11   9    6.82    0.43
   5  11  -9    6.73    0.47
  -5 -11  -9    6.24    0.53
   5  11  -9    6.80    0.53
   5  11   9    8.01    0.46
   5 -11  -9    7.35    0.54
  -5 -11   9    7.19    0.41
   6  11  -9    3.86    0.45
  -6 -11  -9    3.56    0.42
  -6  11   9    3.87    0.32
  -6 -11   9    3.40    0.32
   6 -11  -9    3.25    0.39
   6  11   9    3.86    0.36
  -7 -11  -9   15.37    0.87
   7  11  -9   14.09    0.92
  -7  11   9   14.29    0.74
  -7 -11   9   14.73    0.74
   7 -11  -9   13.79    0.82
   7  11   9   15.30    0.75
   8  11  -9    1.55    0.37
  -8 -11  -9    1.49    0.38
  -8  11   9    1.70    0.27
  -8 -11   9    1.45    0.24
   8  11   9    1.65    0.28
   8 -11  -9    1.36    0.36
  -9 -11  -9    5.68    0.53
  -9  11   9    5.12    0.42
  -9 -11   9    4.96    0.40
   9  11   9    4.52    0.42
   9 -11  -9    4.12    0.49
   0  12   9    8.40    0.46
   0  12  -9    6.74    0.41
   1  12  -9   11.12    0.67
   1  12  -9   11.70    0.66
  -1  12   9   12.70    0.62
   1  12   9   13.34    0.63
   2  12  -9    1.30    0.17
   2  12  -9    1.13    0.20
  -2  12   9    1.35    0.23
   2  12   9    1.33    0.24
   3  12  -9   13.38    0.76
   3  12  -9   12.72    0.80
  -3  12   9   14.01    0.70
   3 -12  -9   13.65    0.80
   3  12   9   15.43    0.71
   4  12  -9    2.55    0.31
   4  12  -9    2.58    0.29
  -4  12   9    2.39    0.27
   4  12   9    3.00    0.33
   4 -12  -9    2.74    0.38
  -5  12   9    3.75    0.35
   5  12  -9    3.18    0.42
  -5 -12  -9    3.22    0.38
  -5 -12   9    4.25    0.35
   5 -12  -9    3.39    0.41
   5  12   9    4.04    0.34
   6  12  -9    1.90    0.35
  -6 -12  -9    1.27    0.37
  -6  12   9    1.96    0.27
   6 -12  -9    1.97    0.37
  -6 -12   9    2.64    0.30
   6  12   9    2.50    0.29
  -7 -12  -9    4.10    0.44
   7  12  -9    2.90    0.41
  -7  12   9    3.72    0.38
   7 -12  -9    2.81    0.42
  -7 -12   9    3.60    0.34
   7  12   9    3.70    0.38
  -8  12   9    1.64    0.29
   8  12  -9    1.59    0.39
  -8 -12  -9    1.98    0.40
  -8 -12   9    1.89    0.25
   8 -12  -9    1.62    0.40
   8  12   9    2.05    0.31
   0  13  -9   17.57    0.98
   0  13   9   20.66    0.92
   1  13  -9    3.48    0.28
   1  13  -9    3.39    0.30
  -1  13   9    4.13    0.35
   1  13   9    4.22    0.36
   2  13  -9    2.98    0.34
  -2  13   9    3.98    0.34
   2  13  -9    3.28    0.30
   2  13   9    4.60    0.36
  -3  13   9    6.12    0.41
   3  13  -9    5.30    0.46
   3  13  -9    5.65    0.41
   3  13   9    6.58    0.43
   3 -13  -9    5.65    0.55
  -4  13   9    9.97    0.55
   4  13  -9    9.76    0.59
   4  13  -9    8.77    0.65
   4  13   9   10.71    0.57
   4 -13  -9    9.42    0.67
   5  13  -9    1.00    0.30
  -5  13   9    1.59    0.27
   5 -13  -9    1.33    0.38
   5  13   9    2.10    0.27
   6  13  -9    6.58    0.61
  -6  13   9    7.96    0.49
   6 -13  -9    7.14    0.59
   6  13   9    8.47    0.51
  -7  13   9    5.80    0.43
   7  13  -9    5.03    0.58
   7 -13  -9    4.62    0.57
   7  13   9    6.05    0.43
   0  14   9    9.52    0.51
   0  14  -9    7.52    0.46
   1  14  -9   12.40    0.69
  -1  14   9   13.99    0.67
   1  14  -9   11.40    0.70
  -2  14   9   15.65    0.75
   2  14  -9   14.08    0.80
   2  14  -9   12.90    0.82
   2  14   9   15.74    0.76
   3  14  -9   13.00    0.83
  -3  14   9   15.70    0.75
   3  14  -9   14.25    0.80
   3 -14  -9   13.31    0.86
   3  14   9   14.42    0.75
  -4  14   9    0.14    0.25
   4  14  -9    0.09    0.27
   4  14  -9    0.27    0.20
   4  14   9    0.49    0.25
   4 -14  -9    0.00    0.38
   5  14  -9    1.73    0.34
  -5  14   9    2.61    0.31
   5  14   9    3.36    0.35
   5 -14  -9    2.31    0.45
   6  14   9    1.28    0.30
   6 -14  -9    0.88    0.42
   0  15   9    1.03    0.28
   0  15  -9    0.63    0.14
  -1  15   9    5.01    0.40
   1  15  -9    4.17    0.33
   1  15  -9    3.89    0.34
   1  15   9    5.24    0.41
  -2  15   9    1.03    0.28
   2  15  -9    0.97    0.19
   2  15  -9    0.61    0.22
   2  15   9    1.18    0.29
   3  15  -9    1.01    0.27
  -3  15   9    1.37    0.29
   3  15  -9    1.26    0.22
   3  15   9    1.73    0.29
   3 -15  -9    1.49    0.44
   4 -15  -9    3.41    0.50
   4  15   9    3.89    0.41
   0   0 -10   22.86    1.20
   0   0 -10   24.57    1.12
   0   0  10   23.24    1.04
   1   0  10   84.04    3.67
   1   0 -10   81.58    4.23
  -1   0 -10   84.72    3.88
   1   0 -10   85.06    3.88
  -1   0 -10   82.25    4.21
  -1   0  10   84.81    3.67
   2   0 -10   11.35    0.57
  -2   0 -10   11.40    0.58
  -2   0  10   11.40    0.52
   2   0 -10   10.71    0.60
  -3   0 -10   27.47    1.32
   3   0 -10   27.95    1.42
  -3   0  10   26.76    1.23
   3   0 -10   27.02    1.43
   3   0 -10   28.70    1.23
   3   0  10   28.00    1.23
  -4   0 -10    2.40    0.25
   4   0  10    2.73    0.18
   4   0 -10    2.43    0.23
   4   0 -10    2.45    0.19
   4   0 -10    2.73    0.21
  -4   0  10    2.45    0.19
   5   0 -10   20.11    0.91
  -5   0 -10   20.08    0.99
   5   0  10   19.77    0.90
   5   0 -10   20.27    1.07
  -5   0  10   19.69    0.91
   5   0 -10   19.84    1.05
  -6   0 -10    0.82    0.19
  -6   0  10    0.76    0.14
   6   0 -10    0.79    0.15
   6   0 -10    0.88    0.17
   7   0 -10   22.64    1.17
   7   0 -10   21.75    1.01
  -7   0  10   21.27    0.99
  -7   0 -10   20.91    1.07
   8   0 -10    3.39    0.35
  -8   0 -10    3.23    0.33
  -8   0  10    3.33    0.28
   8   0 -10    3.08    0.29
  -9   0  10    9.97    0.52
  -9   0 -10    9.55    0.58
   9   0 -10    9.75    0.55
 -10   0  10    6.72    0.42
 -10   0 -10    6.39    0.47
  10   0 -10    6.55    0.45
 -11   0 -10    0.00    0.27
 -11   0  10    0.15    0.22
  11   0 -10   -0.03    0.25
 -12   0 -10   -0.11    0.30
 -12   0  10   -0.09    0.25
  12   0 -10    0.30    0.28
   0  -1 -10   31.59    1.45
   0  -1 -10   29.30    1.56
   0   1 -10   31.24    1.45
   0   1  10   31.02    1.36
   0  -1  10   30.43    1.35
   1   1 -10   45.53    2.38
  -1   1  10   45.43    2.08
  -1  -1 -10   46.84    2.20
   1   1 -10   50.42    2.38
   1   1 -10   46.51    2.20
  -1  -1 -10   45.61    2.38
  -1   1 -10   47.68    2.20
   1  -1 -10   46.77    2.20
   1   1  10   47.79    2.07
   1  -1 -10   47.88    2.39
  -1  -1  10   47.86    2.07
  -2  -1 -10   14.24    0.76
   2   1 -10   14.82    0.77
  -2  -1 -10   14.37    0.73
   2   1 -10   14.99    0.76
  -2   1  10   14.04    0.67
   2  -1 -10   15.46    0.66
   2  -1 -10   14.84    0.72
   2   1  10   14.57    0.67
   2  -1 -10   14.93    0.78
  -2  -1  10   14.77    0.67
  -2   1 -10   14.93    0.73
  -3   1  10   44.32    2.01
  -3  -1 -10   44.69    2.14
  -3  -1 -10   46.67    2.30
   3   1 -10   47.14    2.32
   3   1 -10   47.96    2.31
   3   1  10   44.47    2.01
  -3   1 -10   44.40    2.13
  -3  -1  10   43.23    2.01
   3  -1 -10   45.57    2.33
   3  -1 -10   46.68    2.01
  -4   1  10   51.56    2.30
   4   1 -10   52.66    2.29
  -4  -1 -10   52.38    2.62
  -4  -1 -10   53.53    2.44
   4   1 -10   52.18    2.65
   4   1 -10   52.31    2.64
   4   1  10   50.64    2.29
   4  -1 -10   51.75    2.66
  -4  -1  10   49.63    2.29
  -4   1 -10   52.12    2.43
   4  -1 -10   52.80    2.30
  -5  -1 -10    8.32    0.47
  -5  -1 -10    8.14    0.42
   5   1 -10    8.55    0.48
   5   1 -10    8.28    0.39
   5   1 -10    8.56    0.45
  -5   1  10    7.88    0.39
   5  -1 -10    7.18    0.41
  -5  -1  10    6.84    0.39
   5  -1 -10    7.47    0.47
   5   1  10    7.33    0.39
  -5   1 -10    7.21    0.45
   6   1 -10   28.20    1.28
   6   1 -10   26.90    1.46
  -6   1  10   27.62    1.28
  -6  -1 -10   27.28    1.37
   6   1 -10   28.83    1.49
   6   1  10   28.96    1.27
   6  -1 -10   28.42    1.29
  -6  -1  10   28.07    1.27
  -6   1 -10   28.91    1.37
   6  -1 -10   29.58    1.49
  -7   1  10   14.01    0.70
  -7  -1 -10   15.28    0.78
   7   1 -10   15.78    0.84
   7   1 -10   14.32    0.71
  -7  -1  10   14.34    0.71
   7  -1 -10   14.45    0.72
   7   1  10   14.85    0.71
   7  -1 -10   16.41    0.85
  -7   1 -10   14.56    0.77
  -8  -1 -10   27.65    1.37
  -8   1  10   27.55    1.27
   8   1 -10   26.89    1.27
   8   1 -10   29.02    1.50
  -8  -1  10   28.09    1.27
  -8   1 -10   28.11    1.36
   8  -1 -10   27.77    1.29
   9   1 -10    4.64    0.35
  -9  -1 -10    4.99    0.41
  -9   1  10    4.64    0.34
  -9   1 -10    4.57    0.38
  -9  -1  10    5.10    0.34
   9  -1 -10    4.77    0.37
 -10   1  10   17.45    0.87
 -10  -1 -10   18.17    0.96
  10   1 -10   17.46    0.89
  10  -1 -10   18.51    0.90
 -10  -1  10   19.23    0.88
 -10   1 -10   18.76    0.94
  11   1 -10    1.57    0.27
 -11   1  10    1.62    0.25
 -11  -1 -10    1.59    0.31
  11  -1 -10    1.71    0.29
 -11  -1  10    1.52    0.25
 -11   1 -10    1.63    0.31
 -12   1  10   11.04    0.60
 -12   1 -10   10.58    0.64
 -12  -1  10   10.37    0.59
  12  -1 -10   10.27    0.63
   0  -2 -10   37.05    1.70
   0   2  10   36.06    1.61
   0   2 -10   36.19    1.70
   0  -2 -10   35.81    1.85
   1   2 -10   45.87    2.21
   1   2 -10   42.57    2.21
   1   2 -10   44.77    2.05
  -1  -2 -10   45.24    2.05
  -1   2  10   44.42    1.93
  -1  -2 -10   43.71    2.22
   1  -2 -10   42.71    2.23
  -1  -2  10   42.84    1.92
  -1   2 -10   41.32    2.05
   1  -2 -10   44.46    1.93
   1   2  10   43.19    1.93
   1  -2 -10   44.12    2.04
  -2  -2 -10    1.19    0.13
  -2   2  10    1.16    0.14
   2   2 -10    1.15    0.12
  -2  -2 -10    1.22    0.16
   2   2 -10    1.11    0.14
  -2  -2  10    1.24    0.12
   2  -2 -10    1.24    0.14
   2  -2 -10    1.01    0.13
   2  -2 -10    1.18    0.14
   2   2  10    1.22    0.14
  -2   2 -10    1.28    0.16
   3   2 -10   36.03    1.82
  -3  -2 -10   34.83    1.82
   3   2 -10   35.10    1.83
  -3  -2 -10   35.92    1.70
  -3   2  10   34.76    1.59
   3   2  10   36.30    1.59
  -3   2 -10   35.84    1.69
   3  -2 -10   36.35    1.84
  -3  -2  10   36.08    1.58
   3  -2 -10   36.90    1.59
   4   2 -10   27.16    1.17
   4   2 -10   26.36    1.37
  -4  -2 -10   25.94    1.35
   4   2 -10   27.72    1.36
  -4  -2 -10   26.43    1.28
  -4   2  10   26.29    1.19
   4  -2 -10   26.35    1.19
  -4   2 -10   26.06    1.27
   4   2  10   26.39    1.18
   4  -2 -10   25.42    1.38
  -4  -2  10   26.33    1.18
  -5  -2 -10   44.93    2.14
  -5   2  10   44.15    2.01
   5   2 -10   44.78    2.31
  -5  -2 -10   44.45    2.29
   5   2 -10   45.12    2.00
   5   2 -10   45.11    2.32
   5  -2 -10   45.06    2.02
  -5  -2  10   45.12    2.00
   5   2  10   45.19    2.01
  -5   2 -10   45.73    2.13
   5  -2 -10   47.46    2.33
  -6  -2 -10    4.73    0.36
  -6   2  10    4.40    0.29
   6   2 -10    4.53    0.27
  -6  -2 -10    4.22    0.27
   6   2 -10    4.27    0.30
   6   2 -10    4.51    0.34
   6   2  10    4.06    0.27
   6  -2 -10    3.85    0.30
  -6   2 -10    3.66    0.32
  -6  -2  10    3.91    0.27
   6  -2 -10    3.81    0.33
  -7  -2 -10    8.60    0.51
   7   2 -10    9.22    0.54
  -7   2  10    8.61    0.44
   7   2 -10    8.54    0.43
  -7  -2  10    7.26    0.42
   7  -2 -10    8.51    0.53
  -7   2 -10    7.56    0.48
   7   2  10    7.82    0.43
   7  -2 -10    7.63    0.47
  -8   2  10    0.77    0.18
  -8  -2 -10    0.84    0.24
   8   2 -10    0.67    0.18
   8   2 -10    0.71    0.21
  -8   2 -10    0.73    0.22
   8  -2 -10    0.60    0.20
  -8  -2  10    0.69    0.15
   8   2  10    0.89    0.17
  -9   2  10    6.61    0.40
   9   2 -10    6.02    0.39
  -9  -2 -10    6.41    0.47
   9   2  10    6.53    0.39
   9  -2 -10    6.08    0.44
  -9   2 -10    6.07    0.43
  -9  -2  10    6.20    0.39
 -10   2  10    2.72    0.31
  10   2 -10    2.53    0.30
 -10  -2 -10    2.52    0.33
  10  -2 -10    2.74    0.30
 -10  -2  10    2.78    0.30
 -10   2 -10    2.60    0.31
 -11   2  10    2.37    0.29
 -11  -2 -10    1.96    0.35
  11   2 -10    2.85    0.33
 -11   2 -10    3.27    0.39
  11  -2 -10    3.47    0.38
 -11  -2  10    3.19    0.33
  12   2 -10    4.71    0.43
 -12   2  10    5.27    0.41
 -12  -2 -10    5.11    0.51
  12  -2 -10    5.23    0.48
 -12   2 -10    5.04    0.44
 -12  -2  10    5.01    0.38
   0  -3 -10   11.91    0.63
   0   3  10   11.18    0.55
   0  -3 -10   12.21    0.54
   0   3 -10   11.28    0.59
   0  -3 -10   11.98    0.59
  -1   3  10   33.74    1.50
   1   3 -10   35.55    1.59
  -1  -3 -10   34.31    1.59
  -1  -3 -10   35.28    1.72
  -1  -3 -10   35.89    1.48
   1  -3 -10   32.33    1.58
   1   3  10   31.77    1.50
   1  -3 -10   33.45    1.49
   1  -3 -10   34.00    1.73
  -1  -3  10   32.42    1.48
  -1   3 -10   31.84    1.59
  -2   3  10   23.04    1.02
   2   3 -10   22.41    1.16
  -2  -3 -10   23.41    1.17
   2   3 -10   22.43    1.16
  -2  -3 -10   22.64    1.10
   2   3  10   22.42    1.02
  -2   3 -10   22.39    1.09
  -2  -3  10   22.42    1.01
   2  -3 -10   22.17    1.18
   2  -3 -10   23.31    1.02
   2  -3 -10   22.39    1.08
  -3  -3 -10    1.95    0.24
   3   3 -10    1.86    0.17
   3   3 -10    1.87    0.18
  -3  -3 -10    1.97    0.17
  -3   3  10    1.63    0.18
[truncated: 189,660 more chars]
