# Supplementary material for: Crystal structure of (1S,4S)-2,5-diazo­niabi­cyclo[2.2.1]heptane dibromide
Source: Acta Crystallogr E Crystallogr Commun. 2017 Nov 17;73(Pt 12):1861–5. doi: 10.1107/S2056989017015870 (PMC5730240; doi:10.1107/S2056989017015870)
Supplement: Supplementary file 2 [file e-73-01861-Isup2.hkl]

data_I                                                                          
_shelx_title ' 1 in P2(1)2(1)2(1)'                                              
_shelx_refln_list_code          4                                               
_shelx_F_calc_maximum      452.57                                               
_exptl_crystal_F_000      1008.00                                               
_reflns_d_resolution_high  0.7570                                               
                                                                                
loop_                                                                           
 _space_group_symop_operation_xyz                                               
 'x, y, z'                                                                      
 '-x+1/2, -y, z+1/2'                                                            
 '-x, y+1/2, -z+1/2'                                                            
 'x+1/2, -y+1/2, -z'                                                            
                                                                                
_cell_length_a     9.7298                                                       
_cell_length_b    11.8643                                                       
_cell_length_c    14.4933                                                       
_cell_angle_alpha  90.000                                                       
_cell_angle_beta   90.000                                                       
_cell_angle_gamma  90.000                                                       
                                                                                
_shelx_F_squared_multiplier     1.000                                           
                                                                                
loop_                                                                           
 _refln_index_h                                                                 
 _refln_index_k                                                                 
 _refln_index_l                                                                 
 _refln_F_squared_calc                                                          
 _refln_F_squared_meas                                                          
 _refln_F_squared_sigma                                                         
 _refln_observed_status                                                         
   2   0   0      26221.72      25243.40       666.56 o                         
   4   0   0     111513.11     108136.54      2845.79 o                         
   6   0   0        121.77        141.98        11.34 o                         
   8   0   0      15839.26      15982.66       498.67 o                         
  10   0   0        610.94        685.55        76.38 o                         
  12   0   0        735.80        820.27       102.16 o                         
   1   1   0          0.53         -3.25         1.63 o                         
   2   1   0          1.77         -3.63         1.82 o                         
   3   1   0          1.39         -5.03         2.51 o                         
   4   1   0       2001.90       2084.13        36.15 o                         
   5   1   0       1934.98       2032.07        43.43 o                         
   6   1   0        715.50        744.24        19.24 o                         
   7   1   0        455.45        440.46        15.99 o                         
   8   1   0       2447.24       2439.10        54.25 o                         
   9   1   0       5041.33       5156.12       118.02 o                         
  10   1   0        100.19        131.83        17.55 o                         
  11   1   0        693.60        677.65        40.09 o                         
  12   1   0         79.42         56.83        21.03 o                         
   0   2   0         94.11        112.07         6.20 o                         
   1   2   0       6628.02       7031.90       125.35 o                         
   2   2   0     105212.35     109303.26      2260.56 o                         
   3   2   0      26786.67      28208.81       494.56 o                         
   4   2   0      19836.48      20872.00       365.10 o                         
   5   2   0      11966.41      12379.89       217.70 o                         
   6   2   0      13065.76      13044.14       229.86 o                         
   7   2   0        894.92        892.96        23.09 o                         
   8   2   0       2549.07       2522.98        55.83 o                         
   9   2   0         39.28         39.14        14.25 o                         
  10   2   0          0.33          4.41        16.46 o                         
  11   2   0        601.79        600.40        29.88 o                         
  12   2   0       1083.76       1121.62        57.27 o                         
   1   3   0        504.13        488.08        13.45 o                         
   2   3   0       7305.22       7630.08       134.77 o                         
   3   3   0       1584.37       1729.07        37.76 o                         
   4   3   0        951.27        995.24        21.55 o                         
   5   3   0        358.03        383.91        12.95 o                         
   6   3   0      16819.31      16944.71       298.03 o                         
   7   3   0        274.16        286.77        12.80 o                         
   8   3   0       1877.13       1884.20        44.00 o                         
   9   3   0        520.60        540.67        25.59 o                         
  10   3   0       9462.18       9273.70       208.28 o                         
  11   3   0       2706.48       2827.80        97.93 o                         
  12   3   0         83.23         75.52        21.45 o                         
   0   4   0        369.67        381.58        16.66 o                         
   1   4   0      16664.56      15860.56       371.68 o                         
   2   4   0      60794.63      61588.15      1187.81 o                         
   3   4   0      19897.42      20323.50       358.05 o                         
   4   4   0        764.77        775.94        15.75 o                         
   5   4   0       7554.82       8103.40       144.00 o                         
   6   4   0      13746.61      14048.35       247.89 o                         
   7   4   0        645.87        670.40        20.25 o                         
   8   4   0        102.39        114.82        10.88 o                         
   9   4   0        170.94        175.43        16.70 o                         
  10   4   0        898.84        878.37        33.78 o                         
  11   4   0         14.43         17.19        19.49 o                         
  12   4   0        532.97        518.36        30.00 o                         
   1   5   0       8878.36       8459.33       199.32 o                         
   2   5   0       1289.87       1342.38        34.07 o                         
   3   5   0        820.01        852.86        20.70 o                         
   4   5   0       8609.51       8774.38       152.04 o                         
   5   5   0      22544.15      22889.07       374.84 o                         
   6   5   0       1149.80       1218.70        39.15 o                         
   7   5   0       7727.01       7802.72       137.87 o                         
   8   5   0       7445.63       7680.26       144.83 o                         
   9   5   0       3156.12       3244.45        70.21 o                         
  10   5   0        611.49        602.44        24.93 o                         
  11   5   0       5216.01       5195.36       138.58 o                         
  12   5   0       3368.47       3330.00        95.99 o                         
   0   6   0      14179.12      13475.71       513.80 o                         
   1   6   0         53.95         61.24         7.08 o                         
   2   6   0       1085.45       1022.00        27.94 o                         
   3   6   0        126.93        127.84         8.64 o                         
   4   6   0       1658.06       1806.37        57.84 o                         
   5   6   0        363.16        359.08        12.18 o                         
   6   6   0        380.23        545.98        19.20 o                         
   7   6   0        560.65        596.96        19.57 o                         
   8   6   0         12.75         14.74        11.85 o                         
   9   6   0        624.80        672.15        29.46 o                         
  10   6   0         41.75         33.35        20.67 o                         
  11   6   0       1220.98       1148.65        46.68 o                         
   1   7   0       8885.08       8539.05       201.51 o                         
   2   7   0        999.21       1027.04        28.62 o                         
   3   7   0      15981.59      15277.65       357.59 o                         
   4   7   0       7726.36       7692.06       165.91 o                         
   5   7   0       1106.97       1088.20        27.93 o                         
   6   7   0         87.84         92.29         9.30 o                         
   7   7   0      17488.82      17765.21       404.26 o                         
   8   7   0      20514.59      20563.40       523.79 o                         
   9   7   0       2993.99       2979.44        84.55 o                         
  10   7   0          6.01          4.49        20.90 o                         
  11   7   0       3087.15       3043.33       112.86 o                         
   0   8   0        139.69        146.79        14.68 o                         
   1   8   0       1272.43       1204.24        37.39 o                         
   2   8   0        127.03        106.89         9.84 o                         
   3   8   0         66.84         60.14         9.64 o                         
   4   8   0       1033.37       1040.43        34.79 o                         
   5   8   0        532.78        534.07        23.17 o                         
   6   8   0       2122.68       2179.31        55.88 o                         
   7   8   0        378.53        339.75        19.29 o                         
   8   8   0         17.81         53.25        17.77 o                         
   9   8   0         85.41         60.48        20.42 o                         
  10   8   0       1545.84       1548.19        53.58 o                         
  11   8   0        468.05        482.25        43.21 o                         
   1   9   0       7990.13       7626.38       203.56 o                         
   2   9   0       3943.10       3964.15        96.54 o                         
   3   9   0      14793.06      14449.36       384.09 o                         
   4   9   0        383.20        382.45        22.39 o                         
   5   9   0       3001.10       3155.58        79.23 o                         
   6   9   0      17852.60      18221.41       414.58 o                         
   7   9   0       2787.20       2829.57        79.64 o                         
   8   9   0        703.52        720.46        34.68 o                         
   9   9   0        531.41        558.64        32.08 o                         
  10   9   0       8764.18       8861.04       286.84 o                         
   0  10   0       1355.04       1340.92        53.34 o                         
   1  10   0       4222.82       4090.63       112.53 o                         
   2  10   0       5258.62       5294.42       143.23 o                         
   3  10   0       7211.90       7190.34       192.90 o                         
   4  10   0         68.70         58.68        15.15 o                         
   5  10   0        299.00        313.95        20.98 o                         
   6  10   0        998.20       1029.22        44.63 o                         
   7  10   0       3333.45       3322.56        92.21 o                         
   8  10   0       1140.99       1129.58        47.42 o                         
   9  10   0          5.84        -16.40        31.35 o                         
   1  11   0      10152.66      10173.78       318.42 o                         
   2  11   0         13.13         24.57        18.07 o                         
   3  11   0       1862.09       2008.75        83.32 o                         
   4  11   0       3972.68       3943.10       127.63 o                         
   5  11   0      13464.89      13492.19       421.52 o                         
   6  11   0        222.30        224.19        23.81 o                         
   7  11   0          3.78        -13.72        19.13 o                         
   8  11   0       2623.19       2773.72       102.92 o                         
   9  11   0       4583.96       4471.06       153.48 o                         
   0  12   0      14307.79      14602.51       644.72 o                         
   1  12   0        267.76        258.68        23.11 o                         
   2  12   0       2646.91       2736.52        91.87 o                         
   3  12   0       1859.97       1823.37        65.22 o                         
   4  12   0       8705.36       9081.37       285.45 o                         
   5  12   0        751.52        791.68        38.98 o                         
   6  12   0        185.53        251.94        41.66 o                         
   7  12   0        838.78        778.97        50.50 o                         
   8  12   0       1367.00       1417.83        67.50 o                         
   1  13   0       2814.63       2969.79        98.89 o                         
   2  13   0        201.52        233.27        24.28 o                         
   3  13   0       4196.54       4421.90       143.06 o                         
   4  13   0        270.92        305.67        26.69 o                         
   5  13   0        872.61        837.15        67.45 o                         
   6  13   0        979.70        894.68        67.45 o                         
   7  13   0       2015.82       1957.49        81.03 o                         
   0  14   0          9.36        -13.89        33.72 o                         
   1  14   0      10109.59      11446.94       359.10 o                         
   2  14   0       2383.57       2547.76        87.66 o                         
   3  14   0       1711.91       1883.89        70.09 o                         
   4  14   0        190.86        265.82        43.64 o                         
   5  14   0       4754.11       5014.96       234.08 o                         
   1  15   0       1029.68       1175.31        52.59 o                         
   2  15   0          2.83         25.79        39.68 o                         
   3  15   0         85.96         99.19        41.66 o                         
   1   0   1       1388.97       1512.62        28.71 o                         
   2   0   1        580.41        601.40        11.51 o                         
   3   0   1       3836.23       4233.35        79.81 o                         
   4   0   1      17165.75      17344.57       321.89 o                         
   5   0   1       5886.79       6036.48       107.24 o                         
   6   0   1       5626.04       5627.47       100.40 o                         
   7   0   1       6436.68       6569.98       125.57 o                         
   8   0   1      19783.93      20162.61       406.09 o                         
   9   0   1       2753.30       2803.92        68.18 o                         
  10   0   1       2179.29       2226.32        57.50 o                         
  11   0   1       6104.51       6165.13       142.07 o                         
  12   0   1       2302.11       2373.56        73.87 o                         
 -12   1   1       1531.43       1511.04        48.20 o                         
 -11   1   1       4880.04       4947.70       152.90 o                         
 -10   1   1       2320.80       2255.89        58.75 o                         
  -9   1   1       6844.52       6924.06       154.72 o                         
  -8   1   1       2955.48       2952.26        69.15 o                         
  -7   1   1      10246.18      10471.90       200.90 o                         
  -6   1   1       4041.74       4046.25        74.79 o                         
  -5   1   1      14559.38      15267.85       266.21 o                         
  -4   1   1        641.80        672.86        18.03 o                         
  -3   1   1      12851.35      13638.50       239.50 o                         
  -2   1   1       1942.98       1996.74        33.96 o                         
  -1   1   1       1756.74       1931.25        38.31 o                         
   0   1   1        132.27        137.45         6.21 o                         
   1   1   1       1714.15       1930.47        36.63 o                         
   2   1   1       1938.11       2075.13        38.65 o                         
   3   1   1      12857.72      13833.01       239.63 o                         
   4   1   1        771.40        825.99        18.42 o                         
   5   1   1      14421.05      14993.00       305.39 o                         
   6   1   1       4220.09       4250.68        79.81 o                         
   7   1   1      10660.87      10776.12       200.80 o                         
   8   1   1       2875.89       2859.75        63.08 o                         
   9   1   1       6746.56       6767.81       154.72 o                         
  10   1   1       2323.93       2322.90        59.21 o                         
  11   1   1       4982.66       4989.32       128.56 o                         
  12   1   1       1620.87       1643.54        48.41 o                         
 -12   2   1         43.03         35.71        21.55 o                         
 -11   2   1       1713.12       1736.76        49.01 o                         
 -10   2   1       4171.50       4210.91       116.54 o                         
  -9   2   1       9348.72       9377.89       204.57 o                         
  -8   2   1        310.30        306.82        17.25 o                         
  -7   2   1       7780.87       7876.86       153.15 o                         
  -6   2   1      13106.60      13220.65       237.49 o                         
  -5   2   1      12867.75      13088.51       231.54 o                         
  -4   2   1         27.91         24.63         4.42 o                         
  -3   2   1       8337.68       8787.17       146.84 o                         
  -2   2   1       8868.58       8885.79       196.95 o                         
  -1   2   1       3548.18       3640.59        81.79 o                         
   0   2   1        529.47        465.36         9.62 o                         
   1   2   1       2910.93       3142.15        63.18 o                         
   2   2   1       9262.94       9615.68       171.17 o                         
   3   2   1       8469.53       8977.27       165.53 o                         
   4   2   1         31.01         35.16         4.90 o                         
   5   2   1      12994.14      13269.04       247.07 o                         
   6   2   1      13478.53      13833.17       253.63 o                         
   7   2   1       8143.16       8285.22       165.00 o                         
   8   2   1        296.08        304.39        18.56 o                         
   9   2   1       8809.64       8890.83       204.32 o                         
  10   2   1       4584.92       4533.74       102.64 o                         
  11   2   1       1777.97       1750.64        49.45 o                         
  12   2   1         29.99         16.79        20.26 o                         
 -12   3   1        809.77        805.02        41.60 o                         
 -11   3   1       3041.18       3044.96        78.57 o                         
 -10   3   1       2516.62       2536.11        62.45 o                         
  -9   3   1       3323.08       3374.88        79.32 o                         
  -8   3   1       8468.00       8548.90       194.41 o                         
  -7   3   1       9103.68       9266.22       165.26 o                         
  -6   3   1       1940.31       2004.53        39.23 o                         
  -5   3   1       4226.33       4067.32        72.44 o                         
  -4   3   1      10940.65      11198.52       195.28 o                         
  -3   3   1      13226.31      13241.52       241.09 o                         
  -2   3   1       7880.56       8381.33       178.62 o                         
  -1   3   1      11762.89      11531.18       245.03 o                         
   0   3   1      17671.20      17057.07       399.14 o                         
   1   3   1      11378.56      11523.16       234.27 o                         
   2   3   1       8183.52       8990.51       175.98 o                         
   3   3   1      13432.71      13718.91       233.08 o                         
   4   3   1      10902.36      11061.77       182.27 o                         
   5   3   1       4060.53       3911.82        72.23 o                         
   6   3   1       2062.93       2100.48        45.25 o                         
   7   3   1       9071.69       9337.81       176.11 o                         
   8   3   1       8615.38       8813.51       177.91 o                         
   9   3   1       3207.33       3222.71        78.33 o                         
  10   3   1       2408.33       2384.89        61.94 o                         
  11   3   1       3264.40       3306.72        78.80 o                         
  12   3   1        759.86        786.18        35.74 o                         
 -12   4   1       2068.81       2045.02        68.13 o                         
 -11   4   1       2086.38       2074.08        66.29 o                         
 -10   4   1       4613.21       4649.90       107.85 o                         
  -9   4   1       3524.70       3499.92        83.54 o                         
  -8   4   1       2722.22       2753.15        63.27 o                         
  -7   4   1       6577.65       6561.42       119.98 o                         
  -6   4   1       7936.05       7935.86       142.33 o                         
  -5   4   1      13778.10      13974.54       244.62 o                         
  -4   4   1        550.12        544.89        16.01 o                         
  -3   4   1       9633.08       9555.68       192.02 o                         
  -2   4   1      25432.06      25264.04       531.90 o                         
  -1   4   1      21727.68      20772.95       444.44 o                         
   0   4   1       3005.06       2955.83        70.59 o                         
   1   4   1      22291.14      21133.29       432.40 o                         
   2   4   1      25582.20      25044.46       508.97 o                         
   3   4   1      10429.00      10456.21       202.50 o                         
   4   4   1        440.29        459.99        12.42 o                         
   5   4   1      13478.58      13832.84       228.43 o                         
   6   4   1       8122.76       8097.62       140.51 o                         
   7   4   1       6869.47       6822.71       127.70 o                         
   8   4   1       2996.19       3023.52        63.76 o                         
   9   4   1       3549.15       3533.28        83.77 o                         
  10   4   1       4522.71       4588.26        97.00 o                         
  11   4   1       2095.47       2102.10        50.45 o                         
  12   4   1       2121.47       2169.25        61.00 o                         
 -12   5   1        668.47        709.62        39.82 o                         
 -11   5   1        105.18         72.76        23.94 o                         
 -10   5   1        875.03        862.97        38.92 o                         
  -9   5   1       4390.16       4361.95       123.29 o                         
  -8   5   1        576.58        561.57        25.60 o                         
  -7   5   1       4118.51       4192.61        89.74 o                         
  -6   5   1       4437.26       4539.02        93.54 o                         
  -5   5   1      15725.50      16156.49       292.39 o                         
  -4   5   1        248.53        258.27        11.45 o                         
  -3   5   1      16717.91      16218.61       343.65 o                         
  -2   5   1       3402.35       3256.24        79.04 o                         
  -1   5   1      19940.02      18667.07       405.51 o                         
   0   5   1         59.86         74.69         5.54 o                         
   1   5   1      20739.93      19675.15       446.97 o                         
   2   5   1       4074.87       3937.62        69.86 o                         
   3   5   1      16593.91      16112.40       328.56 o                         
   4   5   1        379.46        374.21        12.14 o                         
   5   5   1      16284.34      16806.40       271.31 o                         
   6   5   1       4848.38       4910.66        90.12 o                         
   7   5   1       4176.15       4306.78        82.18 o                         
   8   5   1        573.14        567.42        25.88 o                         
   9   5   1       4690.33       4739.63        96.12 o                         
  10   5   1        929.20        970.98        30.28 o                         
  11   5   1         75.86         56.65        19.14 o                         
  12   5   1        652.27        655.59        38.91 o                         
 -11   6   1       1502.47       1505.95        52.48 o                         
 -10   6   1       2960.14       2961.62        87.28 o                         
  -9   6   1        256.79        270.80        23.35 o                         
  -8   6   1       5354.75       5403.49       141.99 o                         
  -7   6   1       3102.65       3124.20        63.21 o                         
  -6   6   1       1048.23       1080.72        25.69 o                         
  -5   6   1       3512.01       3500.67        73.75 o                         
  -4   6   1      19376.01      19189.11       378.51 o                         
  -3   6   1       6011.29       6021.95       154.33 o                         
  -2   6   1       5944.17       5845.23       123.92 o                         
  -1   6   1       5626.52       5189.18       133.81 o                         
   0   6   1      37355.52      34564.92       806.07 o                         
   1   6   1       6932.03       6537.09       189.23 o                         
   2   6   1       5707.98       5626.62       136.30 o                         
   3   6   1       5682.76       5609.56       109.86 o                         
   4   6   1      19545.56      19548.25       392.72 o                         
   5   6   1       3745.29       3692.23        69.13 o                         
   6   6   1       1000.41       1021.41        25.99 o                         
   7   6   1       2692.02       2674.96        57.28 o                         
   8   6   1       5320.47       5365.00       103.14 o                         
   9   6   1        440.93        453.45        23.13 o                         
  10   6   1       3079.77       3119.65        75.73 o                         
  11   6   1       1338.85       1334.71        53.67 o                         
 -11   7   1        905.68        911.10        42.86 o                         
 -10   7   1       1609.78       1618.43        54.65 o                         
  -9   7   1       1689.22       1665.16        54.76 o                         
  -8   7   1       1431.50       1396.63        50.29 o                         
  -7   7   1       3544.56       3551.98        95.38 o                         
  -6   7   1       2068.70       2096.04        47.37 o                         
  -5   7   1       7808.33       8051.57       173.79 o                         
  -4   7   1       4848.72       4874.63        95.88 o                         
  -3   7   1      12870.79      12746.77       274.21 o                         
  -2   7   1       6017.06       6068.64       131.29 o                         
  -1   7   1      21453.90      20529.04       484.31 o                         
   0   7   1      12454.11      12221.79       287.39 o                         
   1   7   1      21957.62      20880.37       484.61 o                         
   2   7   1       5998.96       6079.99       144.69 o                         
   3   7   1      13134.06      12957.61       302.47 o                         
   4   7   1       4443.99       4547.77       110.73 o                         
   5   7   1       7939.81       8057.25       165.70 o                         
   6   7   1       1839.37       1879.81        41.09 o                         
   7   7   1       3544.74       3474.64        75.39 o                         
   8   7   1       1781.15       1729.16        40.51 o                         
   9   7   1       1754.45       1748.68        48.04 o                         
  10   7   1       1575.72       1539.44        56.36 o                         
  11   7   1        932.48        892.62        58.10 o                         
 -11   8   1        164.50        167.88        26.46 o                         
 -10   8   1        368.22        354.43        26.69 o                         
  -9   8   1        234.98        231.83        23.03 o                         
  -8   8   1       2998.47       3005.58        84.64 o                         
  -7   8   1       2328.53       2422.90        71.31 o                         
  -6   8   1       2811.96       2831.80        65.66 o                         
  -5   8   1       3385.73       3382.50        85.14 o                         
  -4   8   1       1628.13       1571.60        46.20 o                         
  -3   8   1      18628.21      18475.40       386.08 o                         
  -2   8   1       3751.04       3535.49        87.46 o                         
  -1   8   1      12743.03      11936.17       284.19 o                         
   0   8   1        147.87        145.34        10.06 o                         
   1   8   1      12934.55      12197.12       283.89 o                         
   2   8   1       3833.55       3691.94        98.17 o                         
   3   8   1      18168.70      17778.81       425.50 o                         
   4   8   1       1430.52       1424.08        44.97 o                         
   5   8   1       3506.94       3487.28        95.40 o                         
   6   8   1       3034.90       3003.12        71.48 o                         
   7   8   1       2476.02       2557.28        63.52 o                         
   8   8   1       2965.01       3027.54        75.07 o                         
   9   8   1        208.76        215.24        32.94 o                         
  10   8   1        398.74        380.77        38.40 o                         
  11   8   1        104.33        106.97        36.99 o                         
 -10   9   1       3273.52       3395.75        92.10 o                         
  -9   9   1        984.59        958.62        41.69 o                         
  -8   9   1        358.02        342.69        23.90 o                         
  -7   9   1        242.12        254.70        22.73 o                         
  -6   9   1       6281.13       6394.52       194.27 o                         
  -5   9   1       6191.20       6408.44       180.36 o                         
  -4   9   1        634.13        657.46        26.91 o                         
  -3   9   1       2047.32       1960.05        48.67 o                         
  -2   9   1       7311.80       7294.48       189.17 o                         
  -1   9   1       7063.79       6883.12       162.76 o                         
   0   9   1       2621.09       2641.89        65.78 o                         
   1   9   1       6918.24       6791.67       162.76 o                         
   2   9   1       6988.26       6805.30       188.73 o                         
   3   9   1       1732.23       1662.75        54.09 o                         
   4   9   1        512.51        527.49        25.32 o                         
   5   9   1       6742.62       6789.10       177.77 o                         
   6   9   1       5919.40       5976.54       142.81 o                         
   7   9   1        235.22        221.01        16.86 o                         
   8   9   1        355.86        350.01        32.94 o                         
   9   9   1        977.31       1002.48        54.76 o                         
  10   9   1       2894.18       2854.80       116.33 o                         
  -9  10   1       1206.16       1218.06        46.87 o                         
  -8  10   1       2961.00       3044.48        86.10 o                         
  -7  10   1        112.07        120.80        20.37 o                         
  -6  10   1        270.55        264.99        24.28 o                         
  -5  10   1       3198.99       3193.19       103.09 o                         
  -4  10   1       1925.05       1982.67        77.84 o                         
  -3  10   1       3611.73       3581.14       101.04 o                         
  -2  10   1        150.31        163.54        15.18 o                         
  -1  10   1       8975.18       8641.27       203.40 o                         
   0  10   1       2503.12       2436.10        80.65 o                         
   1  10   1       8639.99       8528.37       229.33 o                         
   2  10   1        102.83        118.50        13.99 o                         
   3  10   1       3800.91       3714.17       101.02 o                         
   4  10   1       2461.88       2537.86        66.86 o                         
   5  10   1       3002.10       3012.85        87.04 o                         
   6  10   1        289.91        285.13        17.23 o                         
   7  10   1        142.71        138.70        29.36 o                         
   8  10   1       2940.54       2960.69       107.25 o                         
   9  10   1       1174.90       1209.99        77.37 o                         
  -9  11   1       1741.93       1745.59        76.81 o                         
  -8  11   1       1655.92       1675.68        55.54 o                         
  -7  11   1       3113.92       3128.69        87.67 o                         
  -6  11   1        856.12        860.58        42.63 o                         
  -5  11   1       1763.07       1734.22        66.62 o                         
  -4  11   1       1568.28       1620.61        86.29 o                         
  -3  11   1       8076.13       8071.14       266.52 o                         
  -2  11   1       1582.39       1645.61        60.32 o                         
  -1  11   1       4431.28       4358.31       139.57 o                         
   0  11   1       1105.12       1087.11        37.62 o                         
   1  11   1       4264.37       4334.05       119.33 o                         
   2  11   1       1668.54       1682.55        51.35 o                         
   3  11   1       8794.87       8769.90       227.73 o                         
   4  11   1       1425.76       1477.17        48.97 o                         
   5  11   1       1952.69       1908.39        56.84 o                         
   6  11   1        931.94        954.19        65.46 o                         
   7  11   1       3075.16       3009.21       109.31 o                         
   8  11   1       1605.41       1649.12        80.34 o                         
   9  11   1       1899.18       1840.37        78.22 o                         
  -8  12   1        600.36        622.32        44.17 o                         
  -7  12   1        488.19        504.27        31.76 o                         
  -6  12   1       6475.98       6816.99       209.71 o                         
  -5  12   1       1287.09       1358.76        53.99 o                         
  -4  12   1        844.38        927.93        42.01 o                         
  -3  12   1        390.31        398.83        32.26 o                         
  -2  12   1       4406.25       4477.65       150.09 o                         
  -1  12   1        947.94        949.09        46.62 o                         
   0  12   1        220.65        283.05        47.61 o                         
   1  12   1       1079.44       1075.91        42.63 o                         
   2  12   1       4576.93       4833.98       155.73 o                         
   3  12   1        406.24        391.85        27.95 o                         
   4  12   1        847.05        926.15        41.80 o                         
   5  12   1       1257.92       1307.30        79.35 o                         
   6  12   1       6031.00       6096.12       299.55 o                         
   7  12   1        571.70        594.07        44.17 o                         
   8  12   1        423.40        434.28        41.80 o                         
  -7  13   1       2055.69       2071.45       105.14 o                         
  -6  13   1        133.23        138.86        39.68 o                         
  -5  13   1        873.62        858.97        42.65 o                         
  -4  13   1       3722.41       3908.91       126.22 o                         
  -3  13   1        189.53        240.46        25.13 o                         
  -2  13   1       1457.73       1581.63        61.01 o                         
  -1  13   1        187.13        183.89        23.85 o                         
   0  13   1       3381.56       3594.40       118.52 o                         
   1  13   1        233.23        234.46        22.86 o                         
   2  13   1       1536.65       1663.17        60.12 o                         
   3  13   1        203.11        202.34        39.68 o                         
   4  13   1       3544.29       3679.89       180.52 o                         
   5  13   1        778.74        781.60        67.45 o                         
   6  13   1        114.52         99.19        45.63 o                         
   7  13   1       1874.49       1893.60       110.10 o                         
  -5  14   1       1290.94       1382.69        85.30 o                         
  -4  14   1       2367.54       2645.61        91.15 o                         
  -3  14   1       1083.37       1204.37        51.84 o                         
  -2  14   1       2338.98       2581.78        87.66 o                         
  -1  14   1        332.03        362.09        27.33 o                         
   0  14   1       2864.49       3220.69       107.30 o                         
   1  14   1        327.33        379.96        30.86 o                         
   2  14   1       2312.41       2388.46       126.96 o                         
   3  14   1       1104.71       1122.81        77.37 o                         
   4  14   1       2406.20       2580.88       132.91 o                         
   5  14   1       1375.40       1458.07        89.27 o                         
  -3  15   1        238.27        269.63        28.53 o                         
  -2  15   1       1735.98       1993.05        71.54 o                         
  -1  15   1         58.94         69.49        25.92 o                         
   0  15   1       3244.41       3632.28       172.59 o                         
   1  15   1         51.80         73.40        41.66 o                         
   2  15   1       1591.85       1753.65       105.14 o                         
   3  15   1        317.43        363.03        47.61 o                         
   0   0   2       2094.59       1889.49        72.25 o                         
   1   0   2          8.27          9.98         1.17 o                         
   2   0   2       1954.42       2079.24        44.77 o                         
   3   0   2       1431.39       1537.40        32.70 o                         
   4   0   2       1215.03       1236.23        26.47 o                         
   5   0   2       1748.56       1815.88        36.64 o                         
   6   0   2       1866.31       1932.10        36.92 o                         
   7   0   2        778.03        783.47        19.51 o                         
   8   0   2        130.41        131.46        13.25 o                         
   9   0   2       1440.94       1461.39        41.23 o                         
  10   0   2       2137.44       2130.49        55.72 o                         
  11   0   2       2547.84       2578.05        69.87 o                         
  12   0   2        193.00        197.34        28.14 o                         
 -12   1   2        352.36        342.81        29.45 o                         
 -11   1   2       1397.34       1430.48        45.29 o                         
 -10   1   2        380.74        391.49        22.57 o                         
  -9   1   2       1486.89       1511.60        55.55 o                         
  -8   1   2       1121.60       1135.41        31.72 o                         
  -7   1   2       3307.53       3278.47        71.21 o                         
  -6   1   2      18881.88      18629.38       357.83 o                         
  -5   1   2      10375.67      11017.33       196.74 o                         
  -4   1   2       8885.02       9219.52       174.48 o                         
  -3   1   2      33549.70      36223.88       689.79 o                         
  -2   1   2     111813.62     115860.85      2349.07 o                         
   0   1   2        440.27        515.52        10.50 o                         
   1   1   2       4319.57       4927.91       101.20 o                         
   2   1   2     111070.38     118760.27      2206.03 o                         
   3   1   2      34193.93      36022.96       673.05 o                         
   4   1   2       8824.17       9454.97       174.48 o                         
   5   1   2      10711.52      11334.29       209.91 o                         
   6   1   2      19475.15      19694.14       357.98 o                         
   7   1   2       3994.96       4027.93        71.50 o                         
   8   1   2        954.87        972.48        31.98 o                         
   9   1   2       1243.78       1298.57        39.36 o                         
  10   1   2        426.03        480.61        24.83 o                         
  11   1   2       1432.99       1476.72        60.42 o                         
  12   1   2        383.05        371.59        24.15 o                         
 -12   2   2       2283.24       2166.90        71.66 o                         
 -11   2   2       4790.52       4784.38       128.25 o                         
 -10   2   2         53.77         55.02        16.46 o                         
  -9   2   2        256.32        252.87        17.01 o                         
  -8   2   2       3327.07       3409.30        82.32 o                         
  -7   2   2       4942.64       5008.23        95.38 o                         
  -6   2   2        861.15        890.70        21.29 o                         
  -5   2   2       4080.65       4099.99        71.90 o                         
  -4   2   2       1524.08       1543.82        32.66 o                         
  -3   2   2       2357.37       2408.74        45.17 o                         
  -2   2   2       2729.10       2824.76        60.96 o                         
  -1   2   2       2750.73       2696.38        57.76 o                         
   0   2   2        649.36        636.15        16.26 o                         
   1   2   2       2557.49       2658.23        56.97 o                         
   2   2   2       2659.76       2833.46        54.12 o                         
   3   2   2       2035.32       2183.54        40.71 o                         
   4   2   2       1573.01       1637.87        31.54 o                         
   5   2   2       3774.51       3906.04        71.89 o                         
   6   2   2        802.96        831.77        23.13 o                         
   7   2   2       4791.52       4891.48       102.47 o                         
   8   2   2       3622.55       3604.27        75.28 o                         
   9   2   2        204.91        195.30        14.32 o                         
  10   2   2         29.26         35.93        16.46 o                         
  11   2   2       4518.21       4636.48       166.77 o                         
  12   2   2       2332.84       2353.92       100.27 o                         
 -12   3   2       1888.79       1890.26        64.68 o                         
 -11   3   2        421.50        416.14        29.56 o                         
 -10   3   2       1303.55       1327.70        47.57 o                         
  -9   3   2       1990.76       1976.67        51.30 o                         
  -8   3   2       2221.04       2280.15        50.73 o                         
  -7   3   2        867.78        864.10        22.84 o                         
  -6   3   2       1826.93       1891.18        36.42 o                         
  -5   3   2       4311.11       4404.39        77.22 o                         
  -4   3   2      29984.75      29870.11       552.97 o                         
  -3   3   2        597.02        598.31        17.42 o                         
  -2   3   2       1574.89       1519.66        34.16 o                         
  -1   3   2       7284.64       7190.42       155.19 o                         
   0   3   2     155172.28     147188.88      3035.39 o                         
   1   3   2       7203.03       7373.16       139.12 o                         
   2   3   2       1553.05       1546.61        33.56 o                         
   3   3   2        776.56        767.85        16.99 o                         
   4   3   2      28488.03      28384.07       500.70 o                         
   5   3   2       3994.01       4033.94        74.38 o                         
   6   3   2       1777.63       1830.62        35.39 o                         
   7   3   2        782.21        794.32        24.04 o                         
   8   3   2       2115.45       2165.66        50.36 o                         
   9   3   2       1918.58       1915.76        46.10 o                         
  10   3   2       1311.42       1384.74        40.53 o                         
  11   3   2        436.35        396.17        21.58 o                         
  12   3   2       1971.15       1988.77        56.51 o                         
 -12   4   2       1677.67       1750.33        61.24 o                         
 -11   4   2       1027.14       1055.94        56.71 o                         
 -10   4   2         73.10         76.42        20.98 o                         
  -9   4   2       6474.22       6455.20       147.55 o                         
  -8   4   2      13599.07      13721.74       310.51 o                         
  -7   4   2       6358.74       6356.30       123.39 o                         
  -6   4   2        309.57        304.65        13.92 o                         
  -5   4   2       4076.98       4213.31        86.52 o                         
  -4   4   2      10118.46      10023.96       204.19 o                         
  -3   4   2       9266.28       9019.46       176.53 o                         
  -2   4   2       1215.89       1221.12        26.78 o                         
  -1   4   2       3679.44       3535.66        76.59 o                         
   0   4   2       1813.63       1674.33        38.95 o                         
   1   4   2       3589.54       3566.75        73.12 o                         
   2   4   2       1277.24       1309.25        25.33 o                         
   3   4   2       8970.80       8939.64       182.84 o                         
   4   4   2      10533.22      10774.53       192.43 o                         
   5   4   2       3853.69       3945.85        68.22 o                         
   6   4   2        313.49        325.07        12.20 o                         
   7   4   2       6105.42       6262.19       118.91 o                         
   8   4   2      13456.65      13512.32       252.68 o                         
   9   4   2       6164.07       6173.22       119.73 o                         
  10   4   2        136.76        150.46        15.37 o                         
  11   4   2        993.65       1014.47        33.10 o                         
  12   4   2       1695.47       1743.54        52.68 o                         
 -12   5   2        566.65        531.08        35.47 o                         
 -11   5   2         52.26         57.22        24.19 o                         
 -10   5   2       2656.66       2625.30        80.11 o                         
  -9   5   2        103.22         98.30        19.70 o                         
  -8   5   2       2440.01       2361.70        61.93 o                         
  -7   5   2        903.44        936.58        27.01 o                         
  -6   5   2        184.28        189.42        11.49 o                         
  -5   5   2       2256.74       2393.98        53.80 o                         
  -4   5   2       8560.44       8951.37       180.14 o                         
  -3   5   2       5491.39       5417.14       110.27 o                         
  -2   5   2       8487.13       8251.16       170.45 o                         
  -1   5   2       3053.49       3035.42        71.39 o                         
   0   5   2       7809.38       7446.97       159.50 o                         
   1   5   2       3343.90       3161.08       107.23 o                         
   2   5   2       7862.75       7671.37       162.32 o                         
   3   5   2       5743.86       5718.69       114.12 o                         
   4   5   2       8871.93       9284.64       169.40 o                         
   5   5   2       2333.54       2416.54        42.24 o                         
   6   5   2        214.65        220.05         9.32 o                         
   7   5   2        894.01        892.51        23.56 o                         
   8   5   2       2610.22       2507.76        50.68 o                         
   9   5   2        101.58        105.93        12.47 o                         
  10   5   2       2795.75       2828.94        62.00 o                         
  11   5   2         47.95         40.00        24.60 o                         
  12   5   2        452.43        438.77        33.73 o                         
 -11   6   2        890.70        933.77        42.39 o                         
 -10   6   2      16234.13      16475.31       423.38 o                         
  -9   6   2        204.20        208.19        22.38 o                         
  -8   6   2       2674.62       2725.34        78.24 o                         
  -7   6   2       1155.15       1207.77        33.84 o                         
  -6   6   2      24830.17      25753.16       447.15 o                         
  -5   6   2       1049.68       1032.71        27.28 o                         
  -4   6   2       2148.73       2129.21        51.46 o                         
  -3   6   2      13372.90      13491.42       255.25 o                         
  -2   6   2      11503.03      11210.97       243.39 o                         
  -1   6   2       2771.37       2524.29        58.57 o                         
   0   6   2        915.51        891.41        27.18 o                         
   1   6   2       3055.40       2815.21        68.79 o                         
   2   6   2      11827.47      11632.82       345.89 o                         
   3   6   2      12390.33      12344.14       264.28 o                         
   4   6   2       2027.85       2036.16        44.68 o                         
   5   6   2       1176.46       1194.25        24.90 o                         
   6   6   2      24446.04      24781.88       466.84 o                         
   7   6   2        907.84        980.27        26.27 o                         
   8   6   2       2722.11       2812.78        63.55 o                         
   9   6   2        323.27        310.75        15.51 o                         
  10   6   2      16438.81      16587.13       424.53 o                         
  11   6   2        934.11        967.22        44.77 o                         
 -11   7   2        383.56        357.98        28.83 o                         
 -10   7   2         69.52         57.56        22.77 o                         
  -9   7   2        589.98        603.77        34.37 o                         
  -8   7   2       1136.85       1113.40        42.62 o                         
  -7   7   2       1463.49       1516.11        46.85 o                         
  -6   7   2        686.21        710.98        29.21 o                         
  -5   7   2        131.31        132.16        11.12 o                         
  -4   7   2        192.89        204.60        10.26 o                         
  -3   7   2        256.43        252.92        12.24 o                         
  -2   7   2       1122.71       1187.90        49.24 o                         
  -1   7   2        189.12        187.59        10.64 o                         
   0   7   2       2134.72       1989.04        55.70 o                         
   1   7   2        194.57        195.42        11.08 o                         
   2   7   2       1073.31       1091.20        58.01 o                         
   3   7   2        182.37        178.14        13.34 o                         
   4   7   2        182.24        183.93        16.45 o                         
   5   7   2        117.16        125.43         8.52 o                         
   6   7   2        761.61        756.98        24.37 o                         
   7   7   2       1363.06       1454.44        33.29 o                         
   8   7   2       1228.46       1256.26        33.42 o                         
   9   7   2        612.13        609.46        30.69 o                         
  10   7   2         65.30         56.25        24.47 o                         
  11   7   2        415.96        383.17        31.70 o                         
 -10   8   2        651.47        649.30        38.40 o                         
  -9   8   2       7843.77       8004.27       202.70 o                         
  -8   8   2       6147.32       6281.71       198.48 o                         
  -7   8   2       1772.59       1810.78        54.54 o                         
  -6   8   2        658.04        682.72        33.04 o                         
  -5   8   2      24876.96      26038.01       848.91 o                         
  -4   8   2      13691.63      13540.52       288.04 o                         
  -3   8   2        210.73        212.57        11.30 o                         
  -2   8   2        390.85        408.07        15.87 o                         
  -1   8   2      16473.76      15722.34       363.18 o                         
   0   8   2       3986.40       3858.81        93.35 o                         
   1   8   2      15801.47      15203.67       409.58 o                         
   2   8   2        292.03        312.51        18.02 o                         
   3   8   2        116.98        109.11        23.81 o                         
   4   8   2      13149.92      13402.01       357.60 o                         
   5   8   2      24575.88      24154.85       505.63 o                         
   6   8   2        834.92        848.41        31.80 o                         
   7   8   2       1738.59       1749.53        42.85 o                         
   8   8   2       6006.61       5994.09       144.65 o                         
   9   8   2       7424.72       7459.59       203.85 o                         
  10   8   2        705.03        681.16        40.08 o                         
 -10   9   2        931.28        960.55        42.77 o                         
  -9   9   2       3635.27       3677.47        99.86 o                         
  -8   9   2        899.33        929.43        38.40 o                         
  -7   9   2        230.40        217.42        20.71 o                         
  -6   9   2        151.08        152.95        19.04 o                         
  -5   9   2        988.08       1020.10        38.23 o                         
  -4   9   2       3233.19       3269.01        93.91 o                         
  -3   9   2       1092.82       1041.86        32.31 o                         
  -2   9   2       3142.53       3041.37        87.08 o                         
  -1   9   2        602.13        592.49        24.34 o                         
   0   9   2       4969.45       4771.71       128.84 o                         
   1   9   2        507.67        506.51        29.14 o                         
   2   9   2       3376.75       3248.69        86.35 o                         
   3   9   2       1103.97       1085.96        34.91 o                         
   4   9   2       3359.12       3410.53        92.35 o                         
   5   9   2       1038.45       1044.17        35.24 o                         
   6   9   2        136.82        145.47        18.81 o                         
   7   9   2        245.85        237.14        22.68 o                         
   8   9   2        890.91        896.71        42.10 o                         
   9   9   2       3472.39       3377.01       125.49 o                         
  10   9   2        871.23        831.88        57.90 o                         
  -9  10   2        312.48        260.32        25.64 o                         
  -8  10   2       7916.86       8059.24       209.94 o                         
  -7  10   2       8751.00       8769.36       226.00 o                         
  -6  10   2       1169.34       1164.01        50.44 o                         
  -5  10   2        314.45        324.93        21.32 o                         
  -4  10   2       3757.79       3964.70       197.12 o                         
  -3  10   2      12698.88      12593.55       396.27 o                         
  -2  10   2       2222.88       2216.86        67.79 o                         
  -1  10   2       5341.96       5312.38       143.23 o                         
   0  10   2       1654.23       1554.43        46.89 o                         
   1  10   2       5360.11       5267.30       142.51 o                         
   2  10   2       2496.36       2502.60        67.75 o                         
   3  10   2      13186.15      12915.35       469.22 o                         
   4  10   2       3673.77       3781.68       106.75 o                         
   5  10   2        266.56        265.21        25.92 o                         
   6  10   2       1222.00       1185.90        45.12 o                         
   7  10   2       8779.57       8641.89       237.38 o                         
   8  10   2       7857.53       8027.69       220.68 o                         
   9  10   2        300.68        300.87        36.68 o                         
  -9  11   2        465.25        448.98        29.73 o                         
  -8  11   2        197.46        201.32        24.14 o                         
  -7  11   2        726.88        747.02        37.11 o                         
  -6  11   2       2534.54       2541.16        87.66 o                         
  -5  11   2       7643.25       8065.70       344.07 o                         
  -4  11   2        148.13        145.67        18.59 o                         
  -3  11   2       4328.28       4393.73       141.68 o                         
  -2  11   2       1931.51       1919.44        68.73 o                         
  -1  11   2      11473.08      11657.09       332.34 o                         
   0  11   2         10.79          9.88        13.92 o                         
   1  11   2      11334.23      11403.27       305.20 o                         
   2  11   2       2053.35       2006.88        58.50 o                         
   3  11   2       4408.17       4419.38       144.84 o                         
   4  11   2        164.78        152.23        23.72 o                         
   5  11   2       7553.26       7501.40       266.07 o                         
   6  11   2       2613.95       2492.34        77.61 o                         
   7  11   2        731.87        702.62        38.90 o                         
   8  11   2        223.26        229.83        36.15 o                         
   9  11   2        430.49        382.45        41.80 o                         
  -8  12   2        242.17        240.00        26.72 o                         
  -7  12   2       1336.18       1398.93        49.60 o                         
  -6  12   2       4094.33       4225.00       135.36 o                         
  -5  12   2       2029.71       2160.09        75.75 o                         
  -4  12   2        339.77        401.27        61.38 o                         
  -3  12   2       3049.73       3064.82       100.29 o                         
  -2  12   2       2824.35       2898.76        92.55 o                         
  -1  12   2       5025.38       5132.50       156.40 o                         
   0  12   2        716.75        761.82        33.19 o                         
   1  12   2       4638.47       4747.93       141.96 o                         
   2  12   2       2688.43       2661.68        78.96 o                         
   3  12   2       3114.69       2940.51       193.42 o                         
   4  12   2        408.10        402.24        34.32 o                         
   5  12   2       2062.46       2078.25        83.03 o                         
   6  12   2       3913.60       4021.05       118.96 o                         
   7  12   2       1332.84       1304.33        64.94 o                         
   8  12   2        252.56        230.35        37.56 o                         
  -7  13   2       2690.36       2792.08        80.71 o                         
  -6  13   2       2134.43       2301.30        82.05 o                         
  -5  13   2        212.02        206.59        27.33 o                         
  -4  13   2        962.20       1154.55        87.44 o                         
  -3  13   2       6353.91       6799.91       213.91 o                         
  -2  13   2       6350.27       6765.04       216.02 o                         
  -1  13   2       3953.26       4327.37       140.97 o                         
   0  13   2       2144.37       2283.25        78.52 o                         
   1  13   2       4003.06       4349.59       140.93 o                         
   2  13   2       6577.86       6891.61       307.48 o                         
   3  13   2       6374.17       6570.24       305.50 o                         
   4  13   2       1045.32       1176.37        75.38 o                         
   5  13   2        156.19        150.77        43.64 o                         
   6  13   2       2142.26       2269.43       122.99 o                         
   7  13   2       2718.47       2662.82       138.86 o                         
  -5  14   2        480.46        470.19        37.87 o                         
  -4  14   2       1116.98       1172.75        51.19 o                         
  -3  14   2       1336.53       1498.04        59.60 o                         
  -2  14   2        575.51        608.20        37.80 o                         
  -1  14   2        991.69       1099.00        48.26 o                         
   0  14   2         89.69         99.19        35.71 o                         
   1  14   2       1044.93       1154.55        73.40 o                         
   2  14   2        607.98        688.37        61.50 o                         
   3  14   2       1275.16       1331.11        87.29 o                         
   4  14   2       1047.54       1063.30        79.35 o                         
   5  14   2        459.12        452.30        53.56 o                         
  -3  15   2       3230.32       3652.98       118.52 o                         
  -2  15   2       3030.12       3362.48       164.65 o                         
  -1  15   2        608.28        684.40        59.51 o                         
   0  15   2       5669.64       6054.46       275.74 o                         
   1  15   2        613.72        706.22        63.48 o                         
   2  15   2       3176.96       3535.07       166.64 o                         
   3  15   2       3063.89       3340.66       172.59 o                         
   1   0   3        683.79        678.57        15.28 o                         
   2   0   3       2391.03       2589.31        49.79 o                         
   3   0   3       5818.63       6061.04       126.35 o                         
   4   0   3       6896.71       6906.06       144.13 o                         
   5   0   3        170.74        174.79         9.84 o                         
   6   0   3       9782.70      10027.19       203.80 o                         
   7   0   3      11280.58      11736.52       332.73 o                         
   8   0   3       7510.85       7793.54       241.75 o                         
   9   0   3        328.45        337.64        20.10 o                         
  10   0   3       5110.70       4976.58       133.60 o                         
  11   0   3       1813.75       1792.31        59.84 o                         
  12   0   3         92.67         99.36        26.14 o                         
 -12   1   3       1021.84        997.31        45.60 o                         
 -11   1   3       3414.99       3298.06        93.87 o                         
 -10   1   3       7401.25       7215.83       190.50 o                         
  -9   1   3       6470.08       6357.92       167.96 o                         
  -8   1   3       2450.72       2447.64        71.37 o                         
  -7   1   3       7379.08       7468.92       162.05 o                         
  -6   1   3      13288.04      13443.70       299.91 o                         
  -5   1   3       7031.58       7074.12       136.60 o                         
  -4   1   3        585.97        617.45        15.28 o                         
  -3   1   3       6470.27       6786.08       128.33 o                         
  -2   1   3      14176.92      14806.78       291.26 o                         
  -1   1   3        949.42        884.22        35.71 o                         
   0   1   3       1663.07       1805.72        32.62 o                         
   1   1   3        682.64        692.25        21.70 o                         
   2   1   3      14516.96      15592.21       306.87 o                         
   3   1   3       6389.44       6569.58       136.56 o                         
   4   1   3        474.93        487.16        13.98 o                         
   5   1   3       6971.87       7063.75       133.61 o                         
   6   1   3      12824.54      13042.50       247.32 o                         
   7   1   3       6527.69       6707.16       133.20 o                         
   8   1   3       2642.37       2643.25        80.71 o                         
   9   1   3       6400.72       6419.53       191.29 o                         
  10   1   3       7390.30       7317.99       190.87 o                         
  11   1   3       3436.90       3298.09        94.65 o                         
  12   1   3        973.36        936.92        45.25 o                         
 -12   2   3        485.37        482.54        32.27 o                         
 -11   2   3       1101.38       1100.60        43.77 o                         
 -10   2   3        707.70        689.75        34.57 o                         
  -9   2   3       7480.45       7402.30       201.95 o                         
  -8   2   3       2607.68       2595.83        76.72 o                         
  -7   2   3       4462.22       4507.41        96.75 o                         
  -6   2   3       3988.14       3981.14        92.35 o                         
  -5   2   3      19954.75      20690.56       413.52 o                         
  -4   2   3       5586.12       5763.28       127.51 o                         
  -3   2   3      10334.80      10683.87       210.63 o                         
  -2   2   3       2863.11       3083.94        66.54 o                         
  -1   2   3      10436.91      10377.97       195.58 o                         
   0   2   3       9941.97      10407.64       202.48 o                         
   1   2   3       9787.01       9917.08       188.55 o                         
   2   2   3       2908.19       3091.76        59.21 o                         
   3   2   3      10960.56      11368.15       208.03 o                         
   4   2   3       6213.83       6415.24       116.36 o                         
   5   2   3      18893.65      19507.55       368.83 o                         
   6   2   3       4682.12       4627.66        84.57 o                         
   7   2   3       4414.76       4508.87        94.00 o                         
   8   2   3       2814.16       2853.01        60.46 o                         
   9   2   3       7704.66       8022.20       209.24 o                         
  10   2   3        600.58        635.38        49.42 o                         
  11   2   3       1080.29       1049.45        38.37 o                         
  12   2   3        425.80        375.48        26.32 o                         
 -12   3   3       3328.79       3324.48        98.40 o                         
 -11   3   3       3890.92       3903.69       107.25 o                         
 -10   3   3       1830.44       1813.49        82.84 o                         
  -9   3   3       1561.85       1565.29        53.39 o                         
  -8   3   3      14455.94      14318.38       326.64 o                         
  -7   3   3       2298.51       2361.21        54.23 o                         
  -6   3   3        636.98        632.58        18.29 o                         
  -5   3   3       4512.39       4583.21        84.50 o                         
  -4   3   3      25808.97      25745.40       458.55 o                         
  -3   3   3        222.24        244.36        10.35 o                         
  -2   3   3       1581.61       1628.51        34.83 o                         
  -1   3   3       4674.83       4575.23        89.57 o                         
   0   3   3      35972.39      35684.92       717.02 o                         
   1   3   3       4685.41       4725.62        89.32 o                         
   2   3   3       1409.84       1495.24        30.76 o                         
   3   3   3        230.61        245.64         8.93 o                         
   4   3   3      25498.61      25719.17       483.67 o                         
   5   3   3       4641.22       4674.98        86.86 o                         
   6   3   3        619.98        633.90        15.31 o                         
   7   3   3       2409.78       2441.48        48.28 o                         
   8   3   3      14200.25      14362.63       265.71 o                         
   9   3   3       1748.70       1776.36        38.57 o                         
  10   3   3       1943.65       2029.63        77.19 o                         
  11   3   3       3828.28       3746.87        93.45 o                         
  12   3   3       3422.91       3453.61        86.49 o                         
 -12   4   3        318.90        298.74        30.30 o                         
 -11   4   3       3790.38       3819.92       106.84 o                         
 -10   4   3        788.53        778.97        38.49 o                         
  -9   4   3       3685.88       3644.26        89.83 o                         
  -8   4   3         35.68         45.73        13.57 o                         
  -7   4   3      13740.48      14184.68       285.59 o                         
  -6   4   3          7.59          9.78         7.18 o                         
  -5   4   3      15392.75      15760.15       288.38 o                         
  -4   4   3       4862.25       4826.61        92.63 o                         
  -3   4   3      25229.35      25391.42       496.76 o                         
  -2   4   3        193.56        175.41         9.00 o                         
  -1   4   3      28628.12      27023.96       599.56 o                         
   0   4   3       7385.61       6909.69       144.81 o                         
   1   4   3      29482.80      29315.47       536.92 o                         
   2   4   3        177.24        173.83         8.73 o                         
   3   4   3      24750.94      25432.53       478.18 o                         
   4   4   3       4345.78       4440.08        88.99 o                         
   5   4   3      15728.02      16542.62       304.25 o                         
   6   4   3          6.73         18.02         6.72 o                         
   7   4   3      13047.57      13332.91       254.14 o                         
   8   4   3         37.47         52.30        10.30 o                         
   9   4   3       3702.85       3676.90        72.34 o                         
  10   4   3        760.24        765.10        29.42 o                         
  11   4   3       3797.46       3804.48        93.95 o                         
  12   4   3        351.45        344.21        26.32 o                         
 -12   5   3       2305.88       2319.18        75.47 o                         
 -11   5   3       1456.30       1427.73        52.35 o                         
 -10   5   3       1696.70       1681.13        53.76 o                         
  -9   5   3       1896.70       1949.54        58.76 o                         
  -8   5   3       5615.92       5589.53       135.23 o                         
  -7   5   3       3321.75       3457.29        77.45 o                         
  -6   5   3       5765.30       5889.02       125.93 o                         
  -5   5   3       1984.25       2001.68        43.31 o                         
  -4   5   3       3831.22       3736.56        94.96 o                         
  -3   5   3      12894.60      12730.47       282.55 o                         
  -2   5   3      11659.22      11027.12       210.47 o                         
  -1   5   3       8624.91       8240.42       196.12 o                         
   0   5   3       3468.53       3353.21        65.65 o                         
   1   5   3       8704.71       8374.08       174.95 o                         
   2   5   3      10649.17      10324.12       224.15 o                         
   3   5   3      13515.41      13776.58       277.81 o                         
   4   5   3       4051.74       4063.94        76.53 o                         
   5   5   3       2166.85       2171.70        46.35 o                         
   6   5   3       6023.80       5990.73       123.55 o                         
   7   5   3       3492.80       3588.12        80.95 o                         
   8   5   3       5679.00       5891.75       109.63 o                         
   9   5   3       1806.65       1852.25        46.73 o                         
  10   5   3       1557.43       1507.75        42.07 o                         
  11   5   3       1443.63       1403.37        45.66 o                         
  12   5   3       2472.75       2439.86        77.01 o                         
 -11   6   3       1263.31       1256.04        49.38 o                         
 -10   6   3         22.52         44.24        23.54 o                         
  -9   6   3       4210.79       4252.84       109.54 o                         
  -8   6   3       1563.95       1582.77        49.95 o                         
  -7   6   3       4240.30       4283.50        92.75 o                         
  -6   6   3       6346.58       6448.39       129.01 o                         
  -5   6   3      10736.21      10575.40       215.95 o                         
  -4   6   3       4184.88       4193.77        86.18 o                         
  -3   6   3       6365.68       6286.82       122.32 o                         
  -2   6   3      26385.64      25405.80       496.99 o                         
  -1   6   3      16511.19      15676.53       328.76 o                         
   0   6   3       3465.86       3318.99        79.86 o                         
   1   6   3      15305.49      15375.75       453.72 o                         
   2   6   3      26508.36      25310.73       529.48 o                         
   3   6   3       6094.67       5948.91       130.00 o                         
   4   6   3       3692.69       3640.41        82.41 o                         
   5   6   3      11329.00      11356.01       224.06 o                         
   6   6   3       5845.68       5730.36       126.98 o                         
   7   6   3       4276.23       4231.12        91.07 o                         
   8   6   3       1523.79       1551.25        40.14 o                         
   9   6   3       3804.64       3898.35        87.95 o                         
  10   6   3         18.36         41.26        18.35 o                         
  11   6   3       1272.11       1213.98        51.31 o                         
 -11   7   3        857.76        883.00        44.94 o                         
 -10   7   3       2556.11       2580.44        77.81 o                         
  -9   7   3         31.29         40.17        20.86 o                         
  -8   7   3       1081.16       1078.55        41.10 o                         
  -7   7   3         70.86         68.62        14.74 o                         
  -6   7   3       7874.75       7845.95       161.43 o                         
  -5   7   3       2425.53       2489.48        62.28 o                         
  -4   7   3        493.13        448.47        17.23 o                         
  -3   7   3       2849.20       2841.77        64.66 o                         
  -2   7   3      14591.48      14008.46       298.84 o                         
  -1   7   3       8604.73       8211.70       182.28 o                         
   0   7   3       1479.53       1466.30        38.65 o                         
   1   7   3       9035.35       8851.58       200.51 o                         
   2   7   3      14454.04      14004.82       329.83 o                         
   3   7   3       2975.92       2940.17        69.65 o                         
   4   7   3        633.91        577.64        18.92 o                         
   5   7   3       2502.44       2498.94        55.20 o                         
   6   7   3       7582.70       7421.68       158.21 o                         
   7   7   3        113.07        120.53        13.22 o                         
   8   7   3       1096.45       1104.24        36.88 o                         
   9   7   3         33.18         40.80        17.57 o                         
  10   7   3       2626.98       2622.66        70.27 o                         
  11   7   3        947.79        962.33        45.63 o                         
 -10   8   3       1242.98       1283.58        49.01 o                         
  -9   8   3        838.88        839.04        39.68 o                         
  -8   8   3        253.90        262.80        22.50 o                         
  -7   8   3       6437.38       6567.43       171.79 o                         
  -6   8   3       2947.54       2986.96        82.54 o                         
  -5   8   3       2835.20       2846.58       139.31 o                         
  -4   8   3       4799.85       4601.75       112.02 o                         
  -3   8   3      19836.54      18466.34       366.22 o                         
  -2   8   3       1060.42       1000.72        26.71 o                         
  -1   8   3      10387.15       9972.93       216.37 o                         
   0   8   3       4771.20       4500.98       107.43 o                         
   1   8   3      10621.41      10242.38       216.37 o                         
   2   8   3       1061.52       1050.19        42.63 o                         
   3   8   3      20350.87      19204.46       601.86 o                         
   4   8   3       4847.89       4599.25       108.94 o                         
   5   8   3       2862.29       2808.90        62.24 o                         
   6   8   3       2727.62       2716.45        62.41 o                         
   7   8   3       6503.38       6600.64       154.79 o                         
   8   8   3        224.11        210.79        19.30 o                         
   9   8   3        915.35        918.98        36.50 o                         
  10   8   3       1245.20       1224.54        44.03 o                         
 -10   9   3       3244.56       3334.02        95.70 o                         
  -9   9   3        249.58        253.28        25.34 o                         
  -8   9   3        822.30        835.93        36.86 o                         
  -7   9   3        449.02        472.95        28.14 o                         
  -6   9   3       3658.21       3672.35       100.67 o                         
  -5   9   3       1326.82       1294.47        61.03 o                         
  -4   9   3       4405.72       4358.28       105.99 o                         
  -3   9   3       1288.74       1285.52        37.19 o                         
  -2   9   3       3440.37       3285.83        88.23 o                         
  -1   9   3       1886.15       1871.81        52.93 o                         
   0   9   3      11052.60      10830.81       287.78 o                         
   1   9   3       1776.25       1766.24        52.45 o                         
   2   9   3       3141.58       3027.48       110.72 o                         
   4   9   3       4187.01       4281.30       149.13 o                         
   5   9   3       1158.08       1203.43        53.88 o                         
   6   9   3       3466.79       3402.13        86.47 o                         
   7   9   3        494.59        491.95        26.50 o                         
   8   9   3        808.50        796.50        33.84 o                         
   9   9   3        282.67        278.28        22.65 o                         
  10   9   3       3355.75       3300.04       121.94 o                         
  -9  10   3       1457.16       1494.74        53.81 o                         
  -8  10   3       5484.19       5541.08       148.11 o                         
  -7  10   3        250.47        270.20        23.16 o                         
  -6  10   3        427.21        409.51        28.33 o                         
  -5  10   3       3757.09       3788.80       109.02 o                         
  -4  10   3       8238.41       8362.53       220.38 o                         
  -3  10   3       1473.34       1520.80        42.74 o                         
  -2  10   3         76.27         80.90        13.92 o                         
  -1  10   3       4294.24       4116.21       116.75 o                         
   0  10   3      10889.31      10858.19       289.65 o                         
   1  10   3       4510.63       4440.06       116.30 o                         
   2  10   3         52.56         60.73        18.07 o                         
   3  10   3       1350.27       1436.12        62.49 o                         
   4  10   3       7771.28       7885.48       275.66 o                         
   5  10   3       4048.13       3992.83       136.70 o                         
   6  10   3        369.48        359.86        27.34 o                         
   7  10   3        264.16        260.49        24.14 o                         
   8  10   3       5525.05       5546.64       155.87 o                         
   9  10   3       1481.31       1514.81        57.17 o                         
  -8  11   3       1147.94       1153.96        53.99 o                         
  -7  11   3       1799.12       1810.91        60.97 o                         
  -6  11   3        120.00        134.82        24.52 o                         
  -5  11   3        985.35        997.47        58.36 o                         
  -4  11   3       1795.24       1862.61        58.79 o                         
  -3  11   3       5616.70       5811.51       215.34 o                         
  -2  11   3        145.26        162.51        16.61 o                         
  -1  11   3       2232.80       2296.42        66.18 o                         
   0  11   3       1896.50       1918.80        56.58 o                         
   1  11   3       2195.65       2251.18        65.61 o                         
   2  11   3         95.19        108.26        20.90 o                         
   3  11   3       5475.79       5440.45       194.32 o                         
   4  11   3       1792.90       1799.02        71.74 o                         
   5  11   3        988.29        996.72        49.78 o                         
   6  11   3         87.26         85.84        21.98 o                         
   7  11   3       2204.04       2206.70        66.64 o                         
   8  11   3       1122.58       1146.79        48.69 o                         
  -8  12   3        240.54        287.65        30.13 o                         
  -7  12   3        539.08        604.16        34.63 o                         
  -6  12   3       4857.70       5080.38       158.51 o                         
  -5  12   3       1742.67       1833.55        62.32 o                         
  -4  12   3       1075.53       1184.38        42.46 o                         
  -3  12   3        410.68        504.38        59.50 o                         
  -2  12   3       3480.94       3610.67       112.19 o                         
  -1  12   3       1185.05       1187.37        40.98 o                         
   0  12   3        972.95        998.58        42.84 o                         
   1  12   3       1167.07       1177.01        54.49 o                         
   2  12   3       3131.42       3179.13       121.17 o                         
   3  12   3        385.21        396.14        33.83 o                         
   4  12   3        968.43        998.54        52.48 o                         
   5  12   3       1641.61       1623.08        71.99 o                         
   6  12   3       4752.07       4700.54       137.71 o                         
   7  12   3        455.58        461.82        34.57 o                         
   8  12   3        178.92        170.83        27.67 o                         
  -6  13   3        309.44        337.29        29.46 o                         
  -5  13   3       1999.26       2150.94        79.25 o                         
  -4  13   3       2478.72       2696.40        97.83 o                         
  -3  13   3        575.76        563.94        36.15 o                         
  -2  13   3       1769.76       2037.28        68.69 o                         
  -1  13   3       2615.36       2777.88        93.21 o                         
   0  13   3       2836.17       2824.88       136.88 o                         
   1  13   3       2700.02       2735.71       108.12 o                         
   2  13   3       1461.99       1596.93       101.17 o                         
   3  13   3        530.57        569.98        42.01 o                         
   4  13   3       2412.49       2425.20        98.29 o                         
   5  13   3       2308.30       2278.25        87.26 o                         
   6  13   3        241.28        211.63        27.48 o                         
  -5  14   3       3499.05       3947.70       178.54 o                         
  -4  14   3        455.42        541.48        37.85 o                         
  -3  14   3        254.26        293.83        33.25 o                         
  -2  14   3       2074.44       2186.11       115.06 o                         
  -1  14   3        277.14        343.19        45.63 o                         
   0  14   3        312.13        321.37        45.63 o                         
   1  14   3        282.76        339.22        45.63 o                         
   2  14   3       2114.02       2259.51       117.04 o                         
   3  14   3        342.34        328.17        32.17 o                         
   4  14   3        498.16        517.28        40.39 o                         
   5  14   3       3660.40       3705.68       241.03 o                         
  -3  15   3        675.81        887.37        93.24 o                         
  -2  15   3       1640.94       1827.05       105.14 o                         
  -1  15   3       2051.69       2255.54       121.01 o                         
   0  15   3       3547.37       4064.74       192.43 o                         
   1  15   3       2308.81       2410.28       121.01 o                         
   2  15   3       1868.80       2084.94       109.11 o                         
   3  15   3        605.21        704.24        69.43 o                         
   0   0   4     204822.05     191261.31      5118.29 o                         
   1   0   4      27740.65      28646.84       496.30 o                         
   2   0   4       2762.86       2960.36        56.61 o                         
   3   0   4       9995.64      10631.71       200.63 o                         
   4   0   4      34653.90      34412.62       647.59 o                         
   5   0   4      23282.91      23414.32       483.49 o                         
   6   0   4          6.63          7.15         8.84 o                         
   7   0   4         34.91         43.17        11.32 o                         
   8   0   4       3873.80       3822.69       103.43 o                         
   9   0   4       9608.41       9332.67       241.66 o                         
  10   0   4         67.76         70.20        20.86 o                         
  11   0   4          0.57          7.21        22.75 o                         
  12   0   4       2121.15       2121.43        59.95 o                         
 -12   1   4       1326.73       1310.38        53.65 o                         
 -11   1   4         54.34         48.46        22.85 o                         
 -10   1   4        757.54        757.18        35.84 o                         
  -9   1   4       1544.60       1503.51        45.25 o                         
  -8   1   4       3954.58       4036.24       106.50 o                         
  -7   1   4        347.52        353.56        19.43 o                         
  -6   1   4       1436.54       1443.87        36.65 o                         
  -5   1   4        229.08        247.77        12.13 o                         
  -4   1   4       5633.51       5753.37       113.60 o                         
  -3   1   4       3839.39       3919.02        71.73 o                         
  -2   1   4       1848.92       1867.71        39.20 o                         
  -1   1   4       2748.93       2758.15        51.52 o                         
   0   1   4       4849.37       4820.91        86.02 o                         
   1   1   4       3014.44       3056.61        54.57 o                         
   2   1   4       2040.22       2105.36        41.69 o                         
   3   1   4       4068.22       4174.18        83.02 o                         
   4   1   4       5993.29       6058.41       121.16 o                         
   5   1   4        233.25        243.80        12.42 o                         
   6   1   4       1350.97       1337.66        32.99 o                         
   7   1   4        277.52        296.53        17.23 o                         
   8   1   4       3909.25       3905.25       106.50 o                         
   9   1   4       1150.71       1106.28        44.10 o                         
  10   1   4        706.00        707.81        31.31 o                         
  11   1   4         93.31         85.23        20.24 o                         
  12   1   4       1540.75       1480.10        46.77 o                         
 -12   2   4        301.26        277.84        29.29 o                         
 -11   2   4        551.15        517.24        32.39 o                         
 -10   2   4       1131.79       1177.75        42.72 o                         
  -9   2   4        223.50        233.57        20.44 o                         
  -8   2   4        173.97        184.86        17.39 o                         
  -7   2   4      10322.91      10581.18       221.66 o                         
  -6   2   4       8581.82       8729.75       177.78 o                         
  -5   2   4      17341.59      18362.52       343.42 o                         
  -4   2   4       2585.27       2730.80        55.87 o                         
  -3   2   4      44664.42      46743.14      1353.29 o                         
  -2   2   4      49721.08      50583.53       962.14 o                         
  -1   2   4      52069.99      51517.69      1106.99 o                         
   0   2   4        103.02        104.49         8.30 o                         
   1   2   4      52109.29      51717.61       958.29 o                         
   2   2   4      48013.25      49179.28      1014.11 o                         
   3   2   4      48630.85      50049.93       983.13 o                         
   4   2   4       2688.66       2936.84        59.69 o                         
   5   2   4      16629.63      17409.35       365.18 o                         
   6   2   4       8190.20       8254.21       175.04 o                         
   7   2   4      10586.50      10638.12       238.66 o                         
   8   2   4        139.56        135.45        14.56 o                         
   9   2   4        204.93        200.75        17.25 o                         
  10   2   4       1060.18       1063.32        36.86 o                         
  11   2   4        599.90        579.76        30.72 o                         
  12   2   4        274.17        256.68        25.60 o                         
 -12   3   4        153.32        157.22        28.19 o                         
 -11   3   4       1558.01       1539.60        53.73 o                         
 -10   3   4       8344.37       8361.50       218.37 o                         
  -9   3   4       1470.94       1425.52        48.80 o                         
  -8   3   4       2304.69       2337.55        62.48 o                         
  -7   3   4        296.64        327.49        17.39 o                         
  -6   3   4      11166.76      11310.05       206.40 o                         
  -5   3   4       2922.92       3032.20        62.90 o                         
  -4   3   4        981.22        927.69        22.04 o                         
  -3   3   4       4640.40       4721.16        98.99 o                         
  -2   3   4       3545.05       3402.14        78.38 o                         
  -1   3   4      10089.90       9984.39       215.72 o                         
   0   3   4        472.10        448.41        11.45 o                         
   1   3   4      10062.16      10131.05       206.24 o                         
   2   3   4       3872.74       3871.05        75.39 o                         
   3   3   4       4472.24       4504.97        87.81 o                         
   4   3   4       1103.39       1076.25        22.31 o                         
   5   3   4       2708.15       2783.11        57.34 o                         
   6   3   4      11745.20      11657.02       217.85 o                         
   7   3   4        389.43        411.35        17.86 o                         
   8   3   4       2655.08       2649.90        56.99 o                         
   9   3   4       1613.29       1518.70        42.88 o                         
  10   3   4       8788.97       8399.61       191.59 o                         
  11   3   4       1541.02       1513.66        47.08 o                         
  12   3   4        140.64        162.77        23.46 o                         
 -12   4   4       1547.94       1506.90        56.74 o                         
 -11   4   4        525.54        570.92        35.66 o                         
 -10   4   4        164.16        155.66        22.45 o                         
  -9   4   4        159.43        185.72        17.48 o                         
  -8   4   4       1383.68       1423.94        39.75 o                         
  -7   4   4       2471.38       2425.51        55.87 o                         
  -6   4   4       4946.75       5070.13        97.34 o                         
  -5   4   4       4089.88       4339.59        89.57 o                         
  -4   4   4       2798.24       2897.81        61.77 o                         
  -3   4   4      14344.08      14787.51       318.87 o                         
  -2   4   4      20233.96      19918.27       429.33 o                         
  -1   4   4      11669.48      11188.70       203.18 o                         
   0   4   4       1714.16       1725.52        34.59 o                         
   1   4   4      12262.39      11854.72       218.90 o                         
   2   4   4      20196.61      20453.20       421.92 o                         
   3   4   4      14517.61      15133.09       283.17 o                         
   4   4   4       2607.23       2652.43        58.93 o                         
   5   4   4       4501.41       4778.39        88.47 o                         
   6   4   4       4782.29       4801.83       103.43 o                         
   7   4   4       2551.21       2489.13        55.05 o                         
   8   4   4       1294.95       1313.59        35.58 o                         
   9   4   4        106.75        115.34        14.48 o                         
  10   4   4        170.36        168.53        19.82 o                         
  11   4   4        492.68        487.28        28.98 o                         
  12   4   4       1512.70       1479.13        49.41 o                         
 -11   5   4       4636.02       4595.28       125.58 o                         
 -10   5   4         50.31         72.69        21.70 o                         
  -9   5   4       4411.95       4417.82       100.89 o                         
  -8   5   4       4900.49       5039.83       119.38 o                         
  -7   5   4       7304.43       7491.17       158.68 o                         
  -6   5   4        360.11        382.32        17.90 o                         
  -5   5   4      18081.63      18161.51       360.40 o                         
  -4   5   4       8332.04       8471.62       177.74 o                         
  -3   5   4       2129.05       2023.54        46.43 o                         
  -2   5   4       3174.96       3107.67        71.07 o                         
  -1   5   4       7641.85       7437.78       128.41 o                         
   0   5   4       7742.56       7315.27       153.59 o                         
   1   5   4       7384.77       7035.23       138.20 o                         
   2   5   4       3389.05       3396.63        70.06 o                         
   3   5   4       2111.46       2065.73        41.35 o                         
   4   5   4       7979.07       8105.50       157.45 o                         
   5   5   4      18425.09      18589.91       347.08 o                         
   6   5   4        340.47        350.69        16.46 o                         
   7   5   4       7514.12       7556.12       156.47 o                         
   8   5   4       5041.95       5071.74       107.40 o                         
   9   5   4       3985.07       3950.70        90.60 o                         
  10   5   4         42.86         57.66        15.67 o                         
  11   5   4       4552.30       4501.21       109.33 o                         
 -11   6   4        160.61        140.55        26.50 o                         
 -10   6   4        305.31        317.84        26.99 o                         
  -9   6   4       1805.89       1864.35        57.60 o                         
  -8   6   4        285.34        281.30        18.09 o                         
  -7   6   4        723.23        701.80        24.87 o                         
  -6   6   4        584.57        600.82        22.46 o                         
  -5   6   4       2287.09       2302.94        51.95 o                         
  -4   6   4       4015.20       3905.22        83.20 o                         
  -3   6   4          7.63         11.18         6.27 o                         
  -2   6   4       1011.72        997.12        26.71 o                         
  -1   6   4        669.72        652.61        18.38 o                         
   0   6   4      11527.84      11018.30       267.96 o                         
   1   6   4        690.94        673.89        22.48 o                         
   2   6   4       1215.98       1226.78        28.95 o                         
   3   6   4         15.37         16.55         6.73 o                         
   4   6   4       3764.89       3641.20        73.97 o                         
   5   6   4       2143.88       2070.94        48.68 o                         
   6   6   4        693.97        673.03        22.33 o                         
   7   6   4        661.26        661.32        23.82 o                         
   8   6   4        220.33        233.49        15.28 o                         
   9   6   4       1681.94       1714.11        45.32 o                         
  10   6   4        355.63        374.06        21.50 o                         
  11   6   4        249.45        219.64        28.74 o                         
 -11   7   4       1286.47       1283.41        60.27 o                         
 -10   7   4        282.95        283.28        26.99 o                         
  -9   7   4       3541.93       3611.93        99.99 o                         
  -8   7   4      11236.97      11249.82       298.93 o                         
  -7   7   4      10943.59      11305.19       260.50 o                         
  -6   7   4       4047.58       4098.96        88.62 o                         
  -5   7   4       2919.43       2952.27        70.32 o                         
  -4   7   4       5810.98       5812.92       134.64 o                         
  -3   7   4      10700.52      10194.38       208.37 o                         
  -2   7   4      14425.77      13909.77       275.22 o                         
  -1   7   4       4809.54       4513.19       108.62 o                         
   0   7   4        453.23        482.96        18.01 o                         
   1   7   4       4818.93       4575.09        96.94 o                         
   2   7   4      15037.70      14199.90       329.33 o                         
   3   7   4      11503.74      10954.60       222.04 o                         
   4   7   4       6711.05       6582.60       129.08 o                         
   5   7   4       3285.48       3267.88        67.78 o                         
   6   7   4       4038.47       4040.46        87.23 o                         
   7   7   4      11170.33      11365.93       233.66 o                         
   8   7   4      11896.89      11863.62       240.22 o                         
   9   7   4       3608.00       3603.70        89.79 o                         
  10   7   4        343.53        338.71        23.19 o                         
  11   7   4       1310.47       1265.82        45.09 o                         
 -10   8   4       1106.89       1031.35        51.07 o                         
  -9   8   4        522.39        507.76        31.63 o                         
  -8   8   4        742.51        742.80        36.22 o                         
  -7   8   4        553.17        571.67        27.49 o                         
  -6   8   4        645.69        664.93        32.66 o                         
  -5   8   4       2904.70       2858.68        81.83 o                         
  -4   8   4       2788.56       2743.04        70.33 o                         
  -3   8   4        811.44        785.85        23.53 o                         
  -2   8   4        408.80        410.97        16.59 o                         
  -1   8   4       1758.38       1649.29        40.88 o                         
   0   8   4       1433.43       1365.44        37.52 o                         
   1   8   4       1600.83       1464.45        48.89 o                         
   2   8   4        385.35        352.35        20.55 o                         
   3   8   4        817.65        800.57        29.00 o                         
   4   8   4       2903.16       2850.13        68.46 o                         
   5   8   4       2912.55       2838.83        62.49 o                         
   6   8   4        702.52        712.62        24.44 o                         
   7   8   4        458.67        470.08        25.28 o                         
   8   8   4        859.92        812.73        32.33 o                         
   9   8   4        498.93        465.58        27.10 o                         
  10   8   4       1014.57        974.87        39.55 o                         
 -10   9   4       6948.04       6892.75       223.73 o                         
  -9   9   4        661.41        659.83        42.01 o                         
  -8   9   4       2391.88       2404.35        85.57 o                         
  -7   9   4       1095.44       1084.29        38.52 o                         
  -6   9   4      15667.79      15871.01       412.29 o                         
  -5   9   4       1768.37       1730.46        59.06 o                         
  -4   9   4       2832.82       2767.38        69.33 o                         
  -3   9   4       4619.85       4546.58       107.32 o                         
  -2   9   4       7976.07       7547.53       181.73 o                         
  -1   9   4       7352.60       6980.12       180.81 o                         
   0   9   4       5719.95       5280.31       144.77 o                         
   1   9   4       6827.50       6451.98       227.09 o                         
   2   9   4       8147.21       7953.64       257.03 o                         
   3   9   4       4174.14       4136.51       150.54 o                         
   4   9   4       2738.54       2661.03        78.00 o                         
   5   9   4       2085.62       2058.10        51.73 o                         
   6   9   4      15716.91      15097.98       353.18 o                         
   7   9   4        984.18        931.03        35.10 o                         
   8   9   4       2394.37       2352.16        63.38 o                         
   9   9   4        705.20        692.09        33.88 o                         
  10   9   4       7093.41       6983.99       166.07 o                         
  -9  10   4        327.24        329.36        32.94 o                         
  -8  10   4        615.55        617.15        39.96 o                         
  -7  10   4       5410.97       5477.30       143.92 o                         
  -6  10   4        246.29        227.20        21.98 o                         
  -5  10   4        417.43        412.87        27.06 o                         
  -4  10   4        884.18        889.84        40.88 o                         
  -3  10   4       7581.89       7362.97       172.53 o                         
  -2  10   4       1255.59       1193.89        35.61 o                         
  -1  10   4       4716.64       4599.64       123.50 o                         
   0  10   4       4987.96       4897.87       167.21 o                         
   1  10   4       4593.52       4479.32       155.35 o                         
   2  10   4       1287.27       1209.98        50.27 o                         
   3  10   4       7139.90       6946.13       243.19 o                         
   4  10   4        734.46        696.31        41.36 o                         
   5  10   4        386.48        345.89        25.51 o                         
   6  10   4        172.20        146.37        20.61 o                         
   7  10   4       5493.02       5343.04       151.37 o                         
   8  10   4        631.81        602.31        37.48 o                         
   9  10   4        357.11        352.59        29.20 o                         
  -8  11   4       2788.70       2850.68        99.59 o                         
  -7  11   4        440.13        430.76        34.17 o                         
  -6  11   4       1133.07       1098.67        45.31 o                         
  -5  11   4       4231.78       4124.89       119.03 o                         
  -4  11   4       8825.06       8875.70       236.47 o                         
  -3  11   4       1369.17       1404.83        45.59 o                         
  -2  11   4       1920.17       1880.72        54.40 o                         
  -1  11   4       3260.03       3251.93        95.40 o                         
   0  11   4       5073.46       5075.56       173.42 o                         
   1  11   4       3824.84       3723.39       126.96 o                         
   2  11   4       1868.11       1829.04        71.99 o                         
   3  11   4       1276.39       1243.17        56.69 o                         
   4  11   4       8586.55       8662.41       295.44 o                         
   5  11   4       4474.55       4384.30       147.98 o                         
   6  11   4       1170.25       1155.34        46.47 o                         
   7  11   4        505.61        504.24        32.86 o                         
   8  11   4       2836.06       2861.31        88.43 o                         
  -7  12   4        729.64        724.08        44.89 o                         
  -6  12   4       1082.98       1173.94        51.84 o                         
  -5  12   4       3432.18       3564.85       100.93 o                         
  -4  12   4       4570.67       4785.22       132.28 o                         
  -3  12   4       1172.62       1247.07        53.94 o                         
  -2  12   4       6524.33       6926.37       244.81 o                         
  -1  12   4       2204.21       2162.10        79.37 o                         
   0  12   4       7492.56       7338.00       247.99 o                         
   1  12   4       1930.16       1948.35        80.34 o                         
   2  12   4       6660.55       6765.62       232.74 o                         
   3  12   4       1217.33       1250.69        56.69 o                         
   4  12   4       4674.20       4642.45       164.65 o                         
   5  12   4       3347.28       3357.66       125.66 o                         
   6  12   4       1137.35       1161.02        47.76 o                         
   7  12   4        756.11        758.16        42.31 o                         
  -6  13   4       1631.03       1740.49        65.88 o                         
  -5  13   4        219.81        242.66        24.81 o                         
  -4  13   4       1857.35       2028.37        64.74 o                         
  -3  13   4       1172.89       1288.24       110.10 o                         
  -2  13   4       1653.02       1950.41       177.55 o                         
  -1  13   4        596.70        622.90        55.55 o                         
   0  13   4       2370.43       2358.47        89.25 o                         
   1  13   4        636.29        616.05        41.36 o                         
   2  13   4       1630.93       1730.20        73.99 o                         
   3  13   4       1367.42       1319.20        59.50 o                         
   4  13   4       1880.22       1959.04        80.43 o                         
   5  13   4        169.61        152.00        28.12 o                         
   6  13   4       1552.33       1575.47        60.73 o                         
  -5  14   4       3589.39       4044.69       285.66 o                         
  -4  14   4        323.48        402.65        38.50 o                         
  -3  14   4       2499.02       2650.31       117.04 o                         
  -2  14   4        550.81        731.63       105.14 o                         
  -1  14   4       6861.39       7431.19       319.39 o                         
   0  14   4         92.01        166.64        41.66 o                         
   1  14   4       6641.39       6910.39       309.47 o                         
   2  14   4        491.96        521.74        46.29 o                         
   3  14   4       2148.34       2101.91        88.67 o                         
   4  14   4        301.45        324.33        33.83 o                         
   5  14   4       3530.14       3640.09       137.52 o                         
  -2  15   4        203.59        306.08        36.68 o                         
  -1  15   4        362.03        449.07        37.56 o                         
   0  15   4        853.34        942.29        71.42 o                         
   1  15   4        269.21        307.48        49.59 o                         
   2  15   4        174.24        175.44        32.76 o                         
   1   0   5       6293.88       6789.07       130.77 o                         
   2   0   5       1292.64       1362.20        29.17 o                         
   3   0   5        448.90        504.28        12.69 o                         
   4   0   5      16726.40      16901.38       319.12 o                         
   5   0   5       1137.39       1207.92        28.86 o                         
   6   0   5         66.24         66.69         9.14 o                         
   7   0   5       2844.30       2808.36        62.17 o                         
   8   0   5      22094.25      21891.52       487.91 o                         
   9   0   5        198.52        188.84        17.43 o                         
  10   0   5        412.68        437.76        25.10 o                         
  11   0   5       5778.41       5590.89       131.60 o                         
  12   0   5       5824.07       5823.20       137.80 o                         
 -12   1   5        426.81        395.02        27.67 o                         
 -11   1   5       2569.89       2532.27        75.17 o                         
 -10   1   5        416.98        444.00        27.44 o                         
  -9   1   5       5510.76       5457.28       141.62 o                         
  -8   1   5       1855.30       1861.29        52.24 o                         
  -7   1   5       8453.94       8416.98       182.70 o                         
  -6   1   5       1895.92       1893.65        47.80 o                         
  -5   1   5      16004.29      16473.90       288.46 o                         
  -4   1   5       1972.74       2104.70        42.59 o                         
  -3   1   5      10147.69      10355.37       181.05 o                         
  -2   1   5      12749.27      13025.30       257.45 o                         
  -1   1   5       8699.11       8834.81       144.82 o                         
   0   1   5       1368.48       1428.12        26.46 o                         
   1   1   5       8835.85       8818.00       189.56 o                         
   2   1   5      13309.20      13813.63       271.51 o                         
   3   1   5       9828.40      10075.24       208.77 o                         
   4   1   5       2436.27       2599.31        49.76 o                         
   5   1   5      15535.81      16010.20       332.10 o                         
   6   1   5       1871.22       1873.58        43.02 o                         
   7   1   5       7559.51       7500.53       163.70 o                         
   8   1   5       1574.51       1569.36        44.81 o                         
   9   1   5       5339.25       5220.44       123.65 o                         
  10   1   5        430.66        432.34        24.42 o                         
  11   1   5       2513.21       2426.75        65.66 o                         
  12   1   5        571.45        513.35        29.53 o                         
 -12   2   5       1527.92       1514.07        56.40 o                         
 -11   2   5       3791.28       3784.19       103.81 o                         
 -10   2   5       5846.26       5795.60       154.22 o                         
  -9   2   5       3937.79       3852.59       106.87 o                         
  -8   2   5       3402.41       3444.84        90.08 o                         
  -7   2   5       8496.11       8542.89       180.94 o                         
  -6   2   5      10923.94      11120.90       216.83 o                         
  -5   2   5       1831.90       1879.15        38.51 o                         
  -4   2   5       4485.65       4597.41        87.62 o                         
  -3   2   5      10023.82      10347.24       196.54 o                         
  -2   2   5       2550.43       2463.98        51.65 o                         
  -1   2   5       5165.64       5098.57       111.04 o                         
   0   2   5        788.75        804.01        18.72 o                         
   1   2   5       5102.56       5135.57        96.27 o                         
   2   2   5       2876.65       2793.92        54.72 o                         
   3   2   5       9742.07       9912.12       207.18 o                         
   4   2   5       4312.70       4407.37        93.77 o                         
   5   2   5       1749.51       1746.48        40.80 o                         
   6   2   5      11301.92      11437.58       230.83 o                         
   7   2   5       8734.24       8694.26       178.21 o                         
   8   2   5       3125.24       3136.44        78.31 o                         
   9   2   5       4085.37       4001.25        93.92 o                         
  10   2   5       5897.02       5789.16       135.07 o                         
  11   2   5       3599.35       3550.62        89.48 o                         
  12   2   5       1520.49       1501.60        48.78 o                         
 -12   3   5        229.55        234.43        28.95 o                         
 -11   3   5        758.47        766.54        39.17 o                         
 -10   3   5       2007.03       1925.36        60.27 o                         
  -9   3   5       2166.97       2203.69        62.97 o                         
  -8   3   5       3745.37       3689.97        90.84 o                         
  -7   3   5       8089.21       8283.71       171.39 o                         
  -6   3   5       7295.53       7208.30       144.15 o                         
  -5   3   5       3611.84       3578.81        68.05 o                         
  -4   3   5       3114.97       3065.20        66.31 o                         
  -3   3   5       6717.08       6818.98       130.14 o                         
  -2   3   5      13918.25      13540.06       262.39 o                         
  -1   3   5       7472.33       7432.38       162.39 o                         
   0   3   5        929.68        979.85        28.35 o                         
   1   3   5       7705.01       7615.63       140.78 o                         
   2   3   5      13771.56      13695.84       276.78 o                         
   3   3   5       6364.90       6492.01       137.05 o                         
   4   3   5       3812.38       3802.51        71.70 o                         
   5   3   5       3290.51       3238.69        72.72 o                         
   6   3   5       7744.65       7705.54       153.86 o                         
   7   3   5       8036.39       7937.11       184.39 o                         
   8   3   5       3996.75       3908.31        89.98 o                         
   9   3   5       2032.58       2000.24        55.24 o                         
  10   3   5       2046.64       1896.10        53.51 o                         
  11   3   5        722.49        690.58        33.37 o                         
  12   3   5        321.57        337.58        26.60 o                         
 -11   4   5        988.94        972.15        45.33 o                         
 -10   4   5       6749.97       6646.40       172.17 o                         
  -9   4   5       2321.10       2432.65        63.28 o                         
  -8   4   5       3244.60       3238.59        78.71 o                         
  -7   4   5        124.28        151.67        12.57 o                         
  -6   4   5      14915.75      14849.72       341.33 o                         
  -5   4   5       5648.47       5639.98       109.79 o                         
  -4   4   5        364.88        384.42        15.94 o                         
  -3   4   5       1581.81       1594.63        38.32 o                         
  -2   4   5      16569.64      16184.63       309.85 o                         
  -1   4   5       4169.52       3976.55        91.12 o                         
   0   4   5        596.05        575.31        13.19 o                         
   1   4   5       4517.08       4402.80        87.07 o                         
   2   4   5      15969.77      15900.29       299.06 o                         
   3   4   5       1726.34       1792.84        37.62 o                         
   4   4   5        521.46        547.86        14.53 o                         
   5   4   5       5702.44       5638.51       108.73 o                         
   6   4   5      13746.35      13679.77       268.98 o                         
   7   4   5        116.89        127.37        11.45 o                         
   8   4   5       3331.20       3220.01        78.08 o                         
   9   4   5       2464.23       2449.80        62.43 o                         
  10   4   5       6650.30       6404.36       150.95 o                         
  11   4   5        925.44        886.89        36.88 o                         
 -11   5   5        406.23        398.53        30.06 o                         
 -10   5   5        791.03        781.36        33.33 o                         
  -9   5   5       2354.56       2369.26        62.29 o                         
  -8   5   5       3049.15       3148.35        77.72 o                         
  -7   5   5       4536.26       4643.20       100.86 o                         
  -6   5   5       5270.07       5247.97       103.11 o                         
  -5   5   5       6844.87       6958.41       151.24 o                         
  -4   5   5      21394.99      21276.21       454.11 o                         
  -3   5   5      12567.79      12384.64       264.90 o                         
  -2   5   5       1192.25       1130.18        24.40 o                         
  -1   5   5       9576.11       9503.11       181.34 o                         
   0   5   5      22118.12      21397.27       412.13 o                         
   1   5   5       9225.06       9198.56       167.06 o                         
   2   5   5       1125.69       1105.03        26.02 o                         
   3   5   5      12512.79      12450.27       253.79 o                         
   4   5   5      21456.75      21423.56       403.18 o                         
   5   5   5       6932.95       7037.40       134.26 o                         
   6   5   5       5189.09       5213.66       109.66 o                         
   7   5   5       4730.72       4734.04        99.43 o                         
   8   5   5       3184.33       3160.27        70.11 o                         
   9   5   5       2398.07       2376.56        61.42 o                         
  10   5   5        735.03        704.37        33.76 o                         
  11   5   5        414.77        420.96        26.91 o                         
 -11   6   5        362.75        330.55        35.58 o                         
 -10   6   5       2998.61       2989.30        83.97 o                         
  -9   6   5       4001.54       4024.49       106.50 o                         
  -8   6   5       3364.17       3422.32        83.14 o                         
  -7   6   5        194.59        202.21        14.52 o                         
  -6   6   5       1241.95       1267.16        32.67 o                         
  -5   6   5       1890.84       1935.82        53.50 o                         
  -4   6   5      15552.33      15255.70       320.73 o                         
  -3   6   5        281.27        285.85        13.52 o                         
  -2   6   5       3454.74       3335.84        69.94 o                         
  -1   6   5       1107.13       1040.89        25.98 o                         
   0   6   5      31455.70      30234.34       581.53 o                         
   1   6   5        993.97        980.06        24.23 o                         
   2   6   5       3087.97       3011.75        68.41 o                         
   3   6   5        277.23        273.26        11.50 o                         
   4   6   5      14942.36      14833.94       284.55 o                         
   5   6   5       2118.18       2143.93        46.59 o                         
   6   6   5       1257.08       1245.05        32.43 o                         
   7   6   5        134.74        141.41        13.16 o                         
   8   6   5       3392.45       3338.74        74.53 o                         
   9   6   5       3843.68       3819.07        85.31 o                         
  10   6   5       2854.50       2806.60        73.35 o                         
  11   6   5        394.94        392.91        31.70 o                         
 -11   7   5       1773.13       1899.92        77.77 o                         
 -10   7   5         83.73        100.98        29.36 o                         
  -9   7   5       2051.74       2021.39        74.31 o                         
  -8   7   5       4255.53       4232.13       114.15 o                         
  -7   7   5       4197.02       4226.07        93.22 o                         
  -6   7   5       1646.10       1664.91        48.13 o                         
  -5   7   5       4247.93       4257.42        92.35 o                         
  -4   7   5      12611.07      12536.61       259.24 o                         
  -3   7   5       5022.39       5030.47       115.95 o                         
  -2   7   5       1067.43       1034.95        25.57 o                         
  -1   7   5       9366.93       9097.76       194.16 o                         
   0   7   5      28221.70      26517.26       510.70 o                         
   1   7   5       9113.42       8694.11       287.48 o                         
   2   7   5        924.92        895.27        24.65 o                         
   3   7   5       5850.72       5718.47       124.99 o                         
   4   7   5      11871.36      11671.98       247.64 o                         
   5   7   5       4056.41       4056.73        88.31 o                         
   6   7   5       1754.87       1752.31        41.46 o                         
   7   7   5       4351.16       4308.72       115.06 o                         
   8   7   5       4347.93       4271.38        92.05 o                         
   9   7   5       1978.78       1899.41        54.96 o                         
  10   7   5         69.68         62.54        19.28 o                         
  11   7   5       1976.38       1936.02        65.33 o                         
 -10   8   5        280.78        262.88        33.67 o                         
  -9   8   5        472.59        434.02        34.35 o                         
  -8   8   5       2963.02       3021.17        98.89 o                         
  -7   8   5         70.19         80.65        20.93 o                         
  -6   8   5       2636.94       2655.40        77.43 o                         
  -5   8   5       1547.53       1570.72        41.18 o                         
  -4   8   5       2750.18       2714.22        57.33 o                         
  -3   8   5       4375.52       4366.74        98.45 o                         
  -2   8   5       7206.24       7033.11       148.84 o                         
  -1   8   5       4562.84       4340.46        98.86 o                         
   0   8   5        717.95        726.12        34.36 o                         
   1   8   5       4763.86       4578.08       117.11 o                         
   2   8   5       6990.14       6727.19       164.16 o                         
   3   8   5       4764.06       4583.89       105.48 o                         
   4   8   5       2267.14       2237.53        54.70 o                         
   5   8   5       1745.04       1677.88        39.43 o                         
   6   8   5       2668.07       2602.80        58.81 o                         
   7   8   5         43.85         53.52        13.59 o                         
   8   8   5       2804.20       2764.58        72.77 o                         
   9   8   5        528.86        497.83        27.93 o                         
  10   8   5        255.40        252.71        22.37 o                         
  -9   9   5       2502.27       2531.14        91.87 o                         
  -8   9   5          6.48          9.60        25.92 o                         
  -7   9   5        724.42        732.29        36.19 o                         
  -6   9   5       6801.42       6669.94       177.73 o                         
  -5   9   5       8565.30       8353.71       230.16 o                         
  -4   9   5         32.39         49.77        13.15 o                         
  -3   9   5        290.45        306.64        17.32 o                         
  -2   9   5      18703.58      18110.97       427.19 o                         
  -1   9   5       4679.86       4450.70       109.99 o                         
   0   9   5         63.80         76.30        12.84 o                         
   1   9   5       4517.25       4475.51       151.95 o                         
   2   9   5      19092.16      18430.38       603.87 o                         
   3   9   5        254.27        244.73        27.88 o                         
   4   9   5         41.04         51.97        13.56 o                         
   5   9   5       9097.29       8654.52       177.20 o                         
   6   9   5       6711.43       6365.52       152.69 o                         
   7   9   5        654.16        660.90        30.45 o                         
   8   9   5          5.95         13.96        17.49 o                         
   9   9   5       2552.37       2530.25        68.58 o                         
  -9  10   5       1329.67       1296.34        56.80 o                         
  -8  10   5        533.70        552.85        40.61 o                         
  -7  10   5       1037.52       1017.61        44.58 o                         
  -6  10   5        359.46        345.57        24.36 o                         
  -5  10   5       1894.67       1872.50        60.42 o                         
  -4  10   5        112.21        106.12        14.97 o                         
  -3  10   5       2281.87       2204.74        59.58 o                         
  -2  10   5        652.29        662.56        29.21 o                         
  -1  10   5       5798.91       5493.48       138.53 o                         
   0  10   5        983.06        914.45        42.77 o                         
   1  10   5       6153.98       6032.12       192.35 o                         
   2  10   5        600.09        596.58        39.68 o                         
   3  10   5       2592.49       2496.34        84.44 o                         
   4  10   5        142.47        151.42        19.04 o                         
   5  10   5       2037.09       1998.68        53.12 o                         
   6  10   5        365.75        336.83        21.55 o                         
   7  10   5       1131.44       1086.75        37.39 o                         
   8  10   5        459.68        463.32        28.51 o                         
   9  10   5       1239.96       1249.40        43.85 o                         
  -8  11   5        464.17        453.62        36.39 o                         
  -7  11   5       4427.46       4418.80       143.78 o                         
  -6  11   5       2121.95       2142.99        67.80 o                         
  -5  11   5       1511.96       1462.27        77.09 o                         
  -4  11   5        244.05        239.80        24.26 o                         
  -3  11   5       5747.78       5669.10       136.94 o                         
  -2  11   5       4453.99       4163.74       107.35 o                         
  -1  11   5       1248.14       1302.05        47.67 o                         
   0  11   5        671.57        659.72        38.56 o                         
   1  11   5       1249.52       1276.73        54.65 o                         
   2  11   5       4589.61       4474.63       148.56 o                         
   3  11   5       5752.51       5663.63       193.18 o                         
   4  11   5        193.64        208.30        23.81 o                         
   5  11   5       1528.28       1464.40        52.93 o                         
   6  11   5       2169.91       2139.84        69.25 o                         
   7  11   5       4432.16       4317.37       125.34 o                         
   8  11   5        337.48        311.84        27.73 o                         
  -7  12   5        234.27        252.83        29.36 o                         
  -6  12   5       2662.68       2772.52        79.42 o                         
  -5  12   5       1616.99       1666.20        57.01 o                         
  -4  12   5        804.51        832.59        49.89 o                         
  -3  12   5       2458.33       2455.48        94.37 o                         
  -2  12   5       3278.23       3341.50        98.42 o                         
  -1  12   5       3023.60       3073.71        98.42 o                         
   0  12   5        704.49        736.93        42.77 o                         
   1  12   5       3514.87       3645.22       238.05 o                         
   2  12   5       3051.43       3059.63       115.21 o                         
   3  12   5       2337.12       2370.05        89.48 o                         
   4  12   5        749.04        753.66        44.17 o                         
   5  12   5       1695.90       1678.19        59.16 o                         
   6  12   5       2452.59       2387.87        80.06 o                         
   7  12   5        155.82        144.24        24.27 o                         
  -6  13   5        654.12        709.93        51.48 o                         
  -5  13   5        535.93        541.53        44.80 o                         
  -4  13   5       3032.69       3180.18       121.07 o                         
  -3  13   5       1003.70       1107.04        58.34 o                         
  -2  13   5        166.71        181.78        30.48 o                         
  -1  13   5        157.34        186.74        23.18 o                         
   0  13   5       3428.34       3483.69       125.41 o                         
   1  13   5        141.60        151.17        26.21 o                         
   2  13   5        180.74        170.58        27.11 o                         
   3  13   5       1069.29       1052.61        53.30 o                         
   4  13   5       3157.77       3246.19       116.62 o                         
   5  13   5        612.90        556.48        35.53 o                         
   6  13   5        734.68        729.60        39.92 o                         
  -4  14   5       1122.45       1233.17        67.48 o                         
  -3  14   5       3758.03       4166.57       265.82 o                         
  -2  14   5        106.17         89.86        32.41 o                         
  -1  14   5       3025.91       3466.37       329.31 o                         
   0  14   5       3246.83       3344.44       122.01 o                         
   1  14   5       2855.69       3037.75       118.61 o                         
   2  14   5        121.50         98.90        28.57 o                         
   3  14   5       3901.16       3980.54       145.16 o                         
   4  14   5       1228.29       1265.84        60.32 o                         
  -1  15   5        945.66       1081.53        60.53 o                         
   0  15   5        521.70        638.81        84.31 o                         
   1  15   5        929.67        978.05       136.88 o                         
   0   0   6       1249.37       1214.95        34.57 o                         
   1   0   6      16179.27      16095.69       279.13 o                         
   2   0   6        460.87        470.59        11.41 o                         
   3   0   6       5704.35       5575.05       106.15 o                         
   4   0   6       4119.15       4187.60        80.52 o                         
   5   0   6       1133.94       1127.94        25.31 o                         
   6   0   6       2293.45       2295.56        47.32 o                         
   7   0   6       1826.37       1799.15        43.02 o                         
   8   0   6        149.07        164.23        15.78 o                         
   9   0   6        164.69        171.62        17.77 o                         
  10   0   6       5889.14       5746.08       134.32 o                         
  11   0   6        267.95        264.76        23.86 o                         
  12   0   6        379.48        400.29        27.53 o                         
 -12   1   6       1768.38       1745.09        51.92 o                         
 -11   1   6       1751.98       1728.55        51.51 o                         
 -10   1   6       1690.72       1697.35        48.53 o                         
  -9   1   6        190.37        198.90        17.97 o                         
  -8   1   6       2139.93       2153.82        53.98 o                         
  -7   1   6       9754.11       9894.64       207.67 o                         
  -6   1   6       3382.28       3421.75        68.64 o                         
  -5   1   6      12005.75      12495.75       222.53 o                         
  -4   1   6       6344.93       6654.80       111.22 o                         
  -3   1   6      40998.33      42184.81       727.83 o                         
  -2   1   6      11288.20      11837.39       215.18 o                         
  -1   1   6      39215.55      38340.45       772.09 o                         
   0   1   6        192.35        220.11         5.26 o                         
   1   1   6      40158.91      41127.20       737.59 o                         
   2   1   6       9876.00      10317.22       226.61 o                         
   3   1   6      39394.14      40301.63       837.38 o                         
   4   1   6       5298.37       5570.89       128.21 o                         
   5   1   6      12332.86      12578.34       256.33 o                         
   6   1   6       2968.76       2915.88        68.14 o                         
   7   1   6      10213.17      10236.07       207.87 o                         
   8   1   6       2036.46       2036.01        53.49 o                         
   9   1   6        119.00        144.11        17.77 o                         
  10   1   6       1631.72       1651.67        48.75 o                         
  11   1   6       1750.01       1716.14        51.22 o                         
  12   1   6       1565.51       1493.30        50.18 o                         
 -12   2   6       2758.75       2711.82        82.69 o                         
 -11   2   6       1190.70       1198.30        40.88 o                         
 -10   2   6        371.71        407.25        25.08 o                         
  -9   2   6       1206.18       1230.93        37.36 o                         
  -8   2   6       3905.38       3776.09       102.68 o                         
  -7   2   6       1983.45       2013.32        41.85 o                         
  -6   2   6       1697.69       1739.90        35.32 o                         
  -5   2   6      12325.68      12457.06       220.31 o                         
  -4   2   6        275.76        309.89        10.39 o                         
  -3   2   6       2256.92       2169.73        44.70 o                         
  -2   2   6       5614.67       5775.03       117.05 o                         
  -1   2   6      11121.09      10835.98       191.68 o                         
   0   2   6         47.82         62.72         5.15 o                         
   1   2   6      10855.09      10724.27       200.61 o                         
   2   2   6       4888.65       5069.27       101.24 o                         
   3   2   6       2271.95       2217.70        46.96 o                         
   4   2   6        209.21        223.15        10.98 o                         
   5   2   6      12376.61      12399.25       253.98 o                         
   6   2   6       1832.16       1802.73        45.09 o                         
   7   2   6       1849.28       1818.11        45.01 o                         
   8   2   6       4014.48       3825.51        90.45 o                         
   9   2   6       1042.14       1021.28        36.12 o                         
  10   2   6        520.90        524.28        27.36 o                         
  11   2   6       1058.98       1016.11        39.94 o                         
  12   2   6       2617.37       2625.89        71.58 o                         
 -11   3   6        201.17        206.95        25.90 o                         
 -10   3   6        268.54        267.78        23.90 o                         
  -9   3   6       7758.81       7601.95       203.48 o                         
  -8   3   6        266.15        315.60        24.82 o                         
  -7   3   6        979.79        982.18        27.92 o                         
  -6   3   6        599.09        725.13        20.05 o                         
  -5   3   6      16055.34      16274.34       296.87 o                         
  -4   3   6       8956.41       8676.43       162.72 o                         
  -3   3   6       4548.72       4724.91        88.24 o                         
  -2   3   6       2390.21       2401.67        53.31 o                         
  -1   3   6      18901.41      18928.52       422.59 o                         
   0   3   6      27217.74      26819.04       549.51 o                         
   1   3   6      20449.59      20376.40       366.05 o                         
   2   3   6       1876.45       1900.32        41.11 o                         
   3   3   6       3954.65       4175.95        93.05 o                         
   4   3   6       8416.02       7965.26       171.52 o                         
   5   3   6      17517.75      17463.62       342.16 o                         
   6   3   6        586.76        706.12        22.31 o                         
   7   3   6       1038.52        973.81        31.14 o                         
   8   3   6        235.15        242.54        17.50 o                         
   9   3   6       8128.34       7990.08       178.69 o                         
  10   3   6        256.66        252.92        21.24 o                         
  11   3   6        212.14        186.34        23.18 o                         
 -11   4   6        858.12        809.93        49.04 o                         
 -10   4   6        785.89        815.78        37.87 o                         
  -9   4   6       3072.86       3102.52        77.08 o                         
  -8   4   6       3287.26       3360.56        71.32 o                         
  -7   4   6       7763.54       7945.08       164.66 o                         
  -6   4   6        682.38        706.53        19.91 o                         
  -5   4   6        893.59        886.38        21.75 o                         
  -4   4   6       3722.42       3706.21        74.41 o                         
  -3   4   6      16334.04      16249.11       319.63 o                         
  -2   4   6       3946.10       3897.76        83.56 o                         
  -1   4   6       5252.11       5037.97       115.50 o                         
   0   4   6       1089.87       1032.98        28.10 o                         
   1   4   6       5616.59       5542.09       100.15 o                         
   2   4   6       3657.03       3684.84        72.08 o                         
   3   4   6      16845.87      16891.67       337.01 o                         
   4   4   6       3682.93       3712.83        78.55 o                         
   5   4   6        852.66        833.03        24.34 o                         
   6   4   6        546.93        555.50        21.91 o                         
   7   4   6       7491.64       7636.62       177.45 o                         
   8   4   6       2946.55       2907.17        76.82 o                         
   9   4   6       3102.70       3076.84        76.56 o                         
  10   4   6        773.33        792.15        33.76 o                         
  11   4   6        694.77        691.43        34.93 o                         
 -11   5   6        204.83        205.72        34.98 o                         
 -10   5   6       1967.75       1975.34        63.88 o                         
  -9   5   6        337.22        356.69        26.20 o                         
  -8   5   6         71.24         68.98        14.14 o                         
  -7   5   6       3781.89       3869.99        82.99 o                         
  -6   5   6       1401.27       1402.04        30.45 o                         
  -5   5   6        151.50        177.65        17.37 o                         
  -4   5   6       1007.95       1044.17        27.53 o                         
  -3   5   6       7388.70       7319.21       145.89 o                         
  -2   5   6       5444.56       5389.37       116.69 o                         
  -1   5   6       5257.77       5298.58       103.96 o                         
   0   5   6       1042.95       1033.47        22.30 o                         
   1   5   6       5315.01       5330.57       110.89 o                         
   2   5   6       5288.63       5275.32       100.83 o                         
   3   5   6       7506.78       7645.48       154.36 o                         
   4   5   6       1051.53       1098.38        27.46 o                         
   5   5   6        181.66        195.73        11.99 o                         
   6   5   6       1158.68       1089.18        35.93 o                         
   7   5   6       3693.48       3690.82        89.95 o                         
   8   5   6        180.20        162.75        16.99 o                         
   9   5   6        348.92        369.38        22.43 o                         
  10   5   6       1990.60       1931.57        55.43 o                         
  11   5   6        202.90        241.73        24.28 o                         
 -11   6   6       2917.19       2885.30       109.39 o                         
 -10   6   6       6495.43       6520.78       213.91 o                         
  -9   6   6       1333.04       1300.13        46.05 o                         
  -8   6   6       4645.96       4762.35       116.70 o                         
  -7   6   6       1049.25       1051.19        35.05 o                         
  -6   6   6      11778.55      11866.72       237.72 o                         
  -5   6   6       5298.80       5408.13       117.51 o                         
  -4   6   6       2820.54       2771.89        58.17 o                         
  -3   6   6       3539.54       3435.10        66.32 o                         
  -2   6   6       7167.61       7018.76       153.44 o                         
  -1   6   6      10132.88       9687.82       189.42 o                         
   0   6   6       1881.95       1815.54        41.76 o                         
   1   6   6      10281.73       9822.91       186.25 o                         
   2   6   6       7071.50       7031.72       145.96 o                         
   3   6   6       3088.58       3088.96        70.06 o                         
   4   6   6       2294.01       2330.61        55.83 o                         
   5   6   6       5416.85       5354.06       112.52 o                         
   6   6   6      11075.85      10930.21       233.89 o                         
   7   6   6        981.21        977.85        33.03 o                         
   8   6   6       4660.22       4635.92       110.30 o                         
   9   6   6       1261.31       1203.18        40.34 o                         
  10   6   6       6551.24       6635.22       153.93 o                         
  11   6   6       3325.65       3246.96        92.67 o                         
 -10   7   6        644.64        616.23        43.48 o                         
  -9   7   6        160.55        132.77        28.05 o                         
  -8   7   6        123.86        119.82        20.55 o                         
  -7   7   6       3709.85       3739.92        91.69 o                         
  -6   7   6       2014.90       2047.88        56.53 o                         
  -5   7   6        135.13        144.96        11.89 o                         
  -4   7   6        266.25        255.72        14.38 o                         
  -3   7   6       1499.25       1399.35        31.57 o                         
  -2   7   6       3933.11       3728.60        80.88 o                         
  -1   7   6        133.31        147.43        11.57 o                         
   0   7   6       3060.77       2922.04        58.59 o                         
   1   7   6        100.84        113.02         8.10 o                         
   2   7   6       3641.77       3462.82        77.47 o                         
   3   7   6       1401.13       1345.34        33.75 o                         
   4   7   6        338.66        334.60        16.55 o                         
   5   7   6         83.10         83.61        10.31 o                         
   6   7   6       2248.93       2184.28        49.24 o                         
   7   7   6       3546.29       3554.83        79.15 o                         
   8   7   6        201.51        216.94        19.98 o                         
   9   7   6        183.03        171.52        20.75 o                         
  10   7   6        554.81        559.42        37.37 o                         
 -10   8   6        699.26        690.90        44.82 o                         
  -9   8   6       5099.48       5013.26       155.70 o                         
  -8   8   6       2437.47       2421.17        89.07 o                         
  -7   8   6       4091.98       4173.53       113.45 o                         
  -6   8   6         62.15         88.38        15.71 o                         
  -5   8   6       6706.89       6772.93       161.14 o                         
  -4   8   6      18540.26      18231.86       376.47 o                         
  -3   8   6       1843.24       1801.63        42.68 o                         
  -2   8   6         59.75         60.71        10.42 o                         
  -1   8   6       2500.94       2433.19        51.37 o                         
   0   8   6      13562.69      13375.24       287.76 o                         
   1   8   6       2044.25       1974.00        44.87 o                         
   2   8   6         57.19         87.03        10.02 o                         
   3   8   6       1738.89       1701.11        45.05 o                         
   4   8   6      17934.58      17174.24       360.03 o                         
   5   8   6       6404.04       6149.29       133.75 o                         
   6   8   6        113.54        125.56        12.41 o                         
   7   8   6       3936.42       3870.61       102.99 o                         
   8   8   6       2656.37       2594.32        66.31 o                         
   9   8   6       4587.15       4522.25       129.78 o                         
  10   8   6        564.19        555.67        36.55 o                         
  -9   9   6       3416.84       3540.10       119.93 o                         
  -8   9   6         61.46         54.58        27.33 o                         
  -7   9   6        433.74        437.90        30.80 o                         
  -6   9   6       1585.27       1582.35        49.32 o                         
  -5   9   6       2626.44       2627.01        79.71 o                         
  -4   9   6        566.48        564.45        24.45 o                         
  -3   9   6        749.78        735.35        27.51 o                         
  -2   9   6       8021.56       7297.89       186.70 o                         
  -1   9   6       1277.86       1200.33        35.05 o                         
   0   9   6        100.08        155.01        17.16 o                         
   1   9   6       1182.49       1092.91        39.25 o                         
   2   9   6       8641.53       8285.51       206.88 o                         
   3   9   6        695.31        700.02        27.76 o                         
   4   9   6        629.23        603.83        21.47 o                         
   5   9   6       2837.63       2789.48        61.12 o                         
   6   9   6       1363.03       1335.52        42.10 o                         
   7   9   6        461.10        446.20        24.32 o                         
   8   9   6         75.51         83.51        17.03 o                         
   9   9   6       3548.43       3529.47        89.39 o                         
  -9  10   6       1315.53       1370.57        56.80 o                         
  -8  10   6       5470.13       5495.13       173.23 o                         
  -7  10   6       3717.07       3737.18       105.10 o                         
  -6  10   6       3407.31       3395.06        91.84 o                         
  -5  10   6       1022.23       1031.74        40.49 o                         
  -4  10   6       3779.58       3734.72        95.07 o                         
  -3  10   6       3103.30       2963.13        71.28 o                         
  -2  10   6       8901.85       8416.19       205.85 o                         
  -1  10   6       1864.72       1800.52        49.98 o                         
   0  10   6       2791.84       2582.78        85.55 o                         
   1  10   6       1871.06       1813.92        68.56 o                         
   2  10   6       8814.23       8726.06       285.83 o                         
   3  10   6       3047.30       2891.91        83.75 o                         
   4  10   6       4035.35       3931.63        93.00 o                         
   5  10   6       1130.57       1091.16        35.35 o                         
   6  10   6       3073.92       2952.07        78.45 o                         
   7  10   6       3511.68       3509.43        89.60 o                         
   8  10   6       5318.51       5258.23       128.16 o                         
   9  10   6       1171.59       1168.50        43.53 o                         
  -8  11   6       1005.94       1008.17        49.04 o                         
  -7  11   6       1050.35       1112.85        54.70 o                         
  -6  11   6       2564.63       2607.49        75.95 o                         
  -5  11   6       4825.43       4944.20       135.03 o                         
  -4  11   6       2721.15       2601.76       130.93 o                         
  -3  11   6       2626.02       2503.40        67.64 o                         
  -2  11   6        987.43        932.59        34.45 o                         
  -1  11   6       5042.20       5047.36       146.38 o                         
   0  11   6       2245.71       2122.78        67.26 o                         
   1  11   6       5154.78       5188.17       196.39 o                         
   2  11   6       1062.71       1060.26        51.58 o                         
   3  11   6       2467.51       2437.42        90.27 o                         
   4  11   6       2768.63       2761.96       148.78 o                         
   5  11   6       4888.59       4719.52       136.32 o                         
   6  11   6       2454.95       2396.17        65.85 o                         
   7  11   6       1054.37       1041.93        37.61 o                         
   8  11   6        949.27        901.54        37.20 o                         
  -7  12   6        203.41        191.77        28.12 o                         
  -6  12   6       5093.85       4927.74       176.79 o                         
  -5  12   6        406.18        334.71        38.09 o                         
  -4  12   6        947.26        910.48        44.40 o                         
  -3  12   6          4.55          5.34        21.65 o                         
  -2  12   6       4902.50       4864.30       142.08 o                         
  -1  12   6       1398.77       1318.81        51.29 o                         
   0  12   6       2846.93       2869.42        88.07 o                         
   1  12   6       1361.82       1422.48        49.90 o                         
   2  12   6       4878.30       4835.98       167.47 o                         
   3  12   6         12.32         17.53        27.77 o                         
   4  12   6        872.09        856.15        44.04 o                         
   5  12   6        496.66        469.24        31.00 o                         
   6  12   6       5033.22       4961.46       139.83 o                         
   7  12   6        176.01        170.12        23.02 o                         
  -5  13   6         19.62        -32.38        34.32 o                         
  -4  13   6       4634.74       4790.13       172.42 o                         
  -3  13   6       5435.39       5586.87       195.65 o                         
  -2  13   6       1676.18       1711.59        62.24 o                         
  -1  13   6       2814.35       2794.37        89.99 o                         
   0  13   6       7425.15       7526.66       218.89 o                         
   1  13   6       2936.96       3026.21       105.44 o                         
   2  13   6       1782.52       1791.10        70.74 o                         
   3  13   6       5558.41       5561.41       193.42 o                         
   4  13   6       4909.01       4883.97       249.95 o                         
   5  13   6          8.65         -3.21        20.88 o                         
  -4  14   6       1863.63       1915.56        81.36 o                         
  -3  14   6        119.84        112.25        45.63 o                         
  -2  14   6       1253.43       1348.68        67.20 o                         
  -1  14   6          1.11         -3.54        22.73 o                         
   0  14   6        290.21        317.04        26.50 o                         
   1  14   6          1.46         24.49        21.55 o                         
   2  14   6       1333.76       1410.39        98.20 o                         
   3  14   6        121.38        113.74        26.41 o                         
   4  14   6       1613.45       1674.85        94.23 o                         
   1   0   7       4253.29       4138.67        79.61 o                         
   2   0   7       1273.14       1273.86        26.01 o                         
   3   0   7       4527.94       4564.33        87.36 o                         
   4   0   7       3736.64       3719.15        72.16 o                         
   5   0   7        232.39        247.41        17.60 o                         
   6   0   7       6647.34       6780.39       130.93 o                         
   7   0   7       6938.47       7103.77       148.30 o                         
   8   0   7       3072.10       3167.06        77.04 o                         
   9   0   7          2.41         11.65        16.34 o                         
  10   0   7       2001.60       1954.44        54.46 o                         
  11   0   7         10.66          4.36        20.85 o                         
 -11   1   7        581.17        568.68        31.59 o                         
 -10   1   7       8988.50       8856.96       234.02 o                         
  -9   1   7       2731.97       2639.70        67.79 o                         
  -8   1   7       3010.05       2984.99        71.83 o                         
  -7   1   7        395.15        399.33        19.64 o                         
  -6   1   7      14521.90      14688.34       309.57 o                         
  -5   1   7       2688.28       2740.64        51.70 o                         
  -4   1   7       6846.37       7038.20       123.55 o                         
  -3   1   7        918.88        973.32        23.04 o                         
  -2   1   7       8530.06       8551.70       171.06 o                         
  -1   1   7       2191.72       2185.11        44.63 o                         
   0   1   7       3502.16       3255.14        59.34 o                         
   1   1   7       2207.30       2230.12        42.46 o                         
   2   1   7       9114.84       9141.54       165.39 o                         
   3   1   7       1072.44       1135.84        24.95 o                         
   4   1   7       6460.48       6734.54       142.13 o                         
   5   1   7       2790.08       2792.97        59.99 o                         
   6   1   7      15435.46      15596.45       309.97 o                         
   7   1   7        421.90        453.15        20.52 o                         
   8   1   7       2860.45       2878.87        71.59 o                         
   9   1   7       2776.47       2717.67        67.39 o                         
  10   1   7       9420.13       9088.14       205.42 o                         
  11   1   7        605.95        564.25        30.56 o                         
 -11   2   7        933.96        956.34        44.77 o                         
 -10   2   7        574.59        573.43        30.01 o                         
  -9   2   7       2200.75       2194.80        56.66 o                         
  -8   2   7       2884.76       2949.62        69.12 o                         
  -7   2   7       2340.32       2364.21        48.11 o                         
  -6   2   7       2637.67       2573.31        56.87 o                         
  -5   2   7       3808.68       3953.22        68.83 o                         
  -4   2   7      15804.57      16256.65       287.47 o                         
  -3   2   7       5167.19       5391.36       104.05 o                         
  -2   2   7       1328.73       1317.44        27.58 o                         
  -1   2   7       1489.87       1557.58        27.38 o                         
   0   2   7      20036.86      19737.36       404.19 o                         
   1   2   7       1193.38       1232.38        28.61 o                         
   2   2   7       1279.51       1305.12        27.23 o                         
   3   2   7       4972.48       5198.09       109.64 o                         
   4   2   7      15909.66      16231.43       331.01 o                         
   5   2   7       3331.41       3456.64        79.26 o                         
   6   2   7       3186.08       3137.79        62.29 o                         
   7   2   7       2221.11       2179.46        52.06 o                         
   8   2   7       3351.83       3307.89        75.80 o                         
   9   2   7       2165.69       2087.98        56.47 o                         
  10   2   7        605.90        585.88        31.01 o                         
  11   2   7        934.40        949.95        38.99 o                         
 -11   3   7        907.67        860.22        44.02 o                         
 -10   3   7       1543.57       1572.09        54.38 o                         
  -9   3   7       4555.72       4615.89       107.48 o                         
  -8   3   7      10706.33      10633.77       198.82 o                         
  -7   3   7         28.16         34.26        10.54 o                         
  -6   3   7       1623.22       1603.93        33.59 o                         
  -5   3   7       5787.95       5843.58       108.57 o                         
  -4   3   7      10065.30      10034.86       195.50 o                         
  -3   3   7       3099.66       3048.36        60.34 o                         
  -2   3   7       1759.25       1686.72        39.94 o                         
  -1   3   7       9751.65       9423.39       209.01 o                         
   0   3   7       5023.22       4943.70       103.21 o                         
   1   3   7      10097.33       9941.80       180.98 o                         
   2   3   7       1844.67       1762.78        34.65 o                         
   3   3   7       2967.44       2954.40        63.72 o                         
   4   3   7      10096.01      10100.68       206.29 o                         
   5   3   7       6182.76       6307.56       125.17 o                         
   6   3   7       1748.24       1710.31        42.82 o                         
   7   3   7         46.63         41.85        13.62 o                         
   8   3   7      10289.44       9945.68       233.69 o                         
   9   3   7       4638.98       4468.98       107.55 o                         
  10   3   7       1492.53       1513.04        46.72 o                         
  11   3   7        999.73        967.65        38.45 o                         
 -11   4   7       1421.45       1490.25        57.06 o                         
 -10   4   7        610.13        585.35        36.41 o                         
  -9   4   7       3545.45       3473.36        85.93 o                         
  -8   4   7       2009.50       2015.79        50.83 o                         
  -7   4   7       3769.33       3740.69        80.31 o                         
  -6   4   7       3464.50       3472.13        71.45 o                         
  -5   4   7      10414.39      10463.10       201.79 o                         
  -4   4   7       4897.04       4849.17        96.69 o                         
  -3   4   7       5926.12       6003.25       120.67 o                         
  -2   4   7      11672.50      11408.68       246.84 o                         
  -1   4   7      10056.04       9906.38       217.19 o                         
   0   4   7      10511.42       9746.18       201.07 o                         
   1   4   7      10344.38      10185.14       188.24 o                         
   2   4   7      11292.66      11476.20       213.79 o                         
   3   4   7       6266.55       6345.18       127.84 o                         
   4   4   7       4850.55       4905.61       102.09 o                         
   5   4   7      10078.31      10266.37       212.66 o                         
   6   4   7       3494.67       3525.54        75.58 o                         
   7   4   7       3463.57       3396.57        85.02 o                         
   8   4   7       2080.07       2099.92        53.98 o                         
   9   4   7       3531.07       3345.37        83.77 o                         
  10   4   7        617.16        612.74        30.36 o                         
  11   4   7       1488.82       1534.48        48.50 o                         
 -11   5   7       5019.05       5082.44       140.22 o                         
 -10   5   7        467.62        446.43        26.85 o                         
  -9   5   7        410.83        418.45        29.89 o                         
  -8   5   7       6303.60       6306.48       153.77 o                         
  -7   5   7       5551.15       5620.66       124.93 o                         
  -6   5   7        610.16        641.88        21.39 o                         
  -5   5   7       2326.63       2266.99        49.30 o                         
  -4   5   7       4904.58       4768.60        94.13 o                         
  -3   5   7       9835.69       9607.36       192.82 o                         
  -2   5   7       1764.38       1782.53        40.67 o                         
  -1   5   7       8986.44       8713.29       191.38 o                         
   0   5   7         14.60         44.44         9.45 o                         
   1   5   7       9018.22       8997.46       183.02 o                         
   2   5   7       1630.88       1654.61        35.02 o                         
   3   5   7      10286.09      10283.34       203.81 o                         
   4   5   7       4745.32       4684.52        99.54 o                         
   5   5   7       2364.04       2400.65        56.95 o                         
   6   5   7        678.85        677.63        25.60 o                         
   7   5   7       5928.48       5948.88       133.58 o                         
   8   5   7       6383.54       6329.33       146.22 o                         
   9   5   7        487.98        502.76        26.69 o                         
  10   5   7        438.08        425.93        25.60 o                         
  11   5   7       5060.26       5025.73       121.19 o                         
 -10   6   7       1275.73       1332.32        49.90 o                         
  -9   6   7       2983.42       3011.80        89.26 o                         
  -8   6   7        605.80        583.04        29.08 o                         
  -7   6   7       2565.25       2595.96        67.56 o                         
  -6   6   7      12118.84      12106.85       236.16 o                         
  -5   6   7       6330.31       6083.23       126.63 o                         
  -4   6   7       1086.46       1045.14        24.47 o                         
  -3   6   7        603.83        589.90        21.14 o                         
  -2   6   7      35786.54      34402.28       758.92 o                         
  -1   6   7       2200.53       2101.08        42.86 o                         
   0   6   7        961.54        978.47        24.35 o                         
   1   6   7       2153.56       2074.92        45.98 o                         
   2   6   7      36711.71      36126.61       657.21 o                         
   3   6   7        910.15        898.65        53.56 o                         
   4   6   7        831.81        771.80        28.53 o                         
   5   6   7       7093.04       6929.26       146.71 o                         
   6   6   7      12019.92      12076.25       272.11 o                         
   7   6   7       2497.63       2539.35        64.67 o                         
   8   6   7        608.32        598.67        28.88 o                         
   9   6   7       2981.41       3028.25        76.02 o                         
  10   6   7       1264.53       1267.86        43.91 o                         
 -10   7   7       1605.75       1534.77        65.88 o                         
  -9   7   7        332.23        330.13        31.54 o                         
  -8   7   7        119.98        127.50        18.87 o                         
  -7   7   7       3626.79       3626.33        93.52 o                         
  -6   7   7       5325.84       5238.98       125.79 o                         
  -5   7   7        411.52        427.05        18.70 o                         
  -4   7   7        320.24        313.12        14.22 o                         
  -3   7   7       3825.27       3563.40        87.78 o                         
  -2   7   7       4646.85       4620.47       103.28 o                         
  -1   7   7       2778.44       2574.00        54.82 o                         
   0   7   7       1909.67       1876.30        39.02 o                         
   1   7   7       2929.58       2918.80        65.45 o                         
   2   7   7       4735.28       4682.99       110.17 o                         
   3   7   7       4306.40       4222.52        83.15 o                         
   4   7   7        273.55        266.82        15.57 o                         
   5   7   7        430.76        458.63        22.27 o                         
   6   7   7       5225.81       5070.86       119.46 o                         
   7   7   7       3802.07       3800.57        89.46 o                         
   8   7   7         92.52         84.93        18.59 o                         
   9   7   7        284.09        270.80        23.10 o                         
  10   7   7       1667.72       1632.58        58.13 o                         
 -10   8   7        696.05        686.26        46.29 o                         
  -9   8   7       1379.92       1453.57        76.38 o                         
  -8   8   7       1473.01       1479.45        52.21 o                         
  -7   8   7       5529.71       5622.54       156.57 o                         
  -6   8   7       2755.31       2778.05        69.16 o                         
  -5   8   7        329.31        344.54        16.73 o                         
  -4   8   7      10894.19      10688.97       217.29 o                         
  -3   8   7       9462.03       8980.93       194.85 o                         
  -2   8   7       6075.76       5688.21       124.79 o                         
  -1   8   7       1543.17       1546.30        36.95 o                         
   0   8   7       9790.65       9352.38       182.42 o                         
   1   8   7       1352.01       1346.51        39.43 o                         
   2   8   7       5834.56       5574.34       153.45 o                         
   3   8   7       8803.41       8430.94       197.28 o                         
   4   8   7      10714.32      10416.21       238.17 o                         
   5   8   7        341.66        364.27        19.72 o                         
   6   8   7       2504.87       2484.61        65.89 o                         
   7   8   7       5670.49       5701.33       132.09 o                         
   8   8   7       1442.36       1362.12        52.54 o                         
   9   8   7       1307.61       1363.76        52.69 o                         
  10   8   7        630.65        582.87        37.66 o                         
  -9   9   7       2982.59       2957.76       101.69 o                         
  -8   9   7         96.07        107.00        25.28 o                         
  -7   9   7        495.75        501.31        31.64 o                         
  -6   9   7       1476.52       1512.65        49.75 o                         
  -5   9   7        581.53        566.34        24.10 o                         
  -4   9   7       2907.11       2728.69        62.59 o                         
  -3   9   7        581.03        569.99        27.11 o                         
  -2   9   7       3923.19       3676.24        80.84 o                         
  -1   9   7        317.67        311.09        24.81 o                         
   0   9   7       6458.91       6270.25       151.29 o                         
   1   9   7        348.96        343.90        17.43 o                         
   2   9   7       3502.15       3255.11       154.73 o                         
   3   9   7        629.26        631.39        34.73 o                         
   4   9   7       2695.43       2567.21        65.89 o                         
   5   9   7        651.67        648.83        27.82 o                         
   6   9   7       1377.36       1390.45        42.10 o                         
   7   9   7        466.73        466.16        30.75 o                         
   8   9   7        103.02        124.62        25.18 o                         
   9   9   7       2896.40       2858.47        87.19 o                         
  -8  10   7       3210.13       3137.26       108.65 o                         
  -7  10   7       1496.16       1541.98        53.84 o                         
  -6  10   7       1265.02       1282.21        46.96 o                         
  -5  10   7       1216.76       1220.38        39.35 o                         
  -4  10   7       9375.02       8806.95       217.97 o                         
  -3  10   7        737.98        698.12        31.81 o                         
  -2  10   7        265.03        272.98        18.36 o                         
  -1  10   7        176.83        170.07        14.90 o                         
   0  10   7      17500.30      16784.96       465.56 o                         
   1  10   7        100.97         97.54        14.42 o                         
   2  10   7        335.54        359.70        18.80 o                         
   3  10   7        787.05        868.82        38.56 o                         
   4  10   7       9512.36       9194.08       233.61 o                         
   5  10   7       1166.78       1153.94        44.64 o                         
   6  10   7       1278.68       1242.42        48.31 o                         
   7  10   7       1491.81       1470.83        52.77 o                         
   8  10   7       3262.11       3204.90        93.74 o                         
  -7  11   7        624.72        621.54        50.04 o                         
  -6  11   7        543.15        610.30        55.48 o                         
  -5  11   7        171.90        190.95        27.41 o                         
  -4  11   7        895.77        832.25        37.03 o                         
  -3  11   7       2627.05       2507.47        68.96 o                         
  -2  11   7       1071.45       1076.06        40.42 o                         
  -1  11   7       1266.71       1236.72        42.90 o                         
   0  11   7       1449.48       1404.86        92.20 o                         
   1  11   7       1053.93       1024.85        45.18 o                         
   2  11   7        865.26        846.78        36.51 o                         
   3  11   7       2753.58       2602.83       101.17 o                         
   4  11   7        929.54        962.82        40.51 o                         
   5  11   7        166.28        180.30        24.52 o                         
   6  11   7        649.09        641.65        37.48 o                         
   7  11   7        726.13        722.88        39.63 o                         
  -6  12   7       1611.30       1685.74        98.55 o                         
  -5  12   7       2919.76       2872.36        90.09 o                         
  -4  12   7        845.69        847.74        65.15 o                         
  -3  12   7        765.42        728.43        38.35 o                         
  -2  12   7       1768.57       1700.91        59.01 o                         
  -1  12   7       2433.79       2415.04        84.44 o                         
   0  12   7        436.53        415.93        26.34 o                         
   1  12   7       2340.92       2392.75        96.40 o                         
   2  12   7       1793.96       1732.99        55.68 o                         
   3  12   7        640.77        630.61        40.67 o                         
   4  12   7        826.13        813.10        57.53 o                         
   5  12   7       2800.49       2711.35       132.91 o                         
   6  12   7       1602.06       1561.48       108.12 o                         
  -5  13   7       2781.70       2831.08       126.96 o                         
  -4  13   7        147.63        116.35        39.68 o                         
  -3  13   7       1859.63       1846.93        66.38 o                         
  -2  13   7        808.30        797.00        40.23 o                         
  -1  13   7       4415.03       4387.29       133.54 o                         
   0  13   7         98.53         80.56        20.37 o                         
   1  13   7       4822.23       4755.66       184.36 o                         
   2  13   7        708.99        726.46        35.17 o                         
   3  13   7       1902.73       1861.83        73.19 o                         
   4  13   7        136.00        147.68        43.64 o                         
   5  13   7       2583.13       2609.43       145.81 o                         
  -3  14   7        619.93        596.61        46.85 o                         
  -2  14   7       2568.19       2588.23        84.20 o                         
  -1  14   7        263.98        280.04        28.91 o                         
   0  14   7        798.42        823.07        41.10 o                         
   1  14   7        184.52        166.91        22.61 o                         
   2  14   7       2576.72       2590.42        82.20 o                         
   3  14   7        548.49        500.48        29.00 o                         
   0   0   8       8625.84       8304.83       224.49 o                         
   1   0   8      18320.92      17952.80       341.02 o                         
   2   0   8       8116.28       8070.69       152.47 o                         
   3   0   8       4166.24       4319.61        82.93 o                         
   4   0   8       2158.80       2108.05        43.02 o                         
   5   0   8      21247.20      21283.93       401.89 o                         
   6   0   8       3909.82       3900.45        77.25 o                         
   7   0   8       1477.34       1506.79        38.22 o                         
   8   0   8        159.64        164.80        16.34 o                         
   9   0   8       8052.70       7873.59       180.13 o                         
  10   0   8        578.80        587.75        30.53 o                         
  11   0   8        526.88        541.00        31.14 o                         
 -11   1   8        672.60        653.13        39.85 o                         
 -10   1   8        198.92        189.84        26.42 o                         
  -9   1   8        608.76        626.11        29.83 o                         
  -8   1   8       1257.14       1295.72        36.20 o                         
  -7   1   8       3463.44       3569.60        78.33 o                         
  -6   1   8         59.52         63.36         9.59 o                         
  -5   1   8       5480.55       5472.97        94.07 o                         
  -4   1   8        556.82        605.11        14.93 o                         
  -3   1   8      14465.84      14703.14       291.55 o                         
  -2   1   8       2103.68       2117.26        45.78 o                         
  -1   1   8      10588.21      10129.64       208.41 o                         
   0   1   8        283.50        268.83         7.87 o                         
   1   1   8      11447.19      11272.78       198.99 o                         
   2   1   8       1854.66       1931.62        39.73 o                         
   3   1   8      15374.30      15640.10       307.66 o                         
   4   1   8        531.12        566.41        18.25 o                         
   5   1   8       4904.55       4815.02       108.35 o                         
   6   1   8         50.09         60.05        10.80 o                         
   7   1   8       3601.31       3653.01        78.66 o                         
   8   1   8       1359.73       1356.08        40.02 o                         
   9   1   8        673.47        666.55        29.83 o                         
  10   1   8        251.29        259.25        21.65 o                         
  11   1   8        647.46        648.32        34.31 o                         
 -11   2   8        170.19        167.61        28.45 o                         
 -10   2   8       3591.42       3519.84        99.86 o                         
  -9   2   8        272.50        293.76        24.99 o                         
  -8   2   8       3827.90       3906.45        89.87 o                         
  -7   2   8      10140.00      10214.42       195.67 o                         
  -6   2   8       5135.66       5080.64        89.15 o                         
  -5   2   8       3451.66       3733.60        66.88 o                         
  -4   2   8       5406.20       5369.31       106.38 o                         
  -3   2   8      23411.19      23556.98       471.93 o                         
  -2   2   8       2790.30       2903.08        64.64 o                         
  -1   2   8      24093.63      24173.57       425.10 o                         
   0   2   8       1454.86       1420.57        31.91 o                         
   1   2   8      23508.46      23644.43       444.30 o                         
   2   2   8       2814.75       2912.87        56.14 o                         
   3   2   8      24898.91      25591.47       497.76 o                         
   4   2   8       5498.85       5459.23       112.31 o                         
   5   2   8       3287.81       3480.05        77.64 o                         
   6   2   8       4644.73       4573.81       102.70 o                         
   7   2   8      10121.97      10208.64       211.37 o                         
   8   2   8       3349.94       3287.82        85.75 o                         
   9   2   8        286.23        289.81        20.46 o                         
  10   2   8       3529.18       3411.75        85.98 o                         
  11   2   8        196.79        177.00        23.31 o                         
 -11   3   8        826.53        786.18        43.15 o                         
 -10   3   8       3026.95       2967.43        84.88 o                         
  -9   3   8       1433.82       1422.12        49.50 o                         
  -8   3   8       2386.34       2406.13        57.02 o                         
  -7   3   8       1911.97       1831.12        47.21 o                         
  -6   3   8       1373.27       1379.14        31.84 o                         
  -5   3   8       6646.99       6656.87       128.37 o                         
  -4   3   8       1061.47       1037.20        23.86 o                         
  -3   3   8       7459.35       7278.16       147.02 o                         
  -2   3   8        857.88        836.21        19.11 o                         
  -1   3   8      22102.74      21468.05       382.12 o                         
   0   3   8        397.37        418.99        14.58 o                         
   1   3   8      21745.55      21573.07       399.37 o                         
   2   3   8        764.91        742.78        18.66 o                         
   3   3   8       7908.02       7875.84       155.72 o                         
   4   3   8        907.36        907.27        25.46 o                         
   5   3   8       6317.84       6343.96       135.27 o                         
   6   3   8       1271.29       1292.76        33.83 o                         
   7   3   8       2164.49       2073.62        50.96 o                         
   8   3   8       2382.99       2319.45        60.90 o                         
   9   3   8       1323.13       1277.21        41.25 o                         
  10   3   8       2894.74       2732.49        72.31 o                         
  11   3   8        881.99        842.78        37.01 o                         
 -11   4   8       1344.26       1362.77        53.81 o                         
 -10   4   8        225.81        240.08        26.49 o                         
  -9   4   8        226.34        217.06        20.28 o                         
  -8   4   8       1508.69       1541.12        40.02 o                         
  -7   4   8       3206.80       3088.68        74.39 o                         
  -6   4   8       2469.53       2460.18        49.98 o                         
  -5   4   8       3189.11       3256.22        64.49 o                         
  -4   4   8       2928.84       2926.00        58.67 o                         
  -3   4   8       5547.60       5655.63       124.99 o                         
  -2   4   8       4503.91       4376.92        96.11 o                         
  -1   4   8       8447.96       8283.44       180.14 o                         
   0   4   8         73.23         80.30         8.20 o                         
   1   4   8       8520.11       8359.29       156.19 o                         
   2   4   8       4366.75       4348.95        83.33 o                         
   3   4   8       5572.15       5712.98       117.91 o                         
   4   4   8       2805.52       2778.66        61.90 o                         
   5   4   8       2846.18       3005.98        68.33 o                         
   6   4   8       2155.14       2153.59        52.92 o                         
   7   4   8       3642.97       3513.17        79.26 o                         
   8   4   8       1331.29       1318.31        42.27 o                         
   9   4   8        303.85        304.89        21.60 o                         
  10   4   8        224.52        252.70        22.75 o                         
  11   4   8       1351.64       1337.90        46.22 o                         
 -10   5   8       1318.68       1308.02        44.06 o                         
  -9   5   8       2207.83       2196.36        60.91 o                         
  -8   5   8        628.02        617.62        26.70 o                         
  -7   5   8       5752.46       5777.82       127.96 o                         
  -6   5   8        743.23        717.95        22.88 o                         
  -5   5   8       8098.28       7995.51       166.99 o                         
  -4   5   8       8851.11       8609.52       166.70 o                         
  -3   5   8       6277.56       6254.66       137.24 o                         
  -2   5   8       2297.48       2258.90        50.07 o                         
  -1   5   8       6615.48       6377.57       145.18 o                         
   0   5   8      15054.23      14580.68       340.10 o                         
   1   5   8       7030.70       6952.06       126.07 o                         
   2   5   8       2058.20       2063.96        43.39 o                         
   3   5   8       6186.56       6247.76       129.92 o                         
   4   5   8       8504.04       8400.83       175.90 o                         
   5   5   8       9158.53       9151.33       176.60 o                         
   6   5   8        734.69        735.17        27.12 o                         
   7   5   8       6072.94       5987.32       136.03 o                         
   8   5   8        682.86        647.16        29.36 o                         
   9   5   8       2273.03       2205.68        58.95 o                         
  10   5   8       1269.76       1249.24        43.24 o                         
 -10   6   8         23.23         12.94        21.05 o                         
  -9   6   8       3143.24       3110.26        77.39 o                         
  -8   6   8         80.49         91.54        16.51 o                         
  -7   6   8        181.34        185.57        16.65 o                         
  -6   6   8         35.76         41.03        11.25 o                         
  -5   6   8       3405.31       3307.67        68.96 o                         
  -4   6   8       3468.20       3345.40        69.76 o                         
  -3   6   8        989.48        945.16        27.89 o                         
  -2   6   8        747.55        722.46        22.58 o                         
  -1   6   8       1844.72       1817.46        44.58 o                         
   0   6   8       3455.85       3512.17        83.51 o                         
   1   6   8       1971.14       1982.78        39.16 o                         
   2   6   8        745.48        779.06        19.67 o                         
   3   6   8       1049.04       1020.42        26.85 o                         
   4   6   8       3639.61       3558.67        74.28 o                         
   5   6   8       3486.11       3392.76        79.53 o                         
   6   6   8         67.51         58.30        14.63 o                         
   7   6   8        287.48        292.00        18.97 o                         
   8   6   8         98.30        117.25        18.63 o                         
   9   6   8       2894.15       2837.43        75.52 o                         
  10   6   8         15.63         17.00        21.90 o                         
 -10   7   8        611.69        643.90        40.42 o                         
  -9   7   8       2983.14       2942.11        85.20 o                         
  -8   7   8       1579.27       1616.83        45.22 o                         
  -7   7   8       4853.78       4973.34       108.58 o                         
  -6   7   8       4422.74       4357.95        96.10 o                         
  -5   7   8       2333.42       2283.60        52.42 o                         
  -4   7   8       2087.33       2024.10        44.39 o                         
  -3   7   8       5677.82       5494.04       126.77 o                         
  -2   7   8      16871.31      15758.60       351.52 o                         
  -1   7   8       4208.97       3993.49        90.63 o                         
   0   7   8        928.46        898.69        31.78 o                         
   1   7   8       4277.73       4189.08        96.77 o                         
   2   7   8      16799.09      16749.09       304.43 o                         
   3   7   8       6088.47       5951.58       120.20 o                         
   4   7   8       2163.41       2082.84        52.43 o                         
   5   7   8       2698.50       2683.73        61.16 o                         
   6   7   8       4327.87       4274.55       102.09 o                         
   7   7   8       4792.10       4790.48       114.98 o                         
   8   7   8       1689.86       1689.35        49.54 o                         
   9   7   8       2833.47       2797.77        73.57 o                         
  10   7   8        730.27        719.36        40.77 o                         
  -9   8   8        705.86        766.72        48.39 o                         
  -8   8   8       1800.12       1857.07        54.84 o                         
  -7   8   8       1165.34       1164.31        34.33 o                         
  -6   8   8        982.73        953.84        31.58 o                         
  -5   8   8       2700.80       2612.76        55.94 o                         
  -4   8   8       4425.52       4148.32        94.52 o                         
  -3   8   8         13.17         23.98        11.74 o                         
  -2   8   8       1296.86       1260.32        34.85 o                         
  -1   8   8        616.85        608.24        20.48 o                         
   0   8   8       5567.03       5367.16       130.03 o                         
   1   8   8        506.87        509.46        21.54 o                         
   2   8   8       1374.48       1373.68        42.39 o                         
   3   8   8          0.04         12.46        12.20 o                         
   4   8   8       4178.44       4116.50        96.88 o                         
   5   8   8       2686.36       2577.24        65.11 o                         
   6   8   8       1074.97       1072.89        35.05 o                         
   7   8   8        943.83        894.13        36.10 o                         
   8   8   8       1828.70       1847.30        53.19 o                         
   9   8   8        782.31        805.16        41.60 o                         
  -9   9   8       2087.05       2219.07       105.49 o                         
  -8   9   8       1636.51       1665.89        54.19 o                         
  -7   9   8        324.75        348.69        24.82 o                         
  -6   9   8       4788.08       4603.76       118.20 o                         
  -5   9   8       3681.74       3685.03       115.58 o                         
  -4   9   8       2866.02       2655.72        73.17 o                         
  -3   9   8       1243.04       1178.36        35.41 o                         
  -2   9   8       3278.75       3213.79        77.23 o                         
  -1   9   8      10021.99       9500.50       228.31 o                         
   0   9   8       6208.84       5979.16       143.78 o                         
   1   9   8      10100.78       9562.91       504.87 o                         
   2   9   8       3746.76       3670.65       110.79 o                         
   3   9   8       1311.98       1304.86        43.04 o                         
   4   9   8       2800.46       2781.71        67.34 o                         
   5   9   8       3978.44       4017.12        92.90 o                         
   6   9   8       5206.43       5113.20       115.00 o                         
   7   9   8        199.96        214.69        24.97 o                         
   8   9   8       1990.30       1961.25        61.88 o                         
   9   9   8       2245.64       2271.55        99.56 o                         
  -8  10   8       1865.95       2007.57       132.32 o                         
  -7  10   8       4460.65       4497.20       133.97 o                         
  -6  10   8       1245.00       1215.48        53.12 o                         
  -5  10   8        496.36        436.56        27.22 o                         
  -4  10   8       4205.30       4012.84       108.71 o                         
  -3  10   8       4037.52       3779.43        97.77 o                         
  -2  10   8        533.80        528.34        25.52 o                         
  -1  10   8       1252.56       1229.70        43.49 o                         
   0  10   8       9839.92       9442.21       474.47 o                         
   1  10   8       1198.23       1194.23        75.38 o                         
   2  10   8        454.27        482.91        33.83 o                         
   3  10   8       3979.66       3852.86       104.87 o                         
   4  10   8       4336.88       4336.15       113.63 o                         
   5  10   8        494.31        458.19        26.67 o                         
   6  10   8       1259.40       1253.21        48.31 o                         
   7  10   8       4696.57       4549.78       125.12 o                         
   8  10   8       1739.07       1808.91        64.01 o                         
  -7  11   8       2042.35       2080.86       108.45 o                         
  -6  11   8        537.35        513.09        37.84 o                         
  -5  11   8        481.62        457.14        32.70 o                         
  -4  11   8       5837.66       5551.12       139.90 o                         
  -3  11   8       1619.66       1519.54        50.10 o                         
  -2  11   8        396.23        343.26        24.69 o                         
  -1  11   8        331.55        328.99        22.85 o                         
   0  11   8       4846.24       4682.80       162.04 o                         
   1  11   8        316.69        314.14        27.64 o                         
   2  11   8        360.98        357.08        43.64 o                         
   3  11   8       1775.49       1858.36        66.46 o                         
   4  11   8       5711.21       5630.11       149.53 o                         
   5  11   8        350.52        347.03        27.48 o                         
   6  11   8        548.79        555.66        36.33 o                         
   7  11   8       2183.59       2196.57        70.23 o                         
  -6  12   8       2848.27       2939.61        93.50 o                         
  -5  12   8       3040.60       2900.41        94.48 o                         
  -4  12   8       1079.45       1038.77        45.80 o                         
  -3  12   8        498.93        486.47        32.36 o                         
  -2  12   8      10037.17       9474.01       269.42 o                         
  -1  12   8        888.61        857.10        41.64 o                         
   0  12   8        354.82        331.75        23.83 o                         
   1  12   8        675.42        632.82        30.91 o                         
   2  12   8       9914.98       9978.35       428.49 o                         
   3  12   8        423.48        380.88        49.59 o                         
   4  12   8        967.62        911.64        68.44 o                         
   5  12   8       3015.11       3024.65       157.71 o                         
   6  12   8       2779.25       2769.45       167.63 o                         
  -4  13   8        988.31        933.62       105.14 o                         
  -3  13   8        190.53        200.16        25.32 o                         
  -2  13   8       1973.90       1914.42        65.42 o                         
  -1  13   8        333.23        352.76        30.47 o                         
   0  13   8        419.69        363.47        26.14 o                         
   1  13   8        315.51        289.08        22.82 o                         
   2  13   8       1886.58       1993.69       109.11 o                         
   3  13   8        112.45        124.98        47.61 o                         
   4  13   8       1143.26       1194.92        60.53 o                         
  -2  14   8        736.98        718.44        52.44 o                         
  -1  14   8       2648.88       2609.77        82.25 o                         
   0  14   8        774.44        746.09        37.19 o                         
   1  14   8       2616.69       2626.69       159.96 o                         
   2  14   8        870.94        995.85        75.38 o                         
   1   0   9       6790.76       6622.40       127.04 o                         
   2   0   9       2201.62       2221.65        55.26 o                         
   3   0   9       2221.45       2247.60        48.59 o                         
   4   0   9       6451.10       6345.49       135.08 o                         
   5   0   9        144.69        155.27        12.27 o                         
   6   0   9       1940.56       1954.08        45.62 o                         
   7   0   9          5.99         17.66        12.59 o                         
   8   0   9      13466.60      13013.16       292.63 o                         
   9   0   9       1436.77       1422.69        50.61 o                         
  10   0   9       1224.45       1161.84        47.86 o                         
  11   0   9        549.61        524.90        35.03 o                         
 -11   1   9        420.38        396.12        32.86 o                         
 -10   1   9        254.94        255.33        27.41 o                         
  -9   1   9       3067.36       2961.56        86.13 o                         
  -8   1   9        325.98        326.94        21.03 o                         
  -7   1   9       2160.52       2202.76        56.06 o                         
  -6   1   9       4017.47       3925.84        86.41 o                         
  -5   1   9       8282.78       8624.74       151.86 o                         
  -4   1   9       3521.23       3696.33        75.11 o                         
  -3   1   9       2211.42       2240.26        47.07 o                         
  -2   1   9      14021.96      14062.61       310.91 o                         
  -1   1   9       6299.42       6201.89       122.85 o                         
   0   1   9       3310.23       3211.42        58.64 o                         
   1   1   9       6383.72       6285.25       129.85 o                         
   2   1   9      14425.02      14811.03       269.46 o                         
   3   1   9       2346.34       2383.37        49.89 o                         
   4   1   9       3714.37       3818.55        79.02 o                         
   5   1   9       8075.89       8312.80       175.19 o                         
   6   1   9       3874.43       3880.70        83.97 o                         
   7   1   9       1958.34       1998.89        48.95 o                         
   8   1   9        325.07        338.46        21.54 o                         
   9   1   9       3066.72       2939.31        74.28 o                         
  10   1   9        315.89        357.68        24.04 o                         
  11   1   9        467.83        442.71        32.92 o                         
 -11   2   9       4129.34       4161.50       115.47 o                         
 -10   2   9       2922.74       2798.12        98.89 o                         
  -9   2   9        405.39        390.33        27.30 o                         
  -8   2   9       5769.52       5803.73       141.16 o                         
  -7   2   9       3672.34       3540.75        87.99 o                         
  -6   2   9       4676.04       4606.13        91.34 o                         
  -5   2   9        923.93        901.42        22.63 o                         
  -4   2   9       5877.73       5875.30       115.82 o                         
  -3   2   9       5107.83       5148.47       108.98 o                         
  -2   2   9       2735.24       2658.53        60.10 o                         
  -1   2   9       5911.58       5802.72       111.99 o                         
   0   2   9        654.26        615.86        17.74 o                         
   1   2   9       5598.57       5524.30       106.98 o                         
   2   2   9       2717.31       2705.79        52.38 o                         
   3   2   9       4703.81       4778.34       103.08 o                         
   4   2   9       5863.26       5909.70       122.34 o                         
   5   2   9        781.30        765.70        24.41 o                         
   6   2   9       4511.24       4437.46        96.54 o                         
   7   2   9       3585.90       3531.17        77.76 o                         
   8   2   9       5963.32       5850.25       135.28 o                         
   9   2   9        380.39        378.05        23.32 o                         
  10   2   9       2917.67       2788.20        72.28 o                         
  11   2   9       3961.11       3901.25       114.81 o                         
 -11   3   9        417.58        409.64        32.73 o                         
 -10   3   9       1316.65       1340.24        50.45 o                         
  -9   3   9        428.77        430.55        28.33 o                         
  -8   3   9       1885.62       1906.00        47.61 o                         
  -7   3   9       7294.97       7377.38       156.05 o                         
  -6   3   9       7633.35       7698.46       157.64 o                         
  -5   3   9        648.37        687.26        20.50 o                         
  -4   3   9       2532.21       2548.59        52.96 o                         
  -3   3   9       9203.97       9222.59       183.89 o                         
  -2   3   9      12980.60      12756.40       242.32 o                         
  -1   3   9       5838.49       5649.16       102.78 o                         
   0   3   9       1176.66       1180.64        28.57 o                         
   1   3   9       5968.20       5775.19       107.80 o                         
   2   3   9      12464.97      12266.22       233.80 o                         
   3   3   9       9486.85       9739.13       194.25 o                         
   4   3   9       2554.14       2604.83        56.46 o                         
   5   3   9        667.37        671.18        22.44 o                         
   6   3   9       8303.30       8391.64       166.67 o                         
   7   3   9       7154.23       7131.03       165.76 o                         
   8   3   9       1915.12       1819.15        50.74 o                         
   9   3   9        346.01        353.40        22.77 o                         
  10   3   9       1211.63       1221.28        42.70 o                         
  11   3   9        391.26        407.78        27.51 o                         
 -10   4   9       7321.71       7170.53       193.25 o                         
  -9   4   9        790.93        766.08        32.69 o                         
  -8   4   9        149.72        149.43        16.58 o                         
  -7   4   9       2056.39       2076.90        49.94 o                         
  -6   4   9      11261.65      11142.47       214.79 o                         
  -5   4   9        815.25        811.09        22.78 o                         
  -4   4   9       2047.01       2054.41        45.20 o                         
  -3   4   9       2041.73       2001.23        48.79 o                         
  -2   4   9       2970.69       2944.27        58.55 o                         
  -1   4   9       1246.43       1259.43        34.75 o                         
   0   4   9       5726.78       5431.63       113.79 o                         
   1   4   9       1323.94       1299.36        31.25 o                         
   2   4   9       2861.12       2845.74        56.79 o                         
   3   4   9       2081.91       2134.29        46.32 o                         
   4   4   9       2223.43       2270.54        48.61 o                         
   5   4   9        813.43        828.20        25.24 o                         
   6   4   9      10781.89      10822.43       226.37 o                         
   7   4   9       1932.25       1948.79        52.99 o                         
   8   4   9        164.32        161.88        18.54 o                         
   9   4   9        774.24        755.11        32.60 o                         
  10   4   9       7412.35       7190.19       166.55 o                         
 -10   5   9        609.69        596.15        38.82 o                         
  -9   5   9        733.15        781.16        33.80 o                         
  -8   5   9       4771.88       4871.70       119.70 o                         
  -7   5   9       3093.47       3014.62        68.44 o                         
  -6   5   9       3546.34       3533.78        71.59 o                         
  -5   5   9       1137.32       1120.55        28.93 o                         
  -4   5   9      20967.34      20314.56       439.07 o                         
  -3   5   9       2830.81       2748.69        61.18 o                         
  -2   5   9       1359.11       1346.56        34.67 o                         
  -1   5   9       1298.41       1214.07        38.02 o                         
   0   5   9      19739.64      19679.71       404.91 o                         
   1   5   9       1085.23       1055.04        25.23 o                         
   2   5   9       1447.63       1475.92        30.68 o                         
   3   5   9       2540.80       2538.35        57.87 o                         
   4   5   9      20451.48      20372.08       415.45 o                         
   5   5   9       1206.33       1221.83        31.49 o                         
   6   5   9       3363.79       3321.25        82.24 o                         
   7   5   9       2963.54       2880.58        72.36 o                         
   8   5   9       4841.36       4794.92       114.23 o                         
   9   5   9        698.46        758.74        33.37 o                         
  10   5   9        574.56        549.89        32.20 o                         
 -10   6   9        975.71        959.40        37.89 o                         
  -9   6   9       7000.70       7130.56       168.76 o                         
  -8   6   9       1602.94       1648.78        44.42 o                         
  -7   6   9        409.49        402.14        21.67 o                         
  -6   6   9       1998.80       1974.31        45.94 o                         
  -5   6   9       5644.54       5502.33       111.55 o                         
  -4   6   9       1213.54       1208.97        33.60 o                         
  -3   6   9        516.52        505.32        19.74 o                         
  -2   6   9       5479.27       5217.89       116.27 o                         
  -1   6   9       2216.37       2228.09        64.96 o                         
   0   6   9       2010.07       2051.56        65.38 o                         
   1   6   9       2146.40       2128.25        44.03 o                         
   2   6   9       5358.41       5324.10       100.68 o                         
   3   6   9        458.67        465.01        19.44 o                         
   4   6   9       1196.86       1212.85        31.93 o                         
   5   6   9       5671.48       5739.69       128.62 o                         
   6   6   9       2164.87       2155.71        53.91 o                         
   7   6   9        400.29        391.45        23.29 o                         
   8   6   9       1596.07       1590.79        47.25 o                         
   9   6   9       7021.65       6996.34       163.82 o                         
  10   6   9        814.54        823.33        37.65 o                         
  -9   7   9       3401.94       3433.23        89.06 o                         
  -8   7   9       2754.04       2727.92        65.05 o                         
  -7   7   9        695.43        687.64        27.66 o                         
  -6   7   9       3552.36       3472.03        71.39 o                         
  -5   7   9       4872.42       4699.61       108.96 o                         
  -4   7   9       7356.66       7284.57       165.34 o                         
  -3   7   9        170.69        158.93        12.57 o                         
  -2   7   9       3196.62       3095.53        67.54 o                         
  -1   7   9       3150.45       3058.74        75.33 o                         
   0   7   9      19097.17      18725.33       506.25 o                         
   1   7   9       2973.14       2931.00        64.87 o                         
   2   7   9       2766.05       2795.86        58.37 o                         
   3   7   9        127.93        147.73        12.85 o                         
   4   7   9       7755.49       7766.45       170.49 o                         
   5   7   9       5004.92       4987.79       112.75 o                         
   6   7   9       3298.66       3304.75        82.21 o                         
   7   7   9        639.05        642.68        30.76 o                         
   8   7   9       2727.68       2631.54        69.33 o                         
   9   7   9       3489.91       3492.22        86.18 o                         
  -9   8   9        243.42        246.12        28.00 o                         
  -8   8   9       2443.24       2460.90        62.69 o                         
  -7   8   9        868.15        870.74        31.39 o                         
  -6   8   9        679.12        653.08        33.11 o                         
  -5   8   9        253.06        259.79        17.79 o                         
  -4   8   9       3730.45       3559.72        83.45 o                         
  -3   8   9        794.07        796.25        26.81 o                         
  -2   8   9        387.60        401.94        18.51 o                         
  -1   8   9       1954.13       1945.74        51.74 o                         
   0   8   9       1363.50       1371.14        45.92 o                         
   1   8   9       2010.82       1967.50        59.44 o                         
   2   8   9        322.43        338.33        19.38 o                         
   3   8   9        781.11        767.95        28.11 o                         
   4   8   9       3729.32       3663.53        86.41 o                         
   5   8   9        265.88        262.91        18.54 o                         
   6   8   9        716.09        695.56        30.67 o                         
   7   8   9        922.88        909.53        34.45 o                         
   8   8   9       2548.27       2599.65        68.43 o                         
   9   8   9        250.75        266.27        28.67 o                         
  -8   9   9        439.46        464.75        36.17 o                         
  -7   9   9       2901.67       2877.65        95.25 o                         
  -6   9   9       3635.18       3395.33       104.80 o                         
  -5   9   9       5977.00       5556.49       152.34 o                         
  -4   9   9        503.85        485.35        23.80 o                         
  -3   9   9       2151.42       2039.49        57.35 o                         
  -2   9   9      10254.41       9959.07       222.30 o                         
  -1   9   9       1692.00       1661.54        53.85 o                         
   0   9   9        849.80        878.81        61.50 o                         
   1   9   9       1718.67       1785.39        91.25 o                         
   2   9   9      10894.65      10848.23       324.00 o                         
   3   9   9       2274.97       2224.14        63.12 o                         
   4   9   9        428.91        424.34        24.32 o                         
   5   9   9       5959.80       5865.99       132.84 o                         
   6   9   9       3581.91       3520.51        85.45 o                         
   7   9   9       3015.64       3067.44        76.23 o                         
   8   9   9        484.60        491.17        35.26 o                         
  -7  10   9       1562.91       1571.39        59.81 o                         
  -6  10   9        241.00        220.28        29.64 o                         
  -5  10   9       1757.29       1646.44        52.65 o                         
  -4  10   9         48.59         40.15        17.39 o                         
  -3  10   9       1513.20       1435.40        45.38 o                         
  -2  10   9         92.60        123.51        15.73 o                         
  -1  10   9       4651.54       4404.33       129.38 o                         
   0  10   9         57.90         71.42        33.72 o                         
   1  10   9       4683.86       4907.84       210.28 o                         
   2  10   9        125.97        154.73        35.71 o                         
   3  10   9       1622.49       1573.82        51.03 o                         
   4  10   9         55.29         56.36        19.67 o                         
   5  10   9       1639.33       1683.37        48.78 o                         
   6  10   9        248.96        252.78        26.11 o                         
   7  10   9       1332.46       1314.22        53.61 o                         
  -6  11   9        717.99        751.12        43.95 o                         
  -5  11   9       1453.47       1324.84        48.04 o                         
  -4  11   9        197.31        188.38        21.63 o                         
  -3  11   9       2987.32       2901.21        91.40 o                         
  -2  11   9       5179.28       4983.49       145.56 o                         
  -1  11   9        811.21        776.30        32.95 o                         
   0  11   9         23.99         21.82        37.69 o                         
   1  11   9        735.21        739.95        63.48 o                         
   2  11   9       5180.28       5296.66       234.08 o                         
   3  11   9       2886.07       2833.06       104.16 o                         
   4  11   9        152.05        129.87        22.88 o                         
   5  11   9       1454.93       1492.07        52.82 o                         
   6  11   9        724.10        699.16        40.45 o                         
  -5  12   9        719.31        682.13        43.54 o                         
  -4  12   9        511.08        496.33        33.06 o                         
  -3  12   9       2733.91       2667.84        85.89 o                         
  -2  12   9        273.52        250.81        22.39 o                         
  -1  12   9       2416.47       2364.75        84.19 o                         
   0  12   9       1468.29       1500.89       164.65 o                         
   1  12   9       2411.31       2646.34       124.98 o                         
   2  12   9        248.00        263.84        47.61 o                         
   3  12   9       2799.55       2915.95       176.56 o                         
   4  12   9        596.28        574.09        49.43 o                         
   5  12   9        720.77        788.58        43.24 o                         
  -3  13   9       1192.27       1138.24        48.66 o                         
  -2  13   9        698.08        684.27        54.68 o                         
  -1  13   9        721.30        722.09        42.08 o                         
   0  13   9       4089.22       3835.86       306.49 o                         
   1  13   9        729.55        837.15        71.42 o                         
   2  13   9        810.69        912.53        71.42 o                         
   3  13   9       1216.90       1241.82        92.25 o                         
   0   0  10       5030.88       4680.01       127.62 o                         
   1   0  10      17449.72      16641.03       316.18 o                         
   2   0  10       2287.29       2230.10        56.05 o                         
   3   0  10       5452.44       5492.50       105.41 o                         
   4   0  10        487.71        506.65        16.54 o                         
   5   0  10       4007.56       3957.09        78.11 o                         
   6   0  10        143.24        160.24        15.79 o                         
   7   0  10       4324.53       4286.55       104.49 o                         
   8   0  10        628.77        645.38        30.61 o                         
   9   0  10       1886.71       1939.13        62.81 o                         
  10   0  10       1338.65       1303.06        50.99 o                         
 -10   1  10       3587.82       3505.80       103.57 o                         
  -9   1  10        959.99        939.60        41.58 o                         
  -8   1  10       5416.88       5495.75       133.22 o                         
  -7   1  10       2847.24       2931.70        78.17 o                         
  -6   1  10       5528.79       5510.35       121.34 o                         
  -5   1  10       1555.81       1639.75        34.73 o                         
  -4   1  10      10288.01      10403.13       200.47 o                         
  -3   1  10       8946.06       9134.97       195.65 o                         
  -2   1  10       2859.37       2871.14        65.21 o                         
  -1   1  10       9497.46       9268.26       183.09 o                         
   0   1  10       6586.38       6104.37       126.70 o                         
   1   1  10       9705.16       9443.27       193.13 o                         
   2   1  10       2957.27       2960.98        56.79 o                         
   3   1  10       8818.64       8902.08       185.22 o                         
   4   1  10      10144.03      10191.29       211.34 o                         
   5   1  10       1378.33       1427.06        37.12 o                         
   6   1  10       5624.26       5702.90       118.04 o                         
   7   1  10       2982.63       2949.85        66.25 o                         
   8   1  10       5622.54       5552.14       149.46 o                         
   9   1  10        947.40        961.02        41.47 o                         
  10   1  10       3905.51       3738.70       103.73 o                         
 -10   2  10        548.34        514.73        35.80 o                         
  -9   2  10       1213.16       1258.65        47.62 o                         
  -8   2  10        168.22        147.43        19.66 o                         
  -7   2  10       1752.13       1728.10        46.96 o                         
  -6   2  10        862.12        878.11        24.27 o                         
  -5   2  10       8872.93       8877.73       175.36 o                         
  -4   2  10       5351.03       5290.28       103.56 o                         
  -3   2  10       7120.65       7006.74       154.72 o                         
  -2   2  10        209.32        230.97        12.08 o                         
  -1   2  10       9245.68       8824.23       170.31 o                         
   0   2  10       7624.23       7200.16       169.48 o                         
   1   2  10       8835.58       8563.07       162.65 o                         
   2   2  10        229.94        237.36        11.08 o                         
   3   2  10       7144.32       7202.09       146.36 o                         
   4   2  10       5236.43       5188.65       109.41 o                         
   5   2  10       9175.35       9052.07       185.21 o                         
   6   2  10        762.70        769.74        26.16 o                         
   7   2  10       1536.48       1532.42        40.92 o                         
   8   2  10        159.46        148.61        17.76 o                         
   9   2  10       1255.78       1238.16        40.73 o                         
  10   2  10        564.58        537.82        34.73 o                         
 -10   3  10        512.68        526.48        35.66 o                         
  -9   3  10       3954.29       3776.24       125.54 o                         
  -8   3  10        115.19        115.07        19.74 o                         
  -7   3  10       1862.61       1964.31        49.81 o                         
  -6   3  10       2504.32       2554.71        56.44 o                         
  -5   3  10       8869.30       8839.40       175.47 o                         
  -4   3  10       1068.78       1058.02        30.32 o                         
  -3   3  10        348.71        368.66        16.29 o                         
  -2   3  10       4577.81       4523.18        99.13 o                         
  -1   3  10       7009.63       6935.91       139.23 o                         
   0   3  10       2355.53       2326.05        51.22 o                         
   1   3  10       6528.00       6470.17       125.93 o                         
   2   3  10       4617.81       4472.12        86.01 o                         
   3   3  10        382.74        365.07        15.52 o                         
   4   3  10       1188.77       1179.20        29.03 o                         
   5   3  10       9076.33       9113.23       185.21 o                         
   6   3  10       2717.28       2792.55        67.39 o                         
   7   3  10       2075.10       2111.58        53.49 o                         
   8   3  10         93.90         91.27        18.01 o                         
   9   3  10       3820.57       3686.63        90.66 o                         
  10   3  10        486.49        482.96        28.64 o                         
 -10   4  10       1031.06       1056.57        46.48 o                         
  -9   4  10       1451.02       1430.35        53.20 o                         
  -8   4  10         71.71         91.35        16.64 o                         
  -7   4  10       3554.14       3608.13        82.43 o                         
  -6   4  10       2010.55       2077.06        45.06 o                         
  -5   4  10        115.30        124.47        10.57 o                         
  -4   4  10        268.29        280.30        13.11 o                         
  -3   4  10       9428.25       9165.39       184.21 o                         
  -2   4  10       9899.51       9718.18       184.66 o                         
  -1   4  10       5060.96       5044.57       122.86 o                         
   0   4  10         68.47         74.39         9.58 o                         
   1   4  10       5430.53       5375.78        99.41 o                         
   2   4  10       9453.27       9297.45       178.24 o                         
   3   4  10       9900.53       9794.58       194.38 o                         
   5   4  10         75.35         70.76        12.49 o                         
   6   4  10       1920.35       1972.19        48.39 o                         
   7   4  10       3686.12       3654.45        87.16 o                         
   8   4  10         37.34         36.44        18.48 o                         
   9   4  10       1546.20       1489.75        45.48 o                         
  10   4  10        956.47        966.98        39.71 o                         
 -10   5  10        699.94        683.36        46.98 o                         
  -9   5  10        664.06        683.38        33.22 o                         
  -8   5  10        938.89        974.70        32.48 o                         
  -7   5  10       4347.02       4424.56        97.22 o                         
  -6   5  10        286.47        306.53        15.67 o                         
  -5   5  10        200.66        236.99        12.56 o                         
  -4   5  10       2203.89       2179.96        52.99 o                         
  -3   5  10       6210.42       5976.00       131.42 o                         
  -2   5  10        143.12        143.38         9.29 o                         
  -1   5  10       2783.73       2737.44        65.13 o                         
   0   5  10        600.03        624.93        20.60 o                         
   1   5  10       2576.29       2548.61        52.07 o                         
   2   5  10        223.66        217.57        10.23 o                         
   3   5  10       5943.69       5945.29       124.64 o                         
   4   5  10       2188.89       2223.51        54.65 o                         
   5   5  10        205.11        233.30        14.48 o                         
   6   5  10        225.91        198.37        17.31 o                         
   7   5  10       4374.62       4281.30       103.31 o                         
   8   5  10        841.73        858.31        34.72 o                         
   9   5  10        820.87        830.82        34.50 o                         
  10   5  10        815.90        831.49        37.19 o                         
  -9   6  10        377.57        362.05        23.66 o                         
  -8   6  10       2518.70       2520.37        61.39 o                         
  -7   6  10         37.51         41.69        15.12 o                         
  -6   6  10       2433.85       2352.47        56.59 o                         
  -5   6  10       6296.27       6210.22       139.36 o                         
  -4   6  10       1793.22       1713.59        40.32 o                         
  -3   6  10       4798.01       4710.21       109.01 o                         
  -2   6  10       4730.29       4545.78       100.08 o                         
  -1   6  10      13356.56      13304.81       309.20 o                         
   0   6  10       1063.34       1035.80        31.82 o                         
   1   6  10      13523.69      13442.46       276.94 o                         
   2   6  10       4450.77       4473.81        87.17 o                         
   3   6  10       5008.70       5083.21       103.59 o                         
   4   6  10       1308.14       1317.39        37.47 o                         
   5   6  10       6354.53       6303.95       143.68 o                         
   6   6  10       2147.28       2078.53        57.41 o                         
   7   6  10         40.94         33.75        17.36 o                         
   8   6  10       2500.00       2470.91        65.58 o                         
   9   6  10        373.78        341.07        24.54 o                         
  -9   7  10       1249.85       1300.26        41.20 o                         
  -8   7  10        618.31        588.77        34.53 o                         
  -7   7  10       1769.31       1728.90        54.88 o                         
  -6   7  10       1859.29       1868.80        50.20 o                         
  -5   7  10       1923.11       1839.71        46.24 o                         
  -4   7  10        122.96        139.29        13.87 o                         
  -3   7  10        829.47        804.38        27.89 o                         
  -2   7  10       3500.02       3393.98        76.26 o                         
  -1   7  10       2016.18       1973.10        64.96 o                         
   0   7  10       2239.22       2213.81        57.57 o                         
   1   7  10       2292.85       2239.76        55.78 o                         
   2   7  10       3327.99       3311.00        73.87 o                         
   3   7  10        963.98        989.79        27.85 o                         
   4   7  10        178.30        198.76        16.22 o                         
   5   7  10       1679.65       1638.66        47.94 o                         
   6   7  10       1851.78       1900.81        51.43 o                         
   7   7  10       1853.53       1803.95        50.44 o                         
   8   7  10        656.95        666.74        31.27 o                         
   9   7  10       1271.17       1228.42        43.87 o                         
  -8   8  10          6.92         -7.19        22.65 o                         
  -7   8  10       3971.15       3959.09       101.04 o                         
  -6   8  10        180.85        175.11        18.25 o                         
  -5   8  10        466.27        473.18        24.80 o                         
  -4   8  10       8436.31       8001.36       178.20 o                         
  -3   8  10       2699.70       2668.94        66.14 o                         
  -2   8  10       1246.85       1259.86        34.60 o                         
  -1   8  10        116.10        126.20        18.25 o                         
   0   8  10      11099.35      11208.41       305.30 o                         
   1   8  10        159.26        177.42        15.51 o                         
   2   8  10       1247.40       1303.49        39.93 o                         
   3   8  10       2716.05       2801.49        67.50 o                         
   4   8  10       8289.17       8183.54       184.12 o                         
   5   8  10        416.99        421.20        24.40 o                         
   6   8  10        168.43        170.19        19.44 o                         
   7   8  10       3585.84       3656.20        92.64 o                         
   8   8  10         48.26         51.99        21.20 o                         
  -8   9  10        818.54        805.99        49.52 o                         
  -7   9  10       1257.43       1255.23        61.84 o                         
  -6   9  10       2084.64       2040.71        81.50 o                         
  -5   9  10       1844.14       1771.50        50.28 o                         
  -4   9  10       2305.62       2238.32        61.04 o                         
  -3   9  10       2265.57       2147.27        73.28 o                         
  -2   9  10       6816.66       6550.18       177.72 o                         
  -1   9  10        353.20        381.47        25.26 o                         
   0   9  10        400.05        438.41        47.61 o                         
   1   9  10        402.01        396.27        32.88 o                         
   2   9  10       6889.11       7091.29       216.69 o                         
   3   9  10       2199.68       2223.97        82.44 o                         
   4   9  10       2445.26       2461.30        60.99 o                         
   5   9  10       2000.06       2011.33        52.52 o                         
   6   9  10       1928.10       1989.59        56.08 o                         
   7   9  10       1192.83       1223.31        42.79 o                         
   8   9  10        816.64        868.94        43.40 o                         
  -7  10  10       2989.24       2912.97        98.87 o                         
  -6  10  10        718.04        645.27        39.64 o                         
  -5  10  10       2006.79       1929.99        58.44 o                         
  -4  10  10        875.99        840.54        35.02 o                         
  -3  10  10       3881.65       3626.39        93.48 o                         
  -2  10  10       4642.16       4386.49       110.81 o                         
  -1  10  10       3814.52       3794.95       172.59 o                         
   0  10  10        165.97        204.33        39.68 o                         
   1  10  10       3350.00       3427.95       170.60 o                         
   2  10  10       4652.58       4660.71       151.32 o                         
   3  10  10       3743.05       3729.24       127.44 o                         
   4  10  10        858.69        893.39        61.50 o                         
   5  10  10       1837.52       1930.88        54.24 o                         
   6  10  10        600.76        528.54        35.99 o                         
   7  10  10       3250.47       3225.75        91.36 o                         
  -6  11  10       4350.05       4071.67       141.91 o                         
  -5  11  10       1391.70       1297.22        67.86 o                         
  -4  11  10       3652.36       3404.01        91.19 o                         
  -3  11  10        226.20        196.51        21.05 o                         
  -2  11  10       2220.16       2122.87        71.95 o                         
  -1  11  10       1342.22       1434.26        87.29 o                         
   0  11  10       4174.79       4374.21       204.33 o                         
   1  11  10       1339.75       1444.18        85.30 o                         
   2  11  10       2304.75       2402.60        89.25 o                         
   3  11  10        234.49        222.92        35.59 o                         
   4  11  10       3520.50       3556.73       143.82 o                         
   5  11  10       1304.63       1311.20        94.23 o                         
   6  11  10       4461.61       4513.65       124.71 o                         
  -4  12  10         14.48         26.31        22.09 o                         
  -3  12  10        562.79        564.80        34.02 o                         
  -2  12  10        664.67        664.21        32.73 o                         
  -1  12  10       1803.13       1890.53       107.12 o                         
   0  12  10        481.24        579.26        65.46 o                         
   1  12  10       1732.97       1848.87       103.16 o                         
   2  12  10        679.90        699.33        63.48 o                         
   3  12  10        664.36        711.47        77.37 o                         
   4  12  10          1.78        -59.48        37.43 o                         
  -2  13  10        112.89         89.72        19.75 o                         
  -1  13  10       1030.42       1180.34        85.30 o                         
   0  13  10       3966.70       4294.85       204.33 o                         
   1  13  10       1080.11       1206.13        81.33 o                         
   2  13  10        116.03         98.68        41.09 o                         
   1   0  11       6422.68       6210.35       129.16 o                         
   2   0  11        256.40        269.29        11.91 o                         
   3   0  11       7328.86       7528.25       158.87 o                         
   4   0  11       1591.82       1570.70        38.17 o                         
   5   0  11         45.34         62.03        11.08 o                         
   6   0  11       2454.15       2435.47        63.17 o                         
   7   0  11       1852.50       1910.47        53.08 o                         
   8   0  11       1106.73       1163.63        40.05 o                         
   9   0  11       1005.81       1063.87        44.72 o                         
  10   0  11        203.48        223.35        28.22 o                         
 -10   1  11       5584.22       5262.61       148.66 o                         
  -9   1  11       1001.27        994.13        41.10 o                         
  -8   1  11        910.92        889.48        34.17 o                         
  -7   1  11        901.37        929.68        34.83 o                         
  -6   1  11       7142.93       7154.97       174.80 o                         
  -5   1  11       1639.66       1671.24        41.29 o                         
  -4   1  11       6963.40       6965.36       134.43 o                         
  -3   1  11         38.15         52.09         7.80 o                         
  -2   1  11       3581.77       3613.45        81.99 o                         
  -1   1  11       1560.79       1520.73        33.88 o                         
   0   1  11       4897.83       4686.01        98.58 o                         
   1   1  11       1643.94       1612.92        36.24 o                         
   2   1  11       3786.56       3777.01        78.92 o                         
   3   1  11         49.91         61.82         8.61 o                         
   4   1  11       6740.34       6755.68       142.27 o                         
   5   1  11       1678.57       1689.82        41.50 o                         
   6   1  11       7782.43       7709.03       175.37 o                         
   7   1  11       1014.68        993.72        34.10 o                         
   8   1  11        836.72        778.37        37.59 o                         
   9   1  11        884.81        834.45        41.35 o                         
  10   1  11       5731.37       5557.14       148.73 o                         
 -10   2  11        541.93        558.72        36.41 o                         
  -9   2  11        231.39        230.93        26.40 o                         
  -8   2  11       1394.65       1410.82        44.78 o                         
  -7   2  11       1960.18       1967.92        50.84 o                         
  -6   2  11       1725.13       1638.03        38.09 o                         
  -5   2  11       1366.81       1383.74        34.20 o                         
  -4   2  11      10034.03       9934.98       214.02 o                         
  -3   2  11       2601.20       2563.42        59.40 o                         
  -2   2  11       2521.86       2434.76        55.68 o                         
  -1   2  11       2027.82       1935.93        39.19 o                         
   0   2  11      11959.61      11331.51       234.15 o                         
   1   2  11       1808.61       1726.91        41.59 o                         
   2   2  11       2463.24       2456.87        48.55 o                         
   3   2  11       2606.97       2603.77        56.42 o                         
   4   2  11       9827.96       9735.99       202.50 o                         
   5   2  11       1651.91       1681.09        37.57 o                         
   6   2  11       1716.74       1650.81        41.15 o                         
   7   2  11       1676.08       1653.18        44.36 o                         
   8   2  11       1345.90       1363.50        49.77 o                         
   9   2  11        228.12        265.55        25.97 o                         
  10   2  11        490.58        484.19        34.57 o                         
 -10   3  11        920.05        886.45        42.75 o                         
  -9   3  11       3288.29       3299.15       110.11 o                         
  -8   3  11       5395.78       5439.17       130.98 o                         
  -7   3  11       1356.21       1333.47        36.62 o                         
  -6   3  11       2624.32       2633.55        55.44 o                         
  -5   3  11       2744.94       2709.11        56.08 o                         
  -4   3  11       1505.28       1496.43        39.92 o                         
  -3   3  11       4452.20       4391.46        96.30 o                         
  -2   3  11       4017.83       3915.65        89.43 o                         
  -1   3  11       3631.04       3632.09        87.98 o                         
   0   3  11        174.02        191.39        11.80 o                         
   1   3  11       3591.42       3576.58        69.69 o                         
   2   3  11       4194.15       4164.26        77.78 o                         
   3   3  11       4316.97       4281.44        91.23 o                         
   4   3  11       1711.21       1692.22        38.49 o                         
   5   3  11       2709.92       2640.70        59.89 o                         
   6   3  11       2554.96       2568.49        59.18 o                         
   7   3  11       1350.88       1340.08        39.99 o                         
   8   3  11       5491.90       5318.72       125.86 o                         
   9   3  11       3181.38       3101.23        92.64 o                         
  10   3  11        757.50        679.37        41.79 o                         
  -9   4  11       4487.44       4540.63       114.51 o                         
  -8   4  11        947.73        952.13        33.66 o                         
  -7   4  11         28.94         31.72        14.64 o                         
  -6   4  11       1388.29       1385.36        32.81 o                         
  -5   4  11       9762.88       9799.34       214.64 o                         
  -4   4  11        767.44        756.66        26.35 o                         
  -3   4  11        427.61        444.89        18.57 o                         
  -2   4  11       3479.93       3485.64        70.35 o                         
  -1   4  11       9035.66       8766.31       207.49 o                         
   0   4  11       3134.61       2999.35        65.49 o                         
   1   4  11       9194.21       9124.41       186.25 o                         
   2   4  11       3480.25       3550.95        68.63 o                         
   3   4  11        425.60        453.33        19.02 o                         
   4   4  11        929.48        944.58        25.98 o                         
   5   4  11       9671.37       9863.21       202.82 o                         
   6   4  11       1246.39       1241.19        35.93 o                         
   7   4  11         40.77         38.92        17.46 o                         
   8   4  11       1084.35       1091.36        36.24 o                         
   9   4  11       4682.54       4691.20       127.75 o                         
  -9   5  11         62.75         76.91        18.63 o                         
  -8   5  11       6509.52       6638.69       158.02 o                         
  -7   5  11       2120.96       2147.76        62.84 o                         
  -6   5  11       1582.00       1560.87        42.66 o                         
  -5   5  11       1707.81       1691.04        43.39 o                         
  -4   5  11       6221.82       6196.44       124.29 o                         
  -3   5  11       1957.10       1951.51        41.42 o                         
  -2   5  11       2190.10       2086.94        44.89 o                         
  -1   5  11       3214.88       3213.72        77.70 o                         
   0   5  11        487.99        472.82        19.34 o                         
   1   5  11       3166.26       3142.28        69.61 o                         
   2   5  11       2255.75       2192.38        49.11 o                         
   3   5  11       1851.26       1875.59        44.84 o                         
   4   5  11       6221.31       6395.87       131.30 o                         
   5   5  11       1604.07       1634.33        41.57 o                         
   6   5  11       1563.44       1571.00        44.20 o                         
   7   5  11       2277.13       2234.18        58.13 o                         
   8   5  11       6577.12       6374.08       150.90 o                         
   9   5  11         40.01         46.32        21.19 o                         
  -9   6  11        930.27        937.14        41.47 o                         
  -8   6  11         28.41         38.81        21.51 o                         
  -7   6  11       6980.78       6865.86       170.75 o                         
  -6   6  11       3766.82       3760.42        88.66 o                         
  -5   6  11       1175.53       1150.77        34.44 o                         
  -4   6  11        515.83        526.54        21.71 o                         
  -3   6  11       9107.64       8868.08       200.84 o                         
  -2   6  11       9414.14       9105.45       185.41 o                         
  -1   6  11       1483.77       1487.40        44.91 o                         
   0   6  11        656.30        666.03        26.44 o                         
   1   6  11       1782.50       1770.31        40.46 o                         
   2   6  11       9944.75      10007.13       198.45 o                         
   3   6  11       9433.76       9589.06       190.68 o                         
   4   6  11        418.53        415.53        20.58 o                         
   5   6  11       1134.89       1092.82        35.52 o                         
   6   6  11       3896.69       3863.65        91.39 o                         
   7   6  11       6945.39       6922.52       158.57 o                         
   8   6  11         22.45         21.77        20.32 o                         
   9   6  11        841.48        802.81        37.09 o                         
  -8   7  11        279.73        289.66        26.62 o                         
  -7   7  11       2168.57       2156.89        61.05 o                         
  -6   7  11       4344.43       4192.18       110.35 o                         
  -5   7  11        505.88        523.23        24.06 o                         
  -4   7  11       1966.05       1860.89        49.06 o                         
  -3   7  11       1719.93       1627.50        42.26 o                         
  -2   7  11        887.16        856.57        30.41 o                         
  -1   7  11       2188.30       2215.94        57.54 o                         
   0   7  11       2219.52       2229.81        58.75 o                         
   1   7  11       2156.21       2140.36        57.23 o                         
   2   7  11        942.35        934.04        28.34 o                         
   3   7  11       1648.71       1685.12        47.85 o                         
   4   7  11       2085.36       2049.45        51.36 o                         
   5   7  11        380.28        400.86        23.42 o                         
   6   7  11       4262.53       4284.21       101.06 o                         
   7   7  11       1881.32       1873.34        55.64 o                         
   8   7  11        286.70        313.85        24.43 o                         
  -8   8  11       1816.51       1824.44        60.84 o                         
  -7   8  11       3136.73       3050.21        86.52 o                         
  -6   8  11        888.79        863.70        33.94 o                         
  -5   8  11       3206.17       3102.60        85.90 o                         
  -4   8  11       3572.87       3430.82        90.97 o                         
  -3   8  11       3963.16       3804.49       104.90 o                         
  -2   8  11       5374.53       5134.48       131.71 o                         
  -1   8  11       3981.14       4049.38       115.50 o                         
   0   8  11        986.20       1048.13        41.23 o                         
   1   8  11       3904.29       3946.01       114.13 o                         
   2   8  11       5162.01       5198.88       124.87 o                         
   3   8  11       3462.32       3396.69       102.19 o                         
   4   8  11       3583.41       3594.33        99.55 o                         
   5   8  11       3476.45       3488.43        80.71 o                         
   6   8  11       1020.70        997.67        35.86 o                         
   7   8  11       3260.39       3246.03        79.94 o                         
   8   8  11       1943.38       1953.75        55.74 o                         
  -7   9  11       1512.98       1447.53        90.48 o                         
  -6   9  11        990.15        953.22        42.15 o                         
  -5   9  11       1001.89        964.27        34.30 o                         
  -4   9  11        127.02        125.97        15.79 o                         
  -3   9  11       2222.18       2105.69        65.56 o                         
  -2   9  11       1342.84       1367.90        50.99 o                         
  -1   9  11        832.86        874.50        39.99 o                         
   0   9  11        126.63        156.29        29.55 o                         
   1   9  11        902.53        934.83        49.97 o                         
   2   9  11       1349.19       1379.78        61.29 o                         
   3   9  11       2063.70       2158.80        66.62 o                         
   4   9  11        152.41        159.73        24.42 o                         
   5   9  11        899.79        927.89        43.42 o                         
   6   9  11       1161.56       1157.27        38.72 o                         
   7   9  11       1450.27       1493.92        47.75 o                         
  -6  10  11       2043.41       1950.95        75.28 o                         
  -5  10  11        651.77        631.11        33.69 o                         
  -4  10  11       3273.62       3036.48       114.25 o                         
  -3  10  11       1192.77       1134.99        38.16 o                         
  -2  10  11        572.59        579.26        61.50 o                         
  -1  10  11        416.59        408.66        47.61 o                         
   0  10  11       8229.83       8649.22       390.80 o                         
   1  10  11        385.17        403.85        36.64 o                         
   2  10  11        520.21        550.39        50.59 o                         
   3  10  11       1284.42       1354.23        60.96 o                         
   4  10  11       3301.45       3314.67       112.60 o                         
   5  10  11        753.88        755.40        41.06 o                         
   6  10  11       1885.03       1947.92        56.46 o                         
  -5  11  11        244.35        247.30        23.57 o                         
  -4  11  11       1175.90       1128.76        57.55 o                         
  -3  11  11        628.63        610.95        31.32 o                         
  -2  11  11       2213.13       2352.75       124.98 o                         
  -1  11  11       1024.00       1039.49        77.37 o                         
   0  11  11        930.78        966.09        73.40 o                         
   1  11  11       1067.97       1104.90        62.90 o                         
   2  11  11       2198.35       2373.01       101.17 o                         
   3  11  11        616.09        650.01        48.56 o                         
   4  11  11       1234.56       1289.78        69.43 o                         
   5  11  11        281.27        310.92        52.57 o                         
  -3  12  11       1734.68       1681.40        86.70 o                         
  -2  12  11        251.00        222.18        49.59 o                         
  -1  12  11       3336.44       3685.84       178.54 o                         
   0  12  11       1160.84       1239.85        85.30 o                         
   1  12  11       3307.38       3582.37       132.11 o                         
   2  12  11        268.07        247.82        42.20 o                         
   3  12  11       1729.28       1792.36        79.12 o                         
   0   0  12        592.67        823.47        40.89 o                         
   1   0  12       2690.44       2599.79        52.62 o                         
   2   0  12       8489.72       8237.58       176.32 o                         
   3   0  12        869.83        862.55        28.33 o                         
   4   0  12        341.29        345.14        16.86 o                         
   5   0  12       7895.61       8005.95       170.46 o                         
   6   0  12       3461.79       3535.25        87.62 o                         
   7   0  12       7588.22       7790.99       211.75 o                         
   8   0  12        588.21        596.31        31.66 o                         
   9   0  12       2254.87       2271.25        70.68 o                         
  10   0  12        467.54        446.72        32.44 o                         
  -9   1  12        755.43        724.19        39.76 o                         
  -8   1  12        213.64        224.76        21.50 o                         
  -7   1  12       1905.40       1898.46        53.80 o                         
  -6   1  12       3620.26       3664.65        95.09 o                         
  -5   1  12       2370.39       2459.15        55.20 o                         
  -4   1  12       1757.04       1791.84        50.53 o                         
  -3   1  12       6002.05       5912.63       132.50 o                         
  -2   1  12      12295.18      12199.95       248.51 o                         
  -1   1  12       4857.68       4701.03        98.86 o                         
   0   1  12       2594.70       2583.08        64.25 o                         
   1   1  12       5546.94       5298.05       104.95 o                         
   2   1  12      11139.60      10835.77       237.68 o                         
   3   1  12       6084.40       6239.97       141.73 o                         
   4   1  12       1879.16       1897.70        48.48 o                         
   5   1  12       2231.95       2299.40        55.42 o                         
   6   1  12       4122.24       4128.54        95.57 o                         
   7   1  12       1955.87       1929.63        53.66 o                         
   8   1  12        180.14        194.80        23.40 o                         
   9   1  12        749.51        737.50        39.94 o                         
  -9   2  12       2122.71       2189.69        66.18 o                         
  -8   2  12       4756.65       4707.48       117.64 o                         
  -7   2  12       2025.74       2060.86        54.34 o                         
  -6   2  12       3236.65       3260.92        73.43 o                         
  -5   2  12        961.97        967.64        27.62 o                         
  -4   2  12       5152.41       5171.24       117.69 o                         
  -3   2  12       3995.26       3962.05        82.16 o                         
  -2   2  12       1374.74       1335.12        35.01 o                         
  -1   2  12        593.05        618.82        25.24 o                         
   0   2  12        393.88        403.44        19.83 o                         
   1   2  12        879.29        853.29        29.73 o                         
   2   2  12       1506.03       1470.26        30.66 o                         
   3   2  12       3298.09       3325.53        77.55 o                         
   4   2  12       5348.76       5437.86       111.48 o                         
   5   2  12        729.02        779.36        31.10 o                         
   6   2  12       3246.56       3198.50        80.99 o                         
   7   2  12       1802.32       1794.92        60.59 o                         
   8   2  12       5091.06       4936.09       158.49 o                         
   9   2  12       1909.93       1918.57        66.69 o                         
  -9   3  12        656.64        673.85        34.60 o                         
  -8   3  12       2011.33       1985.88        56.23 o                         
  -7   3  12        632.72        633.36        25.08 o                         
  -6   3  12        607.49        608.16        24.65 o                         
  -5   3  12       3676.77       3693.50        83.78 o                         
  -4   3  12       2847.99       2826.01        65.06 o                         
  -3   3  12       4709.92       4677.48       109.02 o                         
  -2   3  12       4782.87       4731.04       106.26 o                         
  -1   3  12      10506.04      10361.93       244.82 o                         
   0   3  12       5585.18       5454.33       130.67 o                         
   1   3  12      10621.34      10490.36       215.90 o                         
   2   3  12       4830.19       4895.96        92.43 o                         
   3   3  12       5062.25       5177.08       103.53 o                         
   4   3  12       2713.61       2768.03        61.82 o                         
   5   3  12       3577.88       3632.58        79.71 o                         
   6   3  12        555.66        572.11        25.20 o                         
   7   3  12        590.88        570.16        32.86 o                         
   8   3  12       1995.06       1937.06        63.38 o                         
   9   3  12        677.85        694.04        39.02 o                         
  -9   4  12       1391.29       1357.26        45.96 o                         
  -8   4  12        504.93        508.58        29.69 o                         
  -7   4  12        858.78        807.07        37.51 o                         
  -6   4  12       4313.06       4258.32        97.16 o                         
  -5   4  12        705.46        721.80        25.68 o                         
  -4   4  12       2244.83       2201.72        55.18 o                         
  -3   4  12       1206.52       1216.43        32.72 o                         
  -2   4  12       2026.12       1977.60        55.81 o                         
  -1   4  12       2240.32       2247.57        56.25 o                         
   0   4  12       1523.18       1534.12        37.35 o                         
   1   4  12       2303.24       2237.27        51.17 o                         
   2   4  12       2289.26       2275.86        49.78 o                         
   3   4  12       1160.63       1183.72        31.35 o                         
   4   4  12       2380.50       2401.40        52.59 o                         
   5   4  12        617.92        601.15        24.80 o                         
   6   4  12       4313.53       4258.98        92.07 o                         
   7   4  12        900.81        854.93        33.19 o                         
   8   4  12        519.41        507.03        28.54 o                         
   9   4  12       1317.29       1296.33        51.35 o                         
  -9   5  12        335.99        339.06        26.71 o                         
  -8   5  12        204.50        233.30        23.52 o                         
  -7   5  12       1091.47       1062.73        39.53 o                         
  -6   5  12        812.62        798.94        29.03 o                         
  -5   5  12       1963.40       1872.53        50.67 o                         
  -4   5  12      10202.74       9996.21       221.34 o                         
  -3   5  12       3702.11       3626.90        82.96 o                         
  -2   5  12       1579.94       1616.08        42.62 o                         
  -1   5  12       2767.81       2777.62        69.05 o                         
   0   5  12      20835.68      20644.46       425.22 o                         
   1   5  12       2828.47       2782.35        62.18 o                         
   2   5  12       1464.36       1482.61        38.47 o                         
   3   5  12       3610.16       3692.05        90.03 o                         
   4   5  12      10143.65      10293.31       209.44 o                         
   5   5  12       2232.24       2152.20        48.84 o                         
   6   5  12        751.85        749.19        31.90 o                         
   7   5  12       1101.83       1045.14        36.91 o                         
   8   5  12        193.10        208.36        21.68 o                         
   9   5  12        373.83        353.04        29.47 o                         
  -8   6  12        920.23        856.99        95.22 o                         
  -7   6  12         55.15         49.36        22.62 o                         
  -6   6  12        312.02        343.16        20.63 o                         
  -5   6  12       1989.18       1947.93        50.51 o                         
  -4   6  12       1347.77       1344.29        38.34 o                         
  -3   6  12       1168.84       1205.02        30.24 o                         
  -2   6  12        776.01        771.47        28.64 o                         
  -1   6  12       2548.12       2618.28        66.13 o                         
   0   6  12         20.93         44.21        14.12 o                         
   1   6  12       2518.33       2576.16        59.53 o                         
   2   6  12        740.97        733.07        26.43 o                         
   3   6  12       1320.05       1340.21        39.44 o                         
   4   6  12       1475.84       1489.84        42.86 o                         
   5   6  12       2077.88       2007.44        52.63 o                         
   6   6  12        324.04        374.80        22.83 o                         
   7   6  12         68.21         59.61        19.65 o                         
   8   6  12        646.23        635.50        32.76 o                         
  -8   7  12        166.49        172.98        24.72 o                         
  -7   7  12       1159.57       1202.36        46.02 o                         
  -6   7  12       1840.07       1819.13        50.62 o                         
  -5   7  12        609.92        608.97        26.72 o                         
  -4   7  12       1082.75       1063.85        32.98 o                         
  -3   7  12       2708.02       2716.21        62.61 o                         
  -2   7  12      10244.81      10103.16       236.67 o                         
  -1   7  12       3234.43       3334.60        82.16 o                         
   0   7  12       3083.87       3207.93        80.21 o                         
   1   7  12       3265.90       3269.31        82.13 o                         
   2   7  12      10179.36      10139.60       211.74 o                         
   3   7  12       2759.99       2845.98        72.03 o                         
   4   7  12       1073.37       1133.72        43.01 o                         
   5   7  12        724.16        706.20        29.59 o                         
   6   7  12       1977.37       1952.85        52.57 o                         
   7   7  12       1233.06       1242.76        41.90 o                         
   8   7  12        209.55        203.42        23.41 o                         
  -7   8  12       1155.49       1130.40        57.45 o                         
  -6   8  12       1989.32       1983.88        57.00 o                         
  -5   8  12       1479.11       1421.04        42.47 o                         
  -4   8  12       1669.65       1609.90        42.54 o                         
  -3   8  12       1954.18       1878.17        59.67 o                         
  -2   8  12        537.11        564.31        30.06 o                         
  -1   8  12       1693.90       1771.08        49.46 o                         
   0   8  12       3972.27       4160.54       102.14 o                         
   1   8  12       1468.59       1574.60        57.37 o                         
   2   8  12        542.04        574.02        35.23 o                         
   3   8  12       1843.71       1873.36        60.99 o                         
   4   8  12       1411.58       1462.82        54.46 o                         
   5   8  12       1494.90       1484.69        53.29 o                         
   6   8  12       2277.96       2392.57        60.03 o                         
   7   8  12       1206.51       1144.39        40.93 o                         
  -6   9  12        108.66         90.32        19.02 o                         
  -5   9  12       4230.03       4161.35       118.97 o                         
  -4   9  12        365.24        341.39        20.14 o                         
  -3   9  12       2508.92       2376.29        90.43 o                         
  -2   9  12        402.62        435.84        33.53 o                         
  -1   9  12       7632.60       7936.23       269.72 o                         
   0   9  12        186.83        174.34        24.86 o                         
   1   9  12       7562.94       8198.83       258.06 o                         
   2   9  12        525.88        520.02        40.68 o                         
   3   9  12       2390.95       2379.87        90.27 o                         
   4   9  12        402.29        414.13        34.02 o                         
   5   9  12       4299.54       4377.24       120.55 o                         
   6   9  12        149.57        135.29        27.66 o                         
  -5  10  12       3389.89       3211.15       124.96 o                         
  -4  10  12       2622.81       2476.11        95.63 o                         
  -3  10  12       1064.39        958.29        42.37 o                         
  -2  10  12       1018.02       1075.20        77.37 o                         
  -1  10  12       2599.06       2742.94       103.55 o                         
   0  10  12       2385.35       2511.08        96.51 o                         
   1  10  12       2658.59       2831.51       103.55 o                         
   2  10  12       1038.77       1077.63        60.53 o                         
   3  10  12       1130.39       1151.36        57.19 o                         
   4  10  12       2894.47       3055.56       101.11 o                         
   5  10  12       3120.86       3283.83        96.42 o                         
  -4  11  12        764.72        721.71        35.79 o                         
  -3  11  12       1582.06       1525.34       165.64 o                         
  -2  11  12       1038.08       1142.65        83.32 o                         
  -1  11  12        533.79        579.26        61.50 o                         
   0  11  12       1381.80       1359.61        67.66 o                         
   1  11  12        536.26        584.05        50.84 o                         
   2  11  12       1193.92       1348.88        67.16 o                         
   3  11  12       1632.19       1723.80        76.71 o                         
   4  11  12        842.01        833.16        57.67 o                         
  -1  12  12        381.08        422.54        55.55 o                         
   0  12  12        135.37        231.98        41.09 o                         
   1  12  12        306.50        341.64        44.39 o                         
   1   0  13       4641.93       4450.22        97.25 o                         
   2   0  13        420.36        460.08        18.79 o                         
   3   0  13       4901.70       4874.78       119.92 o                         
   4   0  13       1018.13       1009.27        33.56 o                         
   5   0  13        350.36        356.37        18.75 o                         
   6   0  13        825.98        836.51        32.11 o                         
   7   0  13       2600.30       2608.82        68.74 o                         
   8   0  13       3351.78       3244.52        83.75 o                         
   9   0  13       1299.31       1303.55        49.93 o                         
  -9   1  13       1598.25       1617.74        57.65 o                         
  -8   1  13        441.60        444.11        26.88 o                         
  -7   1  13        468.18        468.05        26.89 o                         
  -6   1  13       1845.41       1830.47        59.44 o                         
  -5   1  13       4500.40       4671.05       115.64 o                         
  -4   1  13       3058.56       3173.44        81.22 o                         
  -3   1  13        403.26        404.52        20.31 o                         
  -2   1  13       5769.78       5711.57       127.96 o                         
  -1   1  13       4488.16       4391.58        89.48 o                         
   0   1  13       5110.68       4971.19       119.12 o                         
   1   1  13       4646.18       4610.29       127.75 o                         
   2   1  13       6076.89       6002.40       139.77 o                         
   3   1  13        454.78        437.85        24.51 o                         
   4   1  13       3055.20       3181.37        70.60 o                         
   5   1  13       4378.80       4575.10       100.94 o                         
   6   1  13       1720.66       1688.22        49.29 o                         
   7   1  13        480.69        498.32        28.29 o                         
   8   1  13        443.68        436.77        28.82 o                         
   9   1  13       1774.81       1742.37        59.86 o                         
  -9   2  13        649.13        653.53        42.34 o                         
  -8   2  13       3029.85       3035.72        78.32 o                         
  -7   2  13       1465.74       1400.52        51.64 o                         
  -6   2  13       1648.32       1658.33        50.45 o                         
  -5   2  13       1592.31       1575.78        40.35 o                         
  -4   2  13       2652.50       2654.10        63.27 o                         
  -3   2  13        211.43        201.64        12.24 o                         
  -2   2  13       4081.83       4056.14        91.40 o                         
  -1   2  13       2445.98       2440.81        61.51 o                         
   0   2  13        531.72        521.17        23.33 o                         
   1   2  13       2386.03       2343.53        61.71 o                         
   2   2  13       4178.66       4181.73       100.75 o                         
   3   2  13        172.41        177.73        13.49 o                         
   4   2  13       2694.10       2772.01        68.05 o                         
   5   2  13       1413.61       1448.71        43.96 o                         
   6   2  13       1649.66       1680.45        48.16 o                         
   7   2  13       1242.97       1224.67        42.20 o                         
   8   2  13       2926.78       2902.49        87.19 o                         
   9   2  13        836.85        784.46        39.72 o                         
  -9   3  13        535.58        509.79        39.27 o                         
  -8   3  13        261.38        303.23        29.50 o                         
  -7   3  13       6172.57       6361.37       180.29 o                         
  -6   3  13       1637.53       1643.71        45.12 o                         
  -5   3  13        111.41        108.96        12.91 o                         
  -4   3  13        333.23        321.08        17.49 o                         
  -3   3  13      11862.39      11732.50       253.63 o                         
  -2   3  13       1849.18       1834.31        41.89 o                         
  -1   3  13       8400.19       8098.91       195.46 o                         
   0   3  13        188.93        186.66        14.91 o                         
   1   3  13       8815.23       8402.28       195.41 o                         
   2   3  13       1593.80       1619.64        44.53 o                         
   3   3  13      11569.86      11697.34       271.58 o                         
   4   3  13        307.24        323.33        15.70 o                         
   5   3  13        127.46        129.09        16.86 o                         
   6   3  13       1734.96       1759.96        49.80 o                         
   7   3  13       6192.46       6374.70       171.19 o                         
   8   3  13        245.72        240.96        26.49 o                         
   9   3  13        439.73        452.60        32.06 o                         
  -8   4  13        679.64        728.38        41.43 o                         
  -7   4  13       1012.31        999.85        38.79 o                         
  -6   4  13       5324.16       5338.96       121.77 o                         
  -5   4  13       2188.70       2103.41        54.09 o                         
  -4   4  13       3854.86       3825.94        90.52 o                         
  -3   4  13          9.74         14.92        10.15 o                         
  -2   4  13        892.47        877.51        36.69 o                         
  -1   4  13        574.94        554.52        28.33 o                         
   0   4  13       6008.54       5826.17       140.03 o                         
   1   4  13        557.12        557.29        21.81 o                         
   2   4  13        971.68        975.31        27.88 o                         
   3   4  13         10.76         21.79        14.10 o                         
   4   4  13       4128.31       4170.31        86.08 o                         
   5   4  13       2305.24       2305.16        54.35 o                         
   6   4  13       5296.70       5474.39       130.11 o                         
   7   4  13       1027.14        996.80        42.94 o                         
   8   4  13        576.18        606.15        37.10 o                         
  -8   5  13       2023.94       2044.74        62.21 o                         
  -7   5  13       2147.19       2168.98        64.55 o                         
  -6   5  13       1020.74        948.45        32.78 o                         
  -5   5  13       3341.28       3317.00        79.41 o                         
  -4   5  13       4335.19       4251.77        97.30 o                         
  -3   5  13       2316.31       2333.64        56.47 o                         
  -2   5  13        274.82        294.05        20.84 o                         
  -1   5  13       4953.35       4901.01       127.31 o                         
   0   5  13       2687.89       2747.25        61.79 o                         
   1   5  13       4291.48       4246.02        96.63 o                         
   2   5  13        284.22        281.64        15.87 o                         
   3   5  13       2420.60       2445.06        61.85 o                         
   4   5  13       4319.70       4319.28       104.78 o                         
   5   5  13       3454.45       3516.15        75.56 o                         
   6   5  13       1046.95        997.37        35.50 o                         
   7   5  13       2238.23       2233.98        59.39 o                         
   8   5  13       2067.48       2085.80        67.67 o                         
  -8   6  13       2359.06       2384.82        70.66 o                         
  -7   6  13       3590.97       3626.99       120.01 o                         
  -6   6  13       1560.32       1515.72        46.21 o                         
  -5   6  13       1940.87       1873.20        48.78 o                         
  -4   6  13        743.70        730.62        25.69 o                         
  -3   6  13       3269.96       3134.94        73.38 o                         
  -2   6  13       2007.21       2070.92        55.30 o                         
  -1   6  13        121.04        125.87        15.32 o                         
   0   6  13        757.60        767.57        29.12 o                         
   1   6  13        131.80        148.88        14.98 o                         
   2   6  13       2065.71       2125.54        50.69 o                         
   3   6  13       3149.39       3244.83        80.59 o                         
   4   6  13        635.36        602.47        32.04 o                         
   5   6  13       1908.80       1809.96        60.51 o                         
   6   6  13       1870.73       1881.92        49.36 o                         
   7   6  13       3595.82       3665.23        89.86 o                         
   8   6  13       2297.92       2355.32        74.57 o                         
  -7   7  13         10.81          1.36        21.98 o                         
  -6   7  13       2759.62       2724.95        70.94 o                         
  -5   7  13       6508.64       6391.45       140.74 o                         
  -4   7  13        697.62        702.18        26.37 o                         
  -3   7  13       1651.03       1646.31        50.34 o                         
  -2   7  13        525.02        524.78        26.93 o                         
  -1   7  13       4216.21       4296.65        99.90 o                         
   0   7  13       2158.05       2185.97        77.02 o                         
   1   7  13       3720.09       3853.06       107.95 o                         
   2   7  13        504.79        532.50        29.57 o                         
   3   7  13       1891.31       1908.25        52.02 o                         
   4   7  13        696.57        653.68        37.54 o                         
   5   7  13       6144.30       6119.03       169.76 o                         
   6   7  13       2644.01       2727.64        83.06 o                         
   7   7  13          0.03         -5.40        20.73 o                         
  -6   8  13       1424.32       1360.91        43.16 o                         
  -5   8  13       1161.86       1143.36        36.97 o                         
  -4   8  13       3629.90       3499.44       131.73 o                         
  -3   8  13         46.73         61.14        18.87 o                         
  -2   8  13        221.60        226.16        21.18 o                         
  -1   8  13       1260.52       1300.43        44.26 o                         
   0   8  13        469.58        527.95        28.64 o                         
   1   8  13       1470.41       1569.65        52.08 o                         
   2   8  13        305.93        328.23        26.66 o                         
   3   8  13         53.15         64.83        23.83 o                         
   4   8  13       3897.34       3982.05       104.91 o                         
   5   8  13       1140.93       1234.44        49.31 o                         
   6   8  13       1487.49       1473.13        54.44 o                         
  -5   9  13       1681.11       1603.59        60.18 o                         
  -4   9  13        538.22        500.68        23.71 o                         
  -3   9  13       3007.32       3225.30       140.02 o                         
  -2   9  13        566.23        624.91        34.17 o                         
  -1   9  13       1875.40       2023.24        68.03 o                         
   0   9  13       1110.06       1138.72        57.05 o                         
   1   9  13       2116.31       2259.83        83.38 o                         
   2   9  13        782.63        844.60        49.97 o                         
   3   9  13       3053.11       3261.85       115.57 o                         
   4   9  13        432.98        468.05        32.73 o                         
   5   9  13       1629.23       1651.01        60.05 o                         
  -4  10  13        190.61        167.28        17.97 o                         
  -3  10  13        491.36        509.83        55.55 o                         
  -2  10  13        362.28        393.88        40.67 o                         
  -1  10  13       2163.74       2293.65        88.87 o                         
   0  10  13        461.92        564.99        46.23 o                         
   1  10  13       2016.00       2146.97        89.48 o                         
   2  10  13        375.54        452.24        70.42 o                         
   3  10  13        396.42        464.10        42.41 o                         
   4  10  13        229.26        264.17        39.53 o                         
  -2  11  13       4107.47       4431.29       151.32 o                         
  -1  11  13       1162.89       1234.57       110.10 o                         
   0  11  13        426.39        479.81        44.29 o                         
   1  11  13       1266.37       1380.69        70.51 o                         
   2  11  13       3970.49       4249.24       151.32 o                         
   0   0  14      12860.69      12239.84       573.31 o                         
   1   0  14       2531.04       2386.43        63.71 o                         
   2   0  14       6211.11       6209.17       150.04 o                         
   3   0  14         10.88         28.02        12.83 o                         
   4   0  14       7136.72       7180.22       174.91 o                         
   5   0  14        817.69        796.67        32.01 o                         
   6   0  14        673.26        699.45        37.59 o                         
   7   0  14        288.11        315.24        28.11 o                         
   8   0  14       3294.26       3415.21       104.08 o                         
  -8   1  14       2719.84       2710.48       107.19 o                         
  -7   1  14        613.61        574.62        36.39 o                         
  -6   1  14       4134.51       4200.48       125.21 o                         
  -5   1  14       1836.68       1840.01        53.87 o                         
  -4   1  14       2967.95       2993.43        82.67 o                         
  -3   1  14        867.66        835.22        30.14 o                         
  -2   1  14       1041.01       1036.23        33.62 o                         
  -1   1  14        139.26        154.24        10.95 o                         
   0   1  14       2317.63       2247.83        69.85 o                         
   1   1  14        135.73        149.84        17.53 o                         
   2   1  14       1347.67       1370.11        44.58 o                         
   3   1  14        966.13        940.63        30.97 o                         
   4   1  14       3356.30       3449.28        83.10 o                         
   5   1  14       1899.97       1917.77        53.60 o                         
   6   1  14       4334.42       4418.57       105.66 o                         
   7   1  14        519.12        500.50        28.91 o                         
   8   1  14       2858.38       2890.63        75.69 o                         
  -8   2  14        408.78        439.86        33.99 o                         
  -7   2  14        229.03        251.39        26.92 o                         
  -6   2  14       2011.31       2003.10        58.28 o                         
  -5   2  14        815.46        808.24        31.68 o                         
  -4   2  14       7792.11       7743.41       171.06 o                         
  -3   2  14       1710.75       1714.02        43.58 o                         
  -2   2  14       2179.07       2060.62        49.53 o                         
  -1   2  14        502.47        492.72        23.45 o                         
   0   2  14      15170.53      14963.22       350.12 o                         
   1   2  14        401.10        428.90        27.84 o                         
   2   2  14       2374.93       2246.76        70.80 o                         
   3   2  14       1866.45       1869.46        73.63 o                         
   4   2  14       7727.70       7956.58       215.20 o                         
   5   2  14        767.16        770.34        31.10 o                         
   6   2  14       1926.36       1988.94        55.05 o                         
   7   2  14        237.71        249.50        21.62 o                         
   8   2  14        445.51        494.93        32.58 o                         
  -8   3  14        429.34        430.36        34.03 o                         
  -7   3  14       4091.44       4193.62       122.96 o                         
  -6   3  14        597.44        645.41        26.22 o                         
  -5   3  14       3764.11       3695.32        84.52 o                         
  -4   3  14        452.96        450.45        20.90 o                         
  -3   3  14        840.67        811.94        24.92 o                         
  -2   3  14       1276.22       1272.60        44.83 o                         
  -1   3  14       1466.23       1484.85        54.47 o                         
   0   3  14        300.30        321.00        19.14 o                         
   1   3  14       1182.16       1188.31        39.67 o                         
   2   3  14       1280.83       1250.32        39.11 o                         
   3   3  14        682.59        685.44        46.62 o                         
   4   3  14        565.83        620.76        30.27 o                         
   5   3  14       3553.40       3604.39        90.57 o                         
   6   3  14        545.87        592.19        30.65 o                         
   7   3  14       3917.88       4096.16       102.79 o                         
   8   3  14        430.03        447.70        29.87 o                         
  -8   4  14         83.26        106.86        30.06 o                         
  -7   4  14        285.23        284.85        22.25 o                         
  -6   4  14       4098.52       4094.41        96.19 o                         
  -5   4  14        153.52        158.21        14.94 o                         
  -4   4  14         34.99         38.98        12.09 o                         
  -3   4  14       1472.79       1467.86        38.11 o                         
  -2   4  14      14281.17      14024.84       379.66 o                         
  -1   4  14       2341.67       2342.01        70.78 o                         
   0   4  14         92.34         85.40        15.95 o                         
   1   4  14       2345.16       2306.31        61.47 o                         
   2   4  14      14220.77      13936.45       328.01 o                         
   3   4  14       1475.70       1476.30        42.89 o                         
   4   4  14         49.44         43.75        19.67 o                         
   5   4  14        136.58        158.58        23.79 o                         
   6   4  14       4174.49       4259.29       103.31 o                         
   7   4  14        259.16        236.81        25.54 o                         
   8   4  14         52.25         46.64        25.89 o                         
  -7   5  14       1045.69       1059.30        41.90 o                         
  -6   5  14         68.11         48.90        15.93 o                         
  -5   5  14         27.21         23.12        13.84 o                         
  -4   5  14       1695.93       1668.75        44.15 o                         
  -3   5  14       2560.63       2543.80        67.13 o                         
  -2   5  14        160.55        164.89        19.87 o                         
  -1   5  14       1017.45       1025.83        38.53 o                         
   0   5  14        257.06        274.29        19.35 o                         
   1   5  14        869.75        873.20        28.85 o                         
   2   5  14        149.01        157.30        15.14 o                         
   3   5  14       2448.95       2502.67        65.73 o                         
   4   5  14       1725.15       1710.17        49.20 o                         
   5   5  14         19.10         10.94        18.74 o                         
   6   5  14         76.40         50.38        29.94 o                         
   7   5  14       1177.57       1149.28        46.07 o                         
  -7   6  14         50.79         47.02        20.99 o                         
  -6   6  14        125.52        116.91        17.10 o                         
  -5   6  14       2462.24       2474.88        60.53 o                         
  -4   6  14        261.20        275.67        16.77 o                         
  -3   6  14       3990.43       4017.67       115.68 o                         
  -2   6  14       2244.89       2247.59        71.93 o                         
  -1   6  14       6731.88       6805.32       189.68 o                         
   0   6  14        465.52        458.56        24.09 o                         
   1   6  14       6699.76       6827.42       144.36 o                         
   2   6  14       2230.67       2279.42        54.37 o                         
   3   6  14       3862.21       3949.45        98.15 o                         
   4   6  14        198.71        207.65        21.19 o                         
   5   6  14       2315.53       2358.22        73.90 o                         
   6   6  14        124.48        106.14        25.32 o                         
   7   6  14         32.82         38.55        21.14 o                         
  -6   7  14       1716.52       1692.22        47.75 o                         
  -5   7  14       1646.01       1610.27        43.46 o                         
  -4   7  14        314.19        310.84        18.87 o                         
  -3   7  14       1028.53       1076.71        46.72 o                         
  -2   7  14        565.25        600.23        37.43 o                         
  -1   7  14       2560.44       2668.81        83.22 o                         
   0   7  14         71.68         73.32        17.25 o                         
   1   7  14       3041.91       3094.62        73.98 o                         
   2   7  14        615.25        664.87        31.04 o                         
   3   7  14       1091.78       1118.85        39.49 o                         
   4   7  14        257.29        277.76        27.44 o                         
   5   7  14       1427.43       1431.10        56.40 o                         
   6   7  14       1621.94       1672.28        59.75 o                         
  -5   8  14         20.05         23.19        15.90 o                         
  -4   8  14       3214.88       3170.47       144.88 o                         
  -3   8  14       1072.57       1172.64        54.18 o                         
  -2   8  14       4621.35       4873.33       211.06 o                         
  -1   8  14        412.69        456.29        25.54 o                         
   0   8  14       8304.35       8950.62       243.16 o                         
   1   8  14        453.41        453.57        31.32 o                         
   2   8  14       4863.12       5323.41       144.11 o                         
   3   8  14       1104.13       1157.75        47.99 o                         
   4   8  14       3412.01       3455.99        96.42 o                         
   5   8  14         17.06         22.64        27.13 o                         
  -4   9  14       1630.27       1680.55       102.33 o                         
  -3   9  14       3815.27       3897.92       179.59 o                         
  -2   9  14        750.91        825.87        45.71 o                         
  -1   9  14       2170.23       2355.94        77.90 o                         
   0   9  14          5.46         12.74        23.83 o                         
   1   9  14       2036.61       2225.15        89.27 o                         
   2   9  14        658.92        687.85        52.81 o                         
   3   9  14       3632.23       3863.65       134.57 o                         
   4   9  14       1844.30       1911.10        64.33 o                         
  -3  10  14       2212.00       2342.83       122.99 o                         
  -2  10  14        694.80        717.54        55.08 o                         
  -1  10  14       1049.68       1109.75        60.72 o                         
   0  10  14       2157.82       2493.39        96.02 o                         
   1  10  14        950.91        993.02        60.72 o                         
   2  10  14        780.39        742.02        54.76 o                         
   3  10  14       1959.27       2093.49        89.48 o                         
   1   0  15       5457.56       5533.32       137.51 o                         
   2   0  15          6.63         19.15        13.84 o                         
   3   0  15       8820.45       8759.46       211.00 o                         
   4   0  15          1.37         10.06        14.63 o                         
   5   0  15        264.74        317.16        20.68 o                         
   6   0  15        461.16        527.20        34.71 o                         
   7   0  15       1853.19       2009.96        69.43 o                         
  -7   1  15        718.66        698.37        41.13 o                         
  -6   1  15       1032.62       1079.25        46.26 o                         
  -5   1  15       2750.26       2748.92        73.24 o                         
  -4   1  15       2815.65       2829.87        74.35 o                         
  -3   1  15         23.55         34.83        13.03 o                         
  -2   1  15       1648.19       1661.14        46.61 o                         
  -1   1  15       1961.55       1928.30        76.44 o                         
   0   1  15       2412.57       2381.96        63.46 o                         
   1   1  15       1912.06       1841.96        52.50 o                         
   2   1  15       1703.15       1714.43        56.45 o                         
   3   1  15         24.88         20.30        16.70 o                         
   4   1  15       2809.64       2836.26        74.47 o                         
   5   1  15       2737.56       2726.98        83.64 o                         
   6   1  15       1049.03       1053.71        52.45 o                         
   7   1  15        787.64        782.03        41.72 o                         
  -7   2  15       1310.85       1303.00        54.20 o                         
  -6   2  15       1173.13       1191.93        43.06 o                         
  -5   2  15       2068.08       2091.11        60.09 o                         
  -4   2  15       2073.50       2099.77        58.67 o                         
  -3   2  15        983.57        967.38        32.51 o                         
  -2   2  15       3670.18       3727.45       105.02 o                         
  -1   2  15       2333.52       2326.73        59.48 o                         
   0   2  15       2945.70       2945.21        88.95 o                         
   1   2  15       2106.44       2114.08        71.39 o                         
   2   2  15       3623.30       3627.15       109.07 o                         
   3   2  15       1003.93       1003.72        53.66 o                         
   4   2  15       2220.89       2227.56        88.34 o                         
   5   2  15       2139.53       2225.20        69.43 o                         
   6   2  15       1221.99       1316.52        50.18 o                         
   7   2  15       1272.04       1322.24        54.46 o                         
  -7   3  15       3888.51       3939.07       155.73 o                         
  -6   3  15        659.42        650.67        32.30 o                         
  -5   3  15        473.81        445.72        21.47 o                         
  -4   3  15        106.91        108.27        12.48 o                         
  -3   3  15       5513.63       5397.02       124.46 o                         
  -2   3  15        950.13        963.06        36.97 o                         
  -1   3  15       1547.44       1526.51        50.75 o                         
   0   3  15        268.63        279.76        20.08 o                         
   1   3  15       1500.82       1503.88        54.18 o                         
   2   3  15        897.55        888.11        41.10 o                         
   3   3  15       5210.47       5237.82       191.16 o                         
   4   3  15        141.79        161.16        29.55 o                         
   5   3  15        446.58        413.57        42.01 o                         
   6   3  15        596.96        621.84        38.54 o                         
   7   3  15       4058.35       4149.44       102.32 o                         
  -7   4  15         60.56         61.52        27.51 o                         
  -6   4  15       1536.65       1511.12        42.52 o                         
  -5   4  15       4713.84       4793.44       108.26 o                         
  -4   4  15       1126.24       1165.58        33.61 o                         
  -3   4  15        555.04        567.49        31.26 o                         
  -2   4  15        637.17        656.11        34.33 o                         
  -1   4  15       3547.28       3535.41       104.19 o                         
   0   4  15        747.79        795.01        31.93 o                         
   1   4  15       3766.36       3658.46        90.65 o                         
   2   4  15        805.67        822.82        38.13 o                         
   3   4  15        554.25        549.79        43.42 o                         
   4   4  15       1206.86       1209.11        60.32 o                         
   5   4  15       4568.14       4746.39       136.48 o                         
   6   4  15       1497.04       1502.40        55.90 o                         
   7   4  15         48.06         58.27        24.36 o                         
  -6   5  15       1205.73       1178.01        37.36 o                         
  -5   5  15       2569.07       2593.40        73.26 o                         
  -4   5  15       3004.10       2987.19        70.58 o                         
  -3   5  15        470.30        478.76        30.21 o                         
  -2   5  15       1395.44       1402.42        49.37 o                         
  -1   5  15       1767.27       1821.37        62.03 o                         
   0   5  15         14.62         16.62        18.49 o                         
   1   5  15       1887.80       1979.31        54.07 o                         
   2   5  15       1315.30       1333.76        43.74 o                         
   3   5  15        521.92        575.91        35.03 o                         
   4   5  15       2870.74       3044.20        90.92 o                         
   5   5  15       2507.69       2558.82        80.74 o                         
   6   5  15       1262.46       1200.60        84.31 o                         
  -6   6  15        237.99        244.79        19.10 o                         
  -5   6  15        228.18        225.10        17.36 o                         
  -4   6  15        188.68        193.42        17.02 o                         
  -3   6  15       4307.96       4366.10       128.55 o                         
  -2   6  15        180.21        187.84        22.82 o                         
  -1   6  15       1606.96       1584.85        57.10 o                         
   0   6  15        246.13        253.91        28.05 o                         
   1   6  15       1635.65       1693.44        50.15 o                         
   2   6  15        194.04        192.66        20.06 o                         
   3   6  15       4318.33       4484.54       109.43 o                         
   4   6  15        127.18        113.89        20.81 o                         
   5   6  15        269.42        294.06        35.75 o                         
   6   6  15        307.81        270.92        36.39 o                         
  -5   7  15       2428.51       2353.98        73.13 o                         
  -4   7  15        381.47        437.08        32.96 o                         
  -3   7  15        222.42        261.83        26.75 o                         
  -2   7  15       1313.73       1305.42        51.22 o                         
  -1   7  15       2240.90       2286.54        70.07 o                         
   0   7  15          5.37         11.06        21.23 o                         
   1   7  15       1938.84       2011.10        69.48 o                         
   2   7  15       1283.00       1324.28        43.83 o                         
   3   7  15        246.50        276.83        23.65 o                         
   4   7  15        396.22        391.12        30.21 o                         
   5   7  15       2338.46       2426.00        93.08 o                         
  -4   8  15       1900.11       1888.02        81.48 o                         
  -3   8  15       1401.78       1389.93        54.97 o                         
  -2   8  15        766.35        766.79        41.75 o                         
  -1   8  15       2088.07       2130.34        80.48 o                         
   0   8  15        348.48        382.97        34.35 o                         
   1   8  15       2183.15       2328.95        72.12 o                         
   2   8  15        724.56        750.10        41.86 o                         
   3   8  15       1281.08       1329.01        52.24 o                         
   4   8  15       2032.49       2062.28        67.01 o                         
  -3   9  15       2567.48       2705.98       137.44 o                         
  -2   9  15         92.43        113.74        31.35 o                         
  -1   9  15        926.67        971.48        57.46 o                         
   0   9  15          2.94         13.51        24.69 o                         
   1   9  15        935.73       1040.36        56.80 o                         
   2   9  15         97.45        114.98        33.58 o                         
   3   9  15       2427.27       2661.26       101.63 o                         
   0   0  16         66.39         75.38        45.63 o                         
   1   0  16        553.73        569.94        29.51 o                         
   2   0  16         63.19         67.50        14.45 o                         
   3   0  16       3036.01       2937.15        90.84 o                         
   4   0  16         62.34         50.72        18.66 o                         
   5   0  16       3569.95       3504.50        91.31 o                         
   6   0  16        139.80        146.34        25.70 o                         
   7   0  16       6372.08       6282.62       228.96 o                         
  -7   1  16         16.56         47.17        26.33 o                         
  -6   1  16       4038.44       4132.54       123.31 o                         
  -5   1  16        152.66        170.16        18.83 o                         
  -4   1  16       2147.89       2109.98        60.67 o                         
  -3   1  16         33.98         48.32        15.85 o                         
  -2   1  16       9469.83       9070.97       250.57 o                         
  -1   1  16        184.08        211.37        32.94 o                         
   0   1  16       3449.36       3535.48       104.98 o                         
   1   1  16        182.58        193.49        15.52 o                         
   2   1  16       8729.52       8425.46       251.21 o                         
   3   1  16         40.19         31.22        17.32 o                         
   4   1  16       2344.82       2385.12        73.66 o                         
   5   1  16         93.10        118.18        31.88 o                         
   6   1  16       4231.03       4242.64       157.58 o                         
   7   1  16         37.42         44.96        26.56 o                         
  -6   2  16        763.75        791.09        35.65 o                         
  -5   2  16       1006.83       1052.50        38.75 o                         
  -4   2  16       1904.30       1903.15        54.50 o                         
  -3   2  16        864.19        864.92        30.21 o                         
  -2   2  16        300.36        303.52        53.56 o                         
  -1   2  16         55.32         74.34        15.61 o                         
   0   2  16        146.71        162.76        19.14 o                         
   1   2  16         58.31         73.10        19.96 o                         
   2   2  16        340.55        351.87        38.68 o                         
   3   2  16        811.95        775.05        49.43 o                         
   4   2  16       1972.51       1934.03        66.35 o                         
   5   2  16       1027.72       1083.39        58.86 o                         
   6   2  16        865.09        876.69        86.29 o                         
  -6   3  16        251.21        224.74        21.86 o                         
  -5   3  16       1232.84       1231.38        41.55 o                         
  -4   3  16       3046.81       2928.45        68.62 o                         
  -3   3  16       2647.31       2647.87        80.83 o                         
  -2   3  16       3567.52       3674.41       108.12 o                         
  -1   3  16       2797.01       2866.63       109.41 o                         
   0   3  16       4960.59       4875.04       141.56 o                         
   1   3  16       2805.74       2946.48        90.47 o                         
   2   3  16       3779.32       3837.14       112.51 o                         
   3   3  16       2635.83       2661.57       105.90 o                         
   4   3  16       2953.38       2947.92       115.67 o                         
   5   3  16       1198.74       1206.33        76.38 o                         
   6   3  16        224.56        235.52        37.56 o                         
  -6   4  16       3103.56       3043.35        73.79 o                         
  -5   4  16        250.02        237.42        16.30 o                         
  -4   4  16        128.37        126.80        13.18 o                         
  -3   4  16       1005.31        989.40        42.86 o                         
  -2   4  16        631.03        626.44        33.41 o                         
  -1   4  16        611.65        598.71        32.58 o                         
   0   4  16         66.50         83.66        18.13 o                         
   1   4  16        527.12        544.45        36.18 o                         
   2   4  16        598.66        623.46        37.19 o                         
   3   4  16       1113.16       1107.19        57.46 o                         
   4   4  16        121.63        115.10        32.73 o                         
   5   4  16        264.32        245.41        36.15 o                         
   6   4  16       2979.82       3105.44       173.58 o                         
  -5   5  16        245.60        237.28        16.75 o                         
  -4   5  16       6069.99       6178.92       176.10 o                         
  -3   5  16        924.67        957.93        42.66 o                         
  -2   5  16        980.70        985.99        43.48 o                         
  -1   5  16        640.11        654.18        35.79 o                         
   0   5  16      14061.97      14017.46       382.57 o                         
   1   5  16        645.63        632.50        31.90 o                         
   2   5  16       1057.38       1100.51        46.46 o                         
   3   5  16        904.97        967.43        64.47 o                         
   4   5  16       6276.12       6339.83       293.60 o                         
   5   5  16        258.32        264.21        38.10 o                         
  -5   6  16       1047.09       1024.47        33.74 o                         
  -4   6  16        947.06       1009.16        46.70 o                         
  -3   6  16        545.33        564.12        34.91 o                         
  -2   6  16         88.46        102.36        22.49 o                         
  -1   6  16       2229.10       2291.56        75.37 o                         
   0   6  16        323.47        361.31        26.91 o                         
   1   6  16       2310.24       2446.60        66.01 o                         
   2   6  16        107.57        127.11        21.02 o                         
   3   6  16        433.76        440.90        40.39 o                         
   4   6  16       1096.22       1121.97        62.41 o                         
   5   6  16       1117.93       1215.12       159.69 o                         
  -4   7  16       1343.85       1349.45        57.63 o                         
  -3   7  16       1720.61       1792.36        69.43 o                         
  -2   7  16       5683.55       5714.75       165.81 o                         
  -1   7  16       1548.56       1554.37        57.06 o                         
   0   7  16       2952.03       3110.29       104.21 o                         
   1   7  16       1440.76       1481.06        76.38 o                         
   2   7  16       5799.48       5935.38       166.36 o                         
   3   7  16       1546.77       1637.89        84.93 o                         
   4   7  16       1421.37       1465.56        67.94 o                         
  -2   8  16        796.94        867.91        45.20 o                         
  -1   8  16       1398.67       1514.44        67.29 o                         
   0   8  16        401.95        449.12        40.94 o                         
   1   8  16       1239.68       1361.60        68.56 o                         
   2   8  16        825.40        884.35        55.29 o                         
   1   0  17       1999.33       2067.53        85.57 o                         
   2   0  17         20.35         37.84        14.16 o                         
   3   0  17       2677.69       2568.04        81.60 o                         
   4   0  17         22.57         25.97        18.83 o                         
   5   0  17         47.52         51.86        21.34 o                         
  -5   1  17       2765.82       2716.39        72.31 o                         
  -4   1  17       1343.55       1360.33        50.88 o                         
  -3   1  17        341.67        354.36        24.83 o                         
  -2   1  17       2318.06       2297.20       134.90 o                         
  -1   1  17       1976.23       2019.42        84.86 o                         
   0   1  17       5240.87       5441.41       190.07 o                         
   1   1  17       2061.96       2063.91        61.85 o                         
   2   1  17       2450.65       2375.11        75.14 o                         
   3   1  17        375.97        377.21        28.11 o                         
   4   1  17       1341.41       1379.71        52.66 o                         
   5   1  17       2605.91       2559.95       108.71 o                         
  -5   2  17       1216.12       1203.60        41.12 o                         
  -4   2  17       1575.22       1608.19        49.59 o                         
  -3   2  17        510.22        492.24        36.70 o                         
  -2   2  17       1332.12       1452.12       105.14 o                         
  -1   2  17        825.32        856.45        43.85 o                         
   0   2  17       1017.25       1048.22        44.25 o                         
   1   2  17        831.22        896.62        41.61 o                         
   2   2  17       1456.51       1451.38        52.08 o                         
   3   2  17        617.99        630.36        34.03 o                         
   4   2  17       1748.76       1767.97        60.95 o                         
   5   2  17       1107.38       1103.35        63.72 o                         
  -5   3  17         78.66         87.18        17.87 o                         
  -4   3  17        484.60        476.29        24.03 o                         
  -3   3  17       4207.35       4201.62       212.26 o                         
  -2   3  17        301.19        334.40        29.09 o                         
  -1   3  17       2440.10       2483.03        97.30 o                         
   0   3  17        333.63        353.92        28.58 o                         
   1   3  17       2408.44       2498.12        80.53 o                         
   2   3  17        353.25        362.08        38.10 o                         
   3   3  17       3998.97       3958.92       150.67 o                         
   4   3  17        442.89        458.25        44.04 o                         
   5   3  17         44.20         39.96        33.33 o                         
  -4   4  17        464.43        499.06        31.09 o                         
  -3   4  17        308.11        317.23        25.58 o                         
  -2   4  17        643.04        686.35        36.01 o                         
  -1   4  17       2920.96       2999.88       117.12 o                         
   0   4  17        148.56        150.24        27.03 o                         
   1   4  17       3113.23       3148.12        96.19 o                         
   2   4  17        629.05        659.72        48.01 o                         
   3   4  17        239.34        268.48        34.32 o                         
   4   4  17        536.45        556.23        46.98 o                         
  -4   5  17       1669.84       1703.06        60.22 o                         
  -3   5  17        499.16        528.26        33.82 o                         
  -2   5  17       2271.30       2310.05        75.44 o                         
  -1   5  17       1132.58       1137.28        51.76 o                         
   0   5  17        219.51        225.94        29.36 o                         
   1   5  17       1088.63       1098.40        48.72 o                         
   2   5  17       2317.88       2431.36        98.19 o                         
   3   5  17        427.56        445.81        45.57 o                         
   4   5  17       1612.00       1627.20        86.29 o                         
  -3   6  17       4033.09       4146.38       162.18 o                         
  -2   6  17        165.72        195.80        25.72 o                         
  -1   6  17       1201.72       1291.76        50.52 o                         
   0   6  17        210.04        214.05        25.89 o                         
   1   6  17       1037.66       1077.38        48.69 o                         
   2   6  17        232.57        293.98        35.75 o                         
   3   6  17       4306.91       4571.36       162.43 o                         
  -1   7  17        876.24        912.75        46.35 o                         
   0   7  17        310.64        308.77        28.95 o                         
   1   7  17        977.44       1028.87        56.54 o                         
   0   0  18       2981.72       2947.88       162.67 o                         
   1   0  18        426.72        501.92        44.89 o                         
   2   0  18       2951.62       2956.61       114.07 o                         
   3   0  18       1943.82       1914.10        64.06 o                         
   4   0  18       3586.59       3400.80       106.08 o                         
  -4   1  18       1303.27       1290.73        47.21 o                         
  -3   1  18        765.00        750.75        39.79 o                         
  -2   1  18        343.17        333.27        61.50 o                         
  -1   1  18         40.88        111.09        51.58 o                         
   0   1  18        293.69        375.84        43.42 o                         
   1   1  18         58.37         78.47        36.39 o                         
   2   1  18        278.29        267.21        23.15 o                         
   3   1  18        559.02        545.80        32.85 o                         
   4   1  18       1095.41       1071.72        47.81 o                         
  -4   2  18       2329.25       2290.84        74.82 o                         
  -3   2  18        760.83        829.21        95.22 o                         
  -2   2  18        720.87        690.35        79.35 o                         
  -1   2  18       1569.19       1749.68       111.09 o                         
   0   2  18       7476.70       7543.26       214.01 o                         
   1   2  18       1517.30       1521.46        47.85 o                         
   2   2  18        724.45        703.80        35.15 o                         
   3   2  18        882.18        908.79        41.68 o                         
   4   2  18       2272.16       2268.28        76.67 o                         
  -3   3  18        625.17        682.42        83.32 o                         
  -2   3  18        210.58        249.95        59.51 o                         
  -1   3  18        838.45        906.87        59.51 o                         
   0   3  18         35.61         51.87        21.19 o                         
   1   3  18        918.99        988.73        44.52 o                         
   2   3  18        207.69        248.12        31.84 o                         
   3   3  18        682.19        721.26        38.50 o                         
  -2   4  18       6743.41       6769.64       248.18 o                         
  -1   4  18        804.32        806.93        48.03 o                         
   0   4  18        166.32        182.23        28.83 o                         
   1   4  18        766.53        804.95        43.21 o                         
   2   4  18       6864.15       7238.97       250.80 o                         
  -1   5  18        459.97        451.70        39.53 o                         
   0   5  18          5.23         52.82        36.70 o                         
   1   5  18        376.05        396.55        32.33 o                         
   1   0  19       1888.92       2106.76       134.90 o                         
  -1   1  19       1175.84       1257.71        97.20 o                         
   0   1  19        256.82        295.71        53.56 o                         
   1   1  19       1129.60       1166.54        69.17 o                         
                                                                                
