# Supplementary material for: Crystal structure of (1S,4S)-2,5-diazo­niabi­cyclo[2.2.1]heptane dibromide
Source: Acta Crystallogr E Crystallogr Commun. 2017 Nov 17;73(Pt 12):1861–5. doi: 10.1107/S2056989017015870 (PMC5730240; doi:10.1107/S2056989017015870)
Supplement: Supplementary file 3 [file e-73-01861-Isup3.mol]

1
  --CCDC--103017    3D                              

 42 40  0  0  0  0  0  0  0  0999 V2000
    5.7649    4.7433    5.4508 C      0
    6.5404    5.3401    5.5031 H      0
    4.7929    5.0661    4.3344 N      0
    4.6606    5.9915    4.2900 H      0
    5.0498    4.7813    3.5509 H      0
    3.5125    4.3530    4.7237 C      0
    3.2858    3.6590    4.0842 H      0
    2.7710    4.9735    4.7973 H      0
    3.8793    3.7586    6.0865 C      0
    3.1165    3.5391    6.6611 H      0
    4.8201    2.6078    5.8104 N      0
    4.4173    2.0169    5.2321 H      0
    4.9038    2.2068    6.4640 H      0
    6.1074    3.2615    5.3615 C      0
    6.3351    3.0064    4.4538 H      0
    6.8430    3.0337    5.9509 H      0
    4.8367    4.7991    6.6588 C      0
    4.4232    5.6688    6.7800 H      0
    5.2648    4.5108    7.4800 H      0
    5.9079    9.7774    8.6196 C      0
    6.7311   10.2318    8.3452 H      0
    4.6625   10.2365    7.9017 N      0
    4.6508   10.0135    7.0437 H      0
    4.6314   11.0931    7.8728 H      0
    3.5280    9.7097    8.7653 C      0
    3.0192    9.0287    8.2989 H      0
    2.9296   10.4240    9.0337 H      0
    4.2655    9.1201    9.9718 C      0
    3.7314    9.0584   10.7917 H      0
    4.8785    7.8209    9.5141 N      0
    4.2519    7.2610    9.1453 H      0
    5.1957    7.4626   10.1163 H      0
    5.9556    8.2457    8.5234 C      0
    5.7474    7.9420    7.6264 H      0
    6.8255    7.9040    8.7815 H      0
    5.5032   10.0052   10.0773 C      0
    6.1570    9.6682   10.7091 H      0
    5.2920   10.9318   10.2714 H      0
    5.0784    7.4358   12.8853 Br     0
    2.1518    6.1120    8.8225 Br     0
    4.5247    8.3056    5.1756 Br     0
    2.5438    0.5284    4.7458 Br     0
  1  2  1
  1  3  1
  1 14  1
  1 17  1
  3  4  1
  3  5  1
  3  6  1
  6  7  1
  6  8  1
  6  9  1
  9 10  1
  9 11  1
  9 17  1
 11 12  1
 11 13  1
 11 14  1
 14 15  1
 14 16  1
 17 18  1
 17 19  1
 20 21  1
 20 22  1
 20 33  1
 20 36  1
 22 23  1
 22 24  1
 22 25  1
 25 26  1
 25 27  1
 25 28  1
 28 29  1
 28 30  1
 28 36  1
 30 31  1
 30 32  1
 30 33  1
 33 34  1
 33 35  1
 36 37  1
 36 38  1
M  END
$$$$
